# Supplementary material for: RHBDF2 gene functions are correlated to facilitated renal clear cell carcinoma progression
Source: Cancer Cell Int. 2021 Nov 4;21:590. doi: 10.1186/s12935-021-02277-0 (PMC8567583; doi:10.1186/s12935-021-02277-0)
Supplement: Supplementary file 1 — Additional file 1: Table S1. Univariate Cox regression analysis of rhomboid family genes in cancers from TCGA database. [file 12935_2021_2277_MOESM1_ESM.xlsx]

## Sheet: Sheet1
Table S1. Univariate Cox regression analysis of rhomboid proteins in various types of cancers.
RHBDD1							RHBDD2							RHBDD3
Tag	p.value	HR	95%CI_lower	95%CI_upper	SampleSize		Tag	p.value	HR	95%CI_lower	95%CI_upper	SampleSize		Tag	p.value	HR	95%CI_lower	95%CI_upper	SampleSize
ACC	0.000350985	2.73091	1.57423	4.73748	79		ACC	0.052363	1.55244	0.995515	2.42092	79		ACC	0.00103099	1.91173	1.29825	2.81511	79
BLCA	0.629202	1.06805	0.817586	1.39524	406		BLCA	0.151809	1.1946	0.93673	1.52347	406		BLCA	0.633426	0.945111	0.749417	1.19191	406
BRCA	0.648398	1.07533	0.786987	1.46932	1076		BRCA	0.809344	0.967723	0.74131	1.26329	1076		BRCA	0.673643	1.05224	0.830226	1.33363	1076
CESC	0.518299	1.16076	0.73842	1.82466	291		CESC	0.509374	0.870475	0.576505	1.31434	291		CESC	0.224398	0.781062	0.524276	1.16362	291
CHOL	0.422462	0.676332	0.260123	1.7585	36		CHOL	0.922322	1.05071	0.388733	2.83999	36		CHOL	0.854961	0.925215	0.402056	2.12911	36
COAD	0.537872	0.902653	0.651638	1.25036	438		COAD	0.102493	1.30682	0.947809	1.80183	438		COAD	0.0658622	1.40888	0.977774	2.03005	438
DLBC	0.725417	1.18905	0.452436	3.12496	47		DLBC	0.494375	0.535739	0.0894471	3.20879	47		DLBC	0.115957	0.287953	0.0609808	1.35972	47
ESCA	0.503654	0.874962	0.591524	1.29421	161		ESCA	0.33994	0.811689	0.528797	1.24592	161		ESCA	0.075287	0.647358	0.400908	1.04531	161
GBM	0.413154	1.19547	0.779531	1.83334	160		GBM	0.0216084	1.31514	1.04103	1.66142	160		GBM	0.526889	1.11854	0.790593	1.58253	160
HNSC	0.894439	1.0157	0.806883	1.27857	499		HNSC	0.295996	1.1132	0.910391	1.36118	499		HNSC	0.594968	1.05739	0.860767	1.29894	499
KICH	0.23942	1.81868	0.671428	4.92619	64		KICH	0.578557	1.44768	0.392435	5.34045	64		KICH	0.00942045	5.40044	1.51195	19.2895	64
KIRC	0.00025325	0.64824	0.513913	0.817677	528		KIRC	0.623096	1.07581	0.803843	1.4398	528		KIRC	2.04955e-07	2.13365	1.60305	2.83989	528
KIRP	0.141993	1.45272	0.882489	2.39142	285		KIRP	0.107624	0.67441	0.417375	1.08974	285		KIRP	0.134746	1.46713	0.88781	2.42448	285
LAML	0.353524	1.27044	0.76621	2.10649	130		LAML	0.408315	1.12468	0.851276	1.4859	130		LAML	0.439026	1.14837	0.80892	1.63028	130
LGG	0.000611651	2.20749	1.4034	3.47227	506		LGG	8.76282e-05	1.94051	1.39333	2.70258	506		LGG	0.412268	1.18984	0.785305	1.80275	506
LIHC	0.0369574	1.46961	1.02358	2.11002	365		LIHC	0.404609	1.11526	0.862903	1.44141	365		LIHC	0.0314805	1.3091	1.0242	1.67324	365
LUAD	0.461345	1.12328	0.824437	1.53044	500		LUAD	0.138916	0.835636	0.65877	1.05999	500		LUAD	0.138423	1.17753	0.948618	1.46167	500
LUSC	0.256501	1.18381	0.884507	1.5844	494		LUSC	0.864433	0.980253	0.779655	1.23246	494		LUSC	0.0647395	0.825672	0.673797	1.01178	494
MESO	0.0444255	0.541309	0.297531	0.984822	84		MESO	0.497039	0.870928	0.58449	1.29774	84		MESO	0.305676	1.21182	0.839049	1.75021	84
OV	0.451526	1.10572	0.851185	1.43637	374		OV	0.409299	1.08384	0.89518	1.31226	374		OV	0.565108	0.944991	0.779306	1.1459	374
PCPG	0.68348	1.37318	0.298985	6.30675	179		PCPG	0.309766	0.501088	0.132086	1.90096	179		PCPG	0.0309244	0.226845	0.0589649	0.872699	179
PRAD	0.460204	0.632565	0.187608	2.13285	495		PRAD	0.00175633	0.16654	0.0541787	0.511929	495		PRAD	0.856871	0.892691	0.259998	3.06501	495
READ	0.495813	0.680126	0.224303	2.06226	159		READ	0.0132786	2.71823	1.2318	5.99837	159		READ	0.12288	0.556987	0.26483	1.17145	159
SARC	0.745595	0.948562	0.689483	1.30499	259		SARC	0.757373	0.962447	0.75494	1.22699	259		SARC	0.350772	1.19024	0.825592	1.71593	259
SKCM	0.113451	0.835802	0.669345	1.04366	452		SKCM	0.487882	1.06939	0.884729	1.2926	452		SKCM	0.790896	0.973794	0.800234	1.185	452
STAD	0.618785	1.0876	0.781303	1.51397	353		STAD	0.772211	1.03522	0.818922	1.30866	353		STAD	0.0506832	0.770647	0.593438	1.00078	353
TGCT	0.629693	0.636933	0.101798	3.98519	134		TGCT	0.400413	0.449653	0.0697898	2.8971	134		TGCT	0.995172	0.993431	0.117521	8.39773	134
THCA	0.840831	1.11756	0.377743	3.30629	501		THCA	0.957863	1.02466	0.415019	2.52985	501		THCA	0.103648	2.25375	0.847008	5.99686	501
UCEC	0.412914	1.16733	0.806021	1.6906	541		UCEC	0.92368	0.986031	0.739432	1.31487	541		UCEC	0.000161259	0.605699	0.466817	0.785898	541
UCS	0.685087	1.1825	0.525948	2.65865	55		UCS	0.45218	0.832576	0.516371	1.34241	55		UCS	0.46903	0.781982	0.401874	1.52161	55
PARL							RHBDL1							RHBDL2
Tag	p.value	HR	95%CI_lower	95%CI_upper	SampleSize		Tag	p.value	HR	95%CI_lower	95%CI_upper	SampleSize		Tag	p.value	HR	95%CI_lower	95%CI_upper	SampleSize
ACC	0.000451214	3.1763	1.66535	6.05811	79		ACC	0.830499	1.03372	0.763022	1.40045	79		ACC	0.000239984	2.38877	1.50093	3.8018	79
BLCA	0.718294	0.945112	0.695473	1.28436	406		BLCA	0.0756351	0.864086	0.735471	1.01519	406		BLCA	0.290861	0.937385	0.831396	1.05688	406
BRCA	0.857686	1.03511	0.709849	1.50942	1076		BRCA	0.00709085	0.832585	0.728629	0.951372	1076		BRCA	0.674247	1.04142	0.861875	1.25835	1076
CESC	0.105057	0.715434	0.477209	1.07258	291		CESC	0.650877	0.95457	0.780467	1.16751	291		CESC	0.800297	1.02625	0.839579	1.25443	291
CHOL	0.499676	0.637935	0.172947	2.35309	36		CHOL	0.459979	1.21438	0.725424	2.03292	36		CHOL	0.708722	1.09081	0.691349	1.72108	36
COAD	0.335736	1.29085	0.767584	2.17083	438		COAD	0.16251	1.14373	0.947281	1.38091	438		COAD	0.989017	0.998857	0.848748	1.17551	438
DLBC	0.024235	0.0972493	0.0128104	0.738261	47		DLBC	0.418218	0.728389	0.338162	1.56893	47		DLBC	0.3857	0.304327	0.0206995	4.47426	47
ESCA	0.866063	1.03752	0.676225	1.59186	161		ESCA	0.15486	0.816123	0.616845	1.07978	161		ESCA	0.525538	0.925996	0.730328	1.17409	161
GBM	0.281768	0.759784	0.460719	1.25298	160		GBM	0.641144	1.05093	0.852816	1.29507	160		GBM	0.225454	1.30141	0.849993	1.99256	160
HNSC	0.0301361	1.25048	1.02171	1.53048	499		HNSC	0.211223	0.928212	0.825899	1.0432	499		HNSC	0.103145	0.883517	0.761261	1.02541	499
KICH	0.0225177	7.62452	1.33149	43.6603	64		KICH	0.847841	1.07765	0.502	2.31343	64		KICH	0.441607	1.72596	0.429818	6.93072	64
KIRC	0.136152	0.782541	0.566828	1.08035	528		KIRC	0.114887	1.12447	0.971879	1.30101	528		KIRC	1.98812e-06	1.9347	1.47389	2.53958	528
KIRP	0.92344	0.968616	0.505496	1.85603	285		KIRP	0.615482	1.09006	0.778586	1.52615	285		KIRP	0.0107854	1.5924	1.11359	2.27707	285
LAML	0.385875	0.80504	0.493101	1.31431	130		LAML	0.96281	0.993632	0.759629	1.29972	130		LAML	0.665903	0.903239	0.569085	1.4336	130
LGG	0.398109	0.794587	0.466146	1.35444	506		LGG	0.0161847	0.813587	0.687669	0.962563	506		LGG	8.44137e-06	1.64495	1.32138	2.04775	506
LIHC	0.000659107	1.79815	1.28289	2.52035	365		LIHC	0.159827	1.14168	0.949091	1.37335	365		LIHC	0.00248028	1.46288	1.14339	1.87166	365
LUAD	0.00859066	1.44697	1.09846	1.90605	500		LUAD	0.91424	1.00664	0.89246	1.13542	500		LUAD	0.191338	1.10158	0.952777	1.27362	500
LUSC	0.0313906	0.826121	0.694213	0.983092	494		LUSC	0.438492	0.952134	0.841023	1.07792	494		LUSC	0.315748	1.06341	0.943055	1.19913	494
MESO	0.996841	0.998582	0.494615	2.01604	84		MESO	0.00795464	1.55083	1.12159	2.14435	84		MESO	0.497644	0.915096	0.708121	1.18257	84
OV	0.0925242	0.810189	0.633987	1.03536	374		OV	0.572983	0.961513	0.838856	1.10211	374		OV	0.691068	1.02977	0.891062	1.19007	374
PCPG	0.498556	1.97706	0.274615	14.2336	179		PCPG	0.00835274	0.32953	0.144421	0.751897	179		PCPG	0.152002	0.123772	0.00709799	2.1583	179
PRAD	0.130253	4.45769	0.643135	30.8971	495		PRAD	0.324467	1.43534	0.699433	2.94553	495		PRAD	0.601088	1.25187	0.539308	2.90591	495
READ	0.321003	0.59225	0.210478	1.66649	159		READ	0.62975	0.901918	0.592778	1.37228	159		READ	0.187411	0.819219	0.609042	1.10193	159
SARC	0.438719	0.819567	0.495291	1.35615	259		SARC	0.952496	0.994824	0.838671	1.18005	259		SARC	0.530321	1.11299	0.796681	1.55487	259
SKCM	0.220116	1.17363	0.908643	1.51591	452		SKCM	0.351437	1.07395	0.924299	1.24783	452		SKCM	0.781421	0.969734	0.780493	1.20486	452
STAD	0.190519	1.25886	0.89184	1.77691	353		STAD	0.856273	0.981711	0.80396	1.19876	353		STAD	0.247966	0.927354	0.815976	1.05393	353
TGCT	0.931593	0.921388	0.142093	5.97465	134		TGCT	0.206932	0.297742	0.0453641	1.9542	134		TGCT	0.566149	0.523	0.0571291	4.78791	134
THCA	0.438582	1.67164	0.455531	6.13436	501		THCA	2.85713e-05	2.8375	1.74097	4.62469	501		THCA	0.854776	0.902376	0.300365	2.71097	501
UCEC	0.0187239	1.50045	1.06982	2.10443	541		UCEC	0.434095	1.07598	0.895598	1.29269	541		UCEC	0.412066	1.10645	0.868881	1.40897	541
UCS	0.421017	0.722733	0.327703	1.59395	55		UCS	0.365209	1.20857	0.80203	1.82118	55		UCS	0.621776	1.11291	0.727573	1.70234	55
RHBDL3							RHBDF1							RHBDF2
Tag	p.value	HR	95%CI_lower	95%CI_upper	SampleSize		Tag	p.value	HR	95%CI_lower	95%CI_upper	SampleSize		Tag	p.value	HR	95%CI_lower	95%CI_upper	SampleSize
ACC	0.000324681	1.63082	1.2491	2.1292	79		ACC	0.000128064	1.7907	1.32907	2.41268	79		ACC	0.106297	1.36032	0.936399	1.97615	79
BLCA	0.102212	1.12776	0.976319	1.30269	406		BLCA	0.923901	0.99107	0.824456	1.19135	406		BLCA	0.812961	1.02219	0.85227	1.22599	406
BRCA	0.340801	1.07739	0.924201	1.25596	1076		BRCA	0.879437	0.981634	0.772555	1.2473	1076		BRCA	0.622583	0.948738	0.769379	1.16991	1076
CESC	0.132439	0.844538	0.677684	1.05247	291		CESC	0.0129	1.62448	1.10821	2.38127	291		CESC	0.0920957	1.324	0.955131	1.83533	291
CHOL	0.660381	1.33348	0.369366	4.81414	36		CHOL	0.543139	0.834123	0.464875	1.49666	36		CHOL	0.247981	0.751017	0.462044	1.22072	36
COAD	0.514751	0.895062	0.641208	1.24942	438		COAD	0.119265	1.27126	0.939931	1.71939	438		COAD	0.28844	1.15679	0.884026	1.51372	438
DLBC	0.529199	0.191913	0.0011222	32.8199	47		DLBC	0.520053	0.615054	0.139879	2.70442	47		DLBC	0.173069	1.95833	0.744694	5.14986	47
ESCA	0.494189	0.878791	0.606755	1.27279	161		ESCA	0.426286	0.848013	0.564956	1.27289	161		ESCA	0.129029	0.767705	0.545704	1.08002	161
GBM	0.21326	0.90174	0.766208	1.06124	160		GBM	0.0828956	1.19932	0.976608	1.47282	160		GBM	0.0760685	1.19446	0.981542	1.45356	160
HNSC	0.0399645	0.860626	0.74579	0.993144	499		HNSC	0.684767	1.05422	0.817009	1.36029	499		HNSC	0.810111	1.02524	0.836625	1.25637	499
KICH	0.0152777	3.87186	1.29684	11.5599	64		KICH	0.337716	0.650644	0.270233	1.56657	64		KICH	0.375337	1.69493	0.527876	5.44215	64
KIRC	0.0678641	0.50457	0.242121	1.0515	528		KIRC	8.3059e-05	1.61503	1.27204	2.0505	528		KIRC	0.00919948	1.38927	1.08477	1.77925	528
KIRP	1.35268e-05	6.39049	2.77144	14.7355	285		KIRP	0.319837	1.24568	0.808043	1.92034	285		KIRP	0.000216138	2.46615	1.5287	3.97846	285
LAML	0.703099	1.04229	0.84232	1.28975	130		LAML	0.150242	1.13399	0.955461	1.34588	130		LAML	0.000206855	1.51436	1.21626	1.88551	130
LGG	4.40522e-05	0.692448	0.580508	0.825974	506		LGG	1.64404e-14	1.88614	1.60401	2.21788	506		LGG	8.91771e-05	1.4063	1.18579	1.66781	506
LIHC	0.387325	1.08728	0.899394	1.3144	365		LIHC	0.033646	1.22954	1.01611	1.4878	365		LIHC	0.0152464	1.2379	1.04189	1.4708	365
LUAD	0.66113	0.953028	0.768567	1.18176	500		LUAD	0.325487	1.10121	0.908676	1.33453	500		LUAD	0.0407088	1.22961	1.00878	1.49879	500
LUSC	0.799814	0.984621	0.873463	1.10992	494		LUSC	0.0444912	1.20151	1.00453	1.43713	494		LUSC	0.404003	1.09724	0.882362	1.36444	494
MESO	0.219023	1.26362	0.870121	1.83507	84		MESO	0.860836	0.967074	0.665123	1.40611	84		MESO	0.00747461	1.58001	1.13005	2.20913	84
OV	0.555297	1.05989	0.87362	1.28588	374		OV	0.174383	1.1181	0.95175	1.31352	374		OV	0.264008	1.10525	0.927254	1.31742	374
PCPG	0.645651	1.1696	0.59982	2.28064	179		PCPG	0.663864	0.779888	0.254155	2.39312	179		PCPG	0.579505	0.725882	0.233738	2.25425	179
PRAD	0.33722	0.428037	0.0756567	2.42167	495		PRAD	0.297259	0.550469	0.179149	1.69142	495		PRAD	0.296282	1.72287	0.620738	4.78184	495
READ	0.731865	0.84953	0.334252	2.15915	159		READ	0.730269	0.884097	0.43889	1.78092	159		READ	0.447836	1.31958	0.644831	2.70038	159
SARC	0.187208	0.91251	0.79643	1.04551	259		SARC	0.249492	0.867506	0.681105	1.10492	259		SARC	0.367932	0.912188	0.746779	1.11423	259
SKCM	0.185597	1.14726	0.936101	1.40606	452		SKCM	0.66552	1.03403	0.888484	1.20341	452		SKCM	0.0908649	0.888295	0.774331	1.01903	452
STAD	0.102219	1.29232	0.950164	1.75768	353		STAD	0.706153	0.955665	0.754963	1.20972	353		STAD	0.194102	0.876443	0.718246	1.06948	353
TGCT	0.731081	1.16036	0.496861	2.70989	134		TGCT	0.453175	1.59241	0.472197	5.37013	134		TGCT	0.0968733	7.40273	0.696669	78.6606	134
THCA	0.801266	0.726765	0.0605515	8.72296	501		THCA	0.503783	0.755788	0.332589	1.71748	501		THCA	0.395721	1.58463	0.547695	4.58479	501
UCEC	0.271231	1.13611	0.905096	1.42608	541		UCEC	0.190358	0.840237	0.647521	1.09031	541		UCEC	0.24716	1.15153	0.906775	1.46235	541
UCS	0.368073	1.18889	0.815681	1.73285	55		UCS	0.995557	0.998784	0.650804	1.53283	55		UCS	0.332343	1.21038	0.822754	1.78062	55
