# Supplementary material for: RHBDF2 gene functions are correlated to facilitated renal clear cell carcinoma progression
Source: Cancer Cell Int. 2021 Nov 4;21:590. doi: 10.1186/s12935-021-02277-0 (PMC8567583; doi:10.1186/s12935-021-02277-0)
Supplement: Supplementary file 6 — Additional file 6: Table S2. Correlation between RHBDF2 level and different modules in WGCNA. [file 12935_2021_2277_MOESM6_ESM.xlsx]

## Sheet: Sheet1
Tag	pearson R	p-value
MEgreen	0.430471	5.89649e-24
MEred	0.397929	3.84379e-20
MEorange	0.386386	6.82502e-19
MEpink	0.2554	9.26875e-08
MEdarkred	0.217682	1.67645e-05
MEroyalblue	0.212635	3.0902e-05
MEblue	0.208875	4.79834e-05
MEblack	0.179706	0.0012678
MEgrey	0.179474	0.00127064
MEtan	0.17731	0.00155546
MEdarkmagenta	0.175805	0.00177454
MEpaleturquoise	0.163375	0.00592575
MEdarkturquoise	0.161251	0.00707604
MEviolet	0.135485	0.0653581
MElightpink4	0.128517	0.11009
MEfloralwhite	0.122245	0.171699
MElightgreen	0.121765	0.173154
MEsalmon	0.119136	0.203816
MEgreenyellow	0.114161	0.281337
MEsteelblue	0.114153	0.281337
MEdarkgrey	0.109188	0.371836
MEplum2	0.106408	0.433106
MElightcyan1	0.104393	0.478013
MEivory	0.102136	0.534044
MEsienna3	0.0950569	0.79679
MEdarkorange2	0.092997	0.868795
MEbisque4	0.000769626	1
MEhoneydew1	0.0461234	1
MEnavajowhite2	0.0125602	1
MEpalevioletred3	0.0451795	1
MElightyellow	0.00135477	1
MEgrey60	0.0659473	1
MEmaroon	0.0335827	1
MEbrown4	0.00761831	1
MElightsteelblue1	0.00843413	1
MEskyblue3	0.0577583	1
MEorangered4	0.0354408	1
MEplum1	-0.0870094	1
MEdarkolivegreen	-0.0304639	1
MEmagenta	0.0173547	1
MEbrown	0.0198579	1
MEmidnightblue	0.0488659	1
MEsaddlebrown	-0.00800264	1
MElightcyan	-0.0351032	1
MEthistle1	-0.0159517	1
MElavenderblush3	-0.0421538	1
MEcyan	-0.0156671	1
MEmediumpurple3	-0.052892	1
MEdarkorange	-0.0529572	1
MEyellowgreen	-0.0710571	1
MEthistle2	0.0866649	1
MEsalmon4	0.0817526	1
MEdarkslateblue	0.0205494	1
