# Supplementary material for: RHBDF2 gene functions are correlated to facilitated renal clear cell carcinoma progression
Source: Cancer Cell Int. 2021 Nov 4;21:590. doi: 10.1186/s12935-021-02277-0 (PMC8567583; doi:10.1186/s12935-021-02277-0)
Supplement: Supplementary file 7 — Additional file 7: Table S3. Hub genes of red, green and orange modules in WGCNA. [file 12935_2021_2277_MOESM7_ESM.xlsx]

## Sheet: Sheet1
module	Name	Degree	Betweeness	cor with RHBDF2
red	FYN	88	38146.3	0.325051
	CTNNB1	79	45738.1	0.261551
	HDAC1	71	24386.9	0.372107
	MAPK3	67	29122	0.254036
	NOTCH1	63	21757.8	0.379525
	PTK2	52	16647.7	0.245879
	FOS	51	14926	0.068375
	UBC	50	41804.1	0.12454
	PDGFRB	48	9161.57	0.424457
	KDR	45	19610.8	0.143855
	PRKACA	44	23206	0.478202
	SRC	42	12426.3	0.370496
	PLCG1	42	8469.46	0.51924
	SMAD7	36	11004.9	0.341196
	ITGB1	31	11814.5	0.261026
	RAC1	31	9034.05	0.242955
	CDC42	28	8494.57	0.108752
	NCK2	27	4712.86	0.259215
	RHOB	25	6562.5	0.104063
	INSR	25	3042.47	0.192121
green	TBP	95	304392	0.329457
	SNRNP70	74	25513.9	0.377425
	EIF4A1	73	179913	0.199827
	SNRPA1	72	93174.7	0.33317
	SRSF5	72	53917.2	0.274578
	SRSF4	72	18480.1	0.417156
	SRSF6	69	16197.3	0.281789
	UBC	68	1161325	0.12454
	HNRNPA2B1	67	44554.8	0.380313
	DVL1	64	236407	0.260907
	IKBKB	60	257538	0.360441
	CDK9	59	166000	0.461541
	RAD52	50	98564.2	0.295655
	NXF1	48	44132.6	0.411552
	STX4	47	129622	0.333864
	CTBP1	47	129427	0.482011
	POLE	46	74498.2	0.405229
	SMARCD3	44	69390.4	0.363045
	MAPK12	43	102315	0.0162651
	WNT3A	41	83542.4	0.130803
orange	ACTA1	38	11200.6	0.173574
	TPM2	28	5693.14	0.335247
	PRKG1	27	9710.07	0.280638
	MYL9	25	4111.61	0.31819
	MYH10	21	2767.98	0.330663
	ACTA2	20	1914.72	0.269319
	SNAI1	19	5373.1	0.277228
	PDE5A	19	3160	0.248433
	MYH11	16	3593.17	0.29363
	ACTG2	12	264.755	0.106408
	GATA6	11	2275	0.29354
	FLNA	11	2563.99	0.37194
	HTR2B	8	1603	0.190739
	NFASC	7	1377	0.352195
	UBC	7	4429.26	0.12454
	MYOZ2	6	419.704	0.161265
	RHOA	6	3877.82	0.239733
	LAMA2	6	1150	0.249642
