# Supplementary material for: RHBDF2 gene functions are correlated to facilitated renal clear cell carcinoma progression
Source: Cancer Cell Int. 2021 Nov 4;21:590. doi: 10.1186/s12935-021-02277-0 (PMC8567583; doi:10.1186/s12935-021-02277-0)
Supplement: Supplementary file 12 — Additional file 12: Table S4. Significant enrichment pathways and functions both in WGCNA and GSEA. [file 12935_2021_2277_MOESM12_ESM.xlsx]

## Sheet: GSEA+WGCNA
BP							MF							CC							KEGG
Name	Number	Ratio	Pval	per	AdjP		Name	Number	Ratio	Pval	per	AdjP		Name	Number	Ratio	Pval	per	AdjP		Name	Number	Ratio	Pval	per	AdjP
Angiogenesis	83	0.194836	2.89e-28	0.0929451	1.19e-25		GTPase regulator activity	57	0.110251	3.08e-09	0.0638298	1.2e-06		Intrinsic to plasma membrane	118	0.0893939	1.7e-12	0.132139	1.91e-10		Pathways in cancer	62	0.116981	4.76e-12	0.0694289	7.58e-10
Cell migration	120	0.114286	5.86e-19	0.134378	1.6e-16		Guanyl_nucleotide exchange factor activity	31	0.142202	5.12e-08	0.0347144	9.94e-06		Cell surface	55	0.106178	7.21e-09	0.0615901	2.32e-07		MAPK signaling pathway	36	0.122034	7.53e-08	0.0403135	2.66e-06
Anatomical structure morphogenesis	224	0.0794326	1.49e-15	0.25084	2.44e-13		Ras guanyl_nucleotide exchange factor activity	20	0.165289	1.12e-06	0.0223964	6.21e-05		Cell_cell junction	42	0.121387	1.03e-08	0.0470325	2.88e-07		Notch signaling pathway	11	0.229167	8.84e-06	0.012318	0.000234
Regulation of signal transduction	187	0.0766393	2.6e-11	0.209406	1.94e-09		Rho guanyl_nucleotide exchange factor activity	13	0.166667	7.66e-05	0.0145577	0.00214		Cell_substrate junction	24	0.163265	6.52e-08	0.0268757	1.22e-06		Leukocyte transendothelial migration	16	0.142857	5.33e-05	0.0179171	0.000891
Cell_substrate adhesion	39	0.161826	3.57e-11	0.043673	2.09e-09		Enzyme regulator activity	82	0.0719298	0.000123	0.0918253	0.00282		Cell leading edge	34	0.120141	3.35e-07	0.0380739	5.79e-06		Regulation of actin cytoskeleton	22	0.102804	0.000363	0.0246361	0.00382
Tube development	59	0.116601	4.22e-10	0.0660694	1.73e-08		Protein kinase binding	34	0.0904255	0.000281	0.0380739	0.00605		Ruffle	19	0.140741	1.42e-05	0.0212766	0.000213		Base excision repair	5	0.151515	0.014	0.0039557	0.744
Ras protein signal transduction	40	0.145985	4.97e-10	0.0447928	1.94e-08		Kinase binding	35	0.0837321	0.00094	0.0391937	0.0154		Lamellipodium	18	0.141732	2.15e-05	0.0201568	0.000302
RNA splicing	55	0.115063	1.1e-07	0.0435127	4.52e-05		Enzyme activator activity	35	0.0802752	0.00194	0.0391937	0.0278		External side of plasma membrane	23	0.112745	7.16e-05	0.0257559	0.000847
RNA export from nucleus	17	0.197674	3.15e-06	0.0134494	0.000645		RNA binding	90	0.0922131	1.77e-06	0.0712025	0.000676		Nuclear speck	30	0.197368	2.74e-10	0.0237342	6.16e-08
RNA 3'_end processing	17	0.160377	5.55e-05	0.0134494	0.00827		Nucleotide binding	188	0.0761134	3.49e-06	0.148734	0.000676
MRNA metabolic process	65	0.0795594	0.00127	0.0514241	0.115		Zinc ion binding	150	0.0746269	0.000123	0.118671	0.0128
Actin filament_based process	20	0.034662	1.02e-08	0.143885	8.33e-06		Cytoskeletal protein binding	22	0.0298103	2.03e-08	0.158273	7.87e-06
Actin cytoskeleton organization	17	0.0338645	2.07e-07	0.122302	8.49e-05
Regulation of cell migration	11	0.0241228	0.00066	0.0791367	0.0492

## Sheet: RHBDF2 High BP
NAME	GS<br> follow link to MSigDB	SIZE	ES	NES	NOM p-val	FDR q-val	FWER p-val	RANK AT MAX	LEADING EDGE
GO_MULTI_ORGANISM_CELLULAR_PROCESS	GO_MULTI_ORGANISM_CELLULAR_PROCESS	44	-0.607138	-2.15549	0	0.147594	0.052	5471	tags=61%, list=28%, signal=85%
GO_REGULATION_OF_TUMOR_NECROSIS_FACTOR_MEDIATED_SIGNALING_PATHWAY	GO_REGULATION_OF_TUMOR_NECROSIS_FACTOR_MEDIATED_SIGNALING_PATHWAY	54	-0.61471	-2.11622	0	0.138774	0.084	3831	tags=56%, list=19%, signal=69%
GO_RESPONSE_TO_VIRUS	GO_RESPONSE_TO_VIRUS	312	-0.531875	-2.10953	0	0.103376	0.093	5506	tags=54%, list=28%, signal=74%
GO_REGULATION_OF_RESPONSE_TO_CYTOKINE_STIMULUS	GO_REGULATION_OF_RESPONSE_TO_CYTOKINE_STIMULUS	161	-0.568239	-2.10874	0	0.08066	0.094	4793	tags=56%, list=24%, signal=73%
GO_REGULATION_OF_LAMELLIPODIUM_ORGANIZATION	GO_REGULATION_OF_LAMELLIPODIUM_ORGANIZATION	43	-0.624515	-2.09812	0	0.0758691	0.107	2528	tags=47%, list=13%, signal=53%
GO_NEGATIVE_REGULATION_OF_EXTRINSIC_APOPTOTIC_SIGNALING_PATHWAY_VIA_DEATH_DOMAIN_RECEPTORS	GO_NEGATIVE_REGULATION_OF_EXTRINSIC_APOPTOTIC_SIGNALING_PATHWAY_VIA_DEATH_DOMAIN_RECEPTORS	35	-0.663197	-2.09101	0	0.0744716	0.125	3784	tags=63%, list=19%, signal=78%
GO_RESPONSE_TO_INTERLEUKIN_9	GO_RESPONSE_TO_INTERLEUKIN_9	10	-0.854735	-2.09057	0	0.0640748	0.125	2169	tags=80%, list=11%, signal=90%
GO_DEFENSE_RESPONSE_TO_VIRUS	GO_DEFENSE_RESPONSE_TO_VIRUS	230	-0.556078	-2.08582	0	0.0616282	0.134	5506	tags=57%, list=28%, signal=79%
GO_POSITIVE_REGULATION_OF_LAMELLIPODIUM_ORGANIZATION	GO_POSITIVE_REGULATION_OF_LAMELLIPODIUM_ORGANIZATION	26	-0.680173	-2.08566	0	0.0547806	0.134	2528	tags=54%, list=13%, signal=62%
GO_REGULATION_OF_EXTRINSIC_APOPTOTIC_SIGNALING_PATHWAY_VIA_DEATH_DOMAIN_RECEPTORS	GO_REGULATION_OF_EXTRINSIC_APOPTOTIC_SIGNALING_PATHWAY_VIA_DEATH_DOMAIN_RECEPTORS	56	-0.58841	-2.08397	0	0.0501136	0.136	3784	tags=52%, list=19%, signal=64%
GO_DEMETHYLATION	GO_DEMETHYLATION	66	-0.602526	-2.06838	0	0.0624814	0.168	4156	tags=53%, list=21%, signal=67%
GO_INNATE_IMMUNE_RESPONSE	GO_INNATE_IMMUNE_RESPONSE	876	-0.5038	-2.06535	0.00197628	0.0599732	0.172	4925	tags=46%, list=25%, signal=58%
GO_RECEPTOR_CLUSTERING	GO_RECEPTOR_CLUSTERING	52	-0.548851	-2.06095	0	0.0588563	0.179	4731	tags=46%, list=24%, signal=61%
GO_LYMPHOCYTE_APOPTOTIC_PROCESS	GO_LYMPHOCYTE_APOPTOTIC_PROCESS	70	-0.565147	-2.05867	0	0.0575029	0.188	4627	tags=54%, list=23%, signal=71%
GO_DEFENSE_RESPONSE_TO_OTHER_ORGANISM	GO_DEFENSE_RESPONSE_TO_OTHER_ORGANISM	474	-0.482187	-2.05127	0	0.0605314	0.202	5552	tags=43%, list=28%, signal=58%
GO_POSITIVE_REGULATION_OF_TYPE_I_INTERFERON_PRODUCTION	GO_POSITIVE_REGULATION_OF_TYPE_I_INTERFERON_PRODUCTION	75	-0.625466	-2.04978	0	0.0589477	0.206	4342	tags=68%, list=22%, signal=87%
GO_CELLULAR_RESPONSE_TO_VIRUS	GO_CELLULAR_RESPONSE_TO_VIRUS	46	-0.616607	-2.04588	0	0.0588645	0.213	4640	tags=63%, list=23%, signal=82%
GO_T_CELL_APOPTOTIC_PROCESS	GO_T_CELL_APOPTOTIC_PROCESS	49	-0.573039	-2.04546	0	0.055746	0.213	4627	tags=55%, list=23%, signal=72%
GO_RESPONSE_TO_TYPE_I_INTERFERON	GO_RESPONSE_TO_TYPE_I_INTERFERON	93	-0.585899	-2.04145	0	0.0568543	0.227	5047	tags=60%, list=26%, signal=81%
GO_REGULATION_OF_INNATE_IMMUNE_RESPONSE	GO_REGULATION_OF_INNATE_IMMUNE_RESPONSE	421	-0.530094	-2.0357	0.00192678	0.0586939	0.249	5595	tags=57%, list=28%, signal=77%
GO_REGULATION_OF_RESPONSE_TO_BIOTIC_STIMULUS	GO_REGULATION_OF_RESPONSE_TO_BIOTIC_STIMULUS	127	-0.538075	-2.02836	0	0.0631595	0.271	5496	tags=56%, list=28%, signal=77%
GO_POSITIVE_REGULATION_OF_PROTEIN_COMPLEX_ASSEMBLY	GO_POSITIVE_REGULATION_OF_PROTEIN_COMPLEX_ASSEMBLY	231	-0.51365	-2.02829	0	0.0602886	0.271	6126	tags=57%, list=31%, signal=81%
GO_REGULATION_OF_LAMELLIPODIUM_ASSEMBLY	GO_REGULATION_OF_LAMELLIPODIUM_ASSEMBLY	32	-0.629312	-2.02622	0	0.0595071	0.283	2528	tags=47%, list=13%, signal=54%
GO_TYPE_I_INTERFERON_PRODUCTION	GO_TYPE_I_INTERFERON_PRODUCTION	121	-0.599559	-2.02134	0	0.0609059	0.294	4814	tags=67%, list=24%, signal=88%
GO_IMMUNE_EFFECTOR_PROCESS	GO_IMMUNE_EFFECTOR_PROCESS	1124	-0.489202	-2.02021	0	0.060151	0.3	5612	tags=48%, list=28%, signal=63%
GO_CYTOKINE_PRODUCTION	GO_CYTOKINE_PRODUCTION	722	-0.483484	-2.01688	0	0.0608268	0.312	6221	tags=51%, list=31%, signal=71%
GO_ACTIVATION_OF_IMMUNE_RESPONSE	GO_ACTIVATION_OF_IMMUNE_RESPONSE	579	-0.516018	-2.01521	0.00196464	0.0607424	0.317	5651	tags=54%, list=29%, signal=74%
GO_EXECUTION_PHASE_OF_APOPTOSIS	GO_EXECUTION_PHASE_OF_APOPTOSIS	85	-0.489245	-2.01496	0	0.0586391	0.317	5382	tags=47%, list=27%, signal=64%
GO_POSITIVE_REGULATION_OF_EXTRINSIC_APOPTOTIC_SIGNALING_PATHWAY	GO_POSITIVE_REGULATION_OF_EXTRINSIC_APOPTOTIC_SIGNALING_PATHWAY	49	-0.570733	-2.01275	0	0.0580642	0.322	5674	tags=57%, list=29%, signal=80%
GO_RESPONSE_TO_CYTOKINE	GO_RESPONSE_TO_CYTOKINE	1146	-0.471034	-2.01225	0	0.0562576	0.324	5709	tags=46%, list=29%, signal=61%
GO_POSITIVE_REGULATION_OF_RESPONSE_TO_CYTOKINE_STIMULUS	GO_POSITIVE_REGULATION_OF_RESPONSE_TO_CYTOKINE_STIMULUS	54	-0.617559	-2.01046	0.00195695	0.0557047	0.326	4306	tags=61%, list=22%, signal=78%
GO_ACTIVATION_OF_INNATE_IMMUNE_RESPONSE	GO_ACTIVATION_OF_INNATE_IMMUNE_RESPONSE	301	-0.526764	-2.00464	0	0.0587003	0.344	5515	tags=56%, list=28%, signal=77%
GO_POSITIVE_REGULATION_OF_CYTOKINE_PRODUCTION	GO_POSITIVE_REGULATION_OF_CYTOKINE_PRODUCTION	433	-0.491549	-2.00177	0	0.0599284	0.354	6126	tags=52%, list=31%, signal=74%
GO_REGULATION_OF_DEFENSE_RESPONSE	GO_REGULATION_OF_DEFENSE_RESPONSE	709	-0.475184	-2.00044	0	0.05978	0.357	5595	tags=47%, list=28%, signal=63%
GO_POSITIVE_REGULATION_OF_I_KAPPAB_KINASE_NF_KAPPAB_SIGNALING	GO_POSITIVE_REGULATION_OF_I_KAPPAB_KINASE_NF_KAPPAB_SIGNALING	178	-0.540762	-1.9974	0	0.061154	0.377	5288	tags=54%, list=27%, signal=74%
GO_REGULATION_OF_IMMUNE_RESPONSE	GO_REGULATION_OF_IMMUNE_RESPONSE	948	-0.502919	-1.9973	0.00394477	0.0594553	0.377	5610	tags=51%, list=28%, signal=67%
GO_REGULATION_OF_EXTRINSIC_APOPTOTIC_SIGNALING_PATHWAY	GO_REGULATION_OF_EXTRINSIC_APOPTOTIC_SIGNALING_PATHWAY	151	-0.497408	-1.99701	0	0.0581637	0.378	5844	tags=50%, list=30%, signal=70%
GO_PRODUCTION_OF_MOLECULAR_MEDIATOR_OF_IMMUNE_RESPONSE	GO_PRODUCTION_OF_MOLECULAR_MEDIATOR_OF_IMMUNE_RESPONSE	185	-0.498758	-1.99606	0	0.0571159	0.381	5721	tags=51%, list=29%, signal=71%
GO_LEUKOCYTE_PROLIFERATION	GO_LEUKOCYTE_PROLIFERATION	283	-0.501284	-1.99433	0.00578035	0.0574683	0.385	4817	tags=43%, list=24%, signal=56%
GO_NEGATIVE_REGULATION_OF_NF_KAPPAB_TRANSCRIPTION_FACTOR_ACTIVITY	GO_NEGATIVE_REGULATION_OF_NF_KAPPAB_TRANSCRIPTION_FACTOR_ACTIVITY	78	-0.530463	-1.99369	0	0.0565438	0.386	5142	tags=50%, list=26%, signal=67%
GO_REGULATION_OF_LYMPHOCYTE_APOPTOTIC_PROCESS	GO_REGULATION_OF_LYMPHOCYTE_APOPTOTIC_PROCESS	55	-0.557688	-1.98954	0	0.058321	0.399	3958	tags=47%, list=20%, signal=59%
GO_RESPONSE_TO_MURAMYL_DIPEPTIDE	GO_RESPONSE_TO_MURAMYL_DIPEPTIDE	18	-0.760335	-1.98861	0	0.0577622	0.401	2122	tags=72%, list=11%, signal=81%
GO_T_CELL_PROLIFERATION	GO_T_CELL_PROLIFERATION	174	-0.534678	-1.98814	0.00584795	0.0568031	0.401	3456	tags=43%, list=17%, signal=51%
GO_INTERFERON_BETA_PRODUCTION	GO_INTERFERON_BETA_PRODUCTION	50	-0.657807	-1.98753	0	0.0563635	0.405	5471	tags=84%, list=28%, signal=116%
GO_POSITIVE_REGULATION_OF_IMMUNE_RESPONSE	GO_POSITIVE_REGULATION_OF_IMMUNE_RESPONSE	751	-0.503595	-1.98613	0.00396825	0.0561745	0.412	5651	tags=52%, list=29%, signal=69%
GO_CYTOKINE_MEDIATED_SIGNALING_PATHWAY	GO_CYTOKINE_MEDIATED_SIGNALING_PATHWAY	759	-0.476598	-1.98336	0	0.057051	0.417	4941	tags=43%, list=25%, signal=55%
GO_CELL_ACTIVATION	GO_CELL_ACTIVATION	1314	-0.47047	-1.98321	0	0.0559646	0.419	5612	tags=45%, list=28%, signal=59%
GO_LYMPHOCYTE_ACTIVATION	GO_LYMPHOCYTE_ACTIVATION	640	-0.50112	-1.98071	0	0.0566317	0.433	5902	tags=52%, list=30%, signal=72%
GO_IMMUNE_RESPONSE_REGULATING_SIGNALING_PATHWAY	GO_IMMUNE_RESPONSE_REGULATING_SIGNALING_PATHWAY	536	-0.520089	-1.97988	0.00195312	0.0563572	0.438	5651	tags=56%, list=29%, signal=76%
GO_REGULATION_OF_PRODUCTION_OF_MOLECULAR_MEDIATOR_OF_IMMUNE_RESPONSE	GO_REGULATION_OF_PRODUCTION_OF_MOLECULAR_MEDIATOR_OF_IMMUNE_RESPONSE	136	-0.51064	-1.97885	0.00189753	0.056117	0.445	5708	tags=51%, list=29%, signal=71%
GO_REGULATION_OF_IMMUNE_SYSTEM_PROCESS	GO_REGULATION_OF_IMMUNE_SYSTEM_PROCESS	1455	-0.467463	-1.97782	0	0.0554346	0.448	6126	tags=48%, list=31%, signal=65%
GO_POSITIVE_REGULATION_OF_DEFENSE_RESPONSE	GO_POSITIVE_REGULATION_OF_DEFENSE_RESPONSE	478	-0.483562	-1.97684	0.00193798	0.0550308	0.451	5515	tags=49%, list=28%, signal=66%
GO_LEUKOCYTE_DIFFERENTIATION	GO_LEUKOCYTE_DIFFERENTIATION	494	-0.484108	-1.97494	0	0.0555254	0.456	5432	tags=47%, list=28%, signal=63%
GO_NEGATIVE_REGULATION_OF_CYTOKINE_PRODUCTION	GO_NEGATIVE_REGULATION_OF_CYTOKINE_PRODUCTION	253	-0.488327	-1.97447	0.00202429	0.0548257	0.458	6221	tags=51%, list=31%, signal=74%
GO_REGULATION_OF_LEUKOCYTE_PROLIFERATION	GO_REGULATION_OF_LEUKOCYTE_PROLIFERATION	212	-0.528237	-1.97444	0.00972763	0.0538711	0.459	3456	tags=41%, list=17%, signal=49%
GO_RESPIRATORY_BURST	GO_RESPIRATORY_BURST	29	-0.675115	-1.97138	0.00608519	0.0550921	0.47	2899	tags=55%, list=15%, signal=65%
GO_POSITIVE_REGULATION_OF_IMMUNE_SYSTEM_PROCESS	GO_POSITIVE_REGULATION_OF_IMMUNE_SYSTEM_PROCESS	1015	-0.482365	-1.97074	0	0.054512	0.471	5741	tags=48%, list=29%, signal=65%
GO_LYSOSOME_LOCALIZATION	GO_LYSOSOME_LOCALIZATION	63	-0.56528	-1.96772	0.00195312	0.0553475	0.48	3456	tags=44%, list=17%, signal=54%
GO_PROTEIN_ADP_RIBOSYLATION	GO_PROTEIN_ADP_RIBOSYLATION	29	-0.653485	-1.9677	0.00198807	0.0544095	0.48	4183	tags=66%, list=21%, signal=83%
GO_NEGATIVE_REGULATION_OF_HISTONE_MODIFICATION	GO_NEGATIVE_REGULATION_OF_HISTONE_MODIFICATION	41	-0.627427	-1.96624	0	0.0542	0.484	4156	tags=61%, list=21%, signal=77%
GO_PHAGOCYTOSIS	GO_PHAGOCYTOSIS	247	-0.517133	-1.96619	0.00395257	0.0533114	0.484	4693	tags=49%, list=24%, signal=63%
GO_REGULATION_OF_PRODUCTION_OF_SMALL_RNA_INVOLVED_IN_GENE_SILENCING_BY_RNA	GO_REGULATION_OF_PRODUCTION_OF_SMALL_RNA_INVOLVED_IN_GENE_SILENCING_BY_RNA	20	-0.669292	-1.96465	0.0019685	0.053569	0.488	3378	tags=50%, list=17%, signal=60%
GO_RESPONSE_TO_BIOTIC_STIMULUS	GO_RESPONSE_TO_BIOTIC_STIMULUS	918	-0.431799	-1.96404	0	0.0532069	0.49	5507	tags=39%, list=28%, signal=51%
GO_ADAPTIVE_IMMUNE_RESPONSE	GO_ADAPTIVE_IMMUNE_RESPONSE	383	-0.535775	-1.96364	0.0114286	0.0526158	0.491	5566	tags=55%, list=28%, signal=75%
GO_IMMUNE_RESPONSE_REGULATING_CELL_SURFACE_RECEPTOR_SIGNALING_PATHWAY	GO_IMMUNE_RESPONSE_REGULATING_CELL_SURFACE_RECEPTOR_SIGNALING_PATHWAY	379	-0.521979	-1.95729	0.00379507	0.0561047	0.519	5651	tags=57%, list=29%, signal=78%
GO_NEGATIVE_REGULATION_OF_MULTI_ORGANISM_PROCESS	GO_NEGATIVE_REGULATION_OF_MULTI_ORGANISM_PROCESS	166	-0.47904	-1.95687	0	0.0554721	0.52	5471	tags=47%, list=28%, signal=64%
GO_GROWTH_HORMONE_RECEPTOR_SIGNALING_PATHWAY_VIA_JAK_STAT	GO_GROWTH_HORMONE_RECEPTOR_SIGNALING_PATHWAY_VIA_JAK_STAT	13	-0.696384	-1.95533	0.00378072	0.0557833	0.527	2159	tags=46%, list=11%, signal=52%
GO_REGULATION_OF_RESPONSE_TO_STRESS	GO_REGULATION_OF_RESPONSE_TO_STRESS	1378	-0.450579	-1.95381	0	0.0556052	0.533	6579	tags=49%, list=33%, signal=69%
GO_POSITIVE_REGULATION_OF_NF_KAPPAB_TRANSCRIPTION_FACTOR_ACTIVITY	GO_POSITIVE_REGULATION_OF_NF_KAPPAB_TRANSCRIPTION_FACTOR_ACTIVITY	151	-0.52911	-1.95272	0	0.0555412	0.538	5370	tags=56%, list=27%, signal=76%
GO_B_CELL_ACTIVATION	GO_B_CELL_ACTIVATION	232	-0.511458	-1.9527	0	0.0547831	0.538	5902	tags=53%, list=30%, signal=75%
GO_DEFENSE_RESPONSE	GO_DEFENSE_RESPONSE	1553	-0.442595	-1.9521	0.00198413	0.0544483	0.539	6126	tags=43%, list=31%, signal=57%
GO_IMMUNOGLOBULIN_PRODUCTION	GO_IMMUNOGLOBULIN_PRODUCTION	95	-0.547649	-1.95001	0	0.0551719	0.548	5721	tags=59%, list=29%, signal=83%
GO_POSITIVE_REGULATION_OF_APOPTOTIC_SIGNALING_PATHWAY	GO_POSITIVE_REGULATION_OF_APOPTOTIC_SIGNALING_PATHWAY	167	-0.485359	-1.94861	0	0.0556931	0.554	6506	tags=54%, list=33%, signal=81%
GO_NEGATIVE_REGULATION_OF_B_CELL_ACTIVATION	GO_NEGATIVE_REGULATION_OF_B_CELL_ACTIVATION	31	-0.654167	-1.94808	0.00779727	0.0553372	0.556	3050	tags=55%, list=15%, signal=65%
GO_RNA_STABILIZATION	GO_RNA_STABILIZATION	44	-0.607907	-1.94689	0	0.0555908	0.559	5699	tags=59%, list=29%, signal=83%
GO_LEUKOCYTE_APOPTOTIC_PROCESS	GO_LEUKOCYTE_APOPTOTIC_PROCESS	104	-0.527455	-1.94573	0.00196078	0.0558588	0.564	4659	tags=49%, list=24%, signal=64%
GO_REGULATION_OF_B_CELL_ACTIVATION	GO_REGULATION_OF_B_CELL_ACTIVATION	114	-0.568855	-1.94571	0.00392157	0.0551334	0.564	5203	tags=59%, list=26%, signal=79%
GO_NIK_NF_KAPPAB_SIGNALING	GO_NIK_NF_KAPPAB_SIGNALING	158	-0.534079	-1.94546	0	0.0546853	0.566	5293	tags=56%, list=27%, signal=76%
GO_REGULATION_OF_LEUKOCYTE_DIFFERENTIATION	GO_REGULATION_OF_LEUKOCYTE_DIFFERENTIATION	261	-0.496274	-1.94218	0.002	0.0561922	0.578	6121	tags=52%, list=31%, signal=74%
GO_PROTEIN_DEMETHYLATION	GO_PROTEIN_DEMETHYLATION	30	-0.711059	-1.94215	0	0.0554898	0.578	4156	tags=73%, list=21%, signal=93%
GO_NEGATIVE_REGULATION_OF_INNATE_IMMUNE_RESPONSE	GO_NEGATIVE_REGULATION_OF_INNATE_IMMUNE_RESPONSE	51	-0.598324	-1.94197	0.0019305	0.0548895	0.579	4575	tags=59%, list=23%, signal=76%
GO_MYOBLAST_FUSION	GO_MYOBLAST_FUSION	33	-0.582891	-1.94043	0	0.0552699	0.584	4132	tags=48%, list=21%, signal=61%
GO_NUCLEOBASE_CONTAINING_COMPOUND_TRANSPORT	GO_NUCLEOBASE_CONTAINING_COMPOUND_TRANSPORT	233	-0.548953	-1.94024	0	0.054679	0.585	5062	tags=58%, list=26%, signal=76%
GO_T_CELL_ACTIVATION	GO_T_CELL_ACTIVATION	448	-0.505123	-1.93969	0.00795229	0.0543477	0.587	6126	tags=54%, list=31%, signal=77%
GO_RESPONSE_TO_INTERLEUKIN_6	GO_RESPONSE_TO_INTERLEUKIN_6	38	-0.585951	-1.93863	0	0.0544954	0.59	3453	tags=42%, list=17%, signal=51%
GO_INTERFERON_GAMMA_MEDIATED_SIGNALING_PATHWAY	GO_INTERFERON_GAMMA_MEDIATED_SIGNALING_PATHWAY	86	-0.617908	-1.938	0.00978474	0.0543954	0.592	3705	tags=62%, list=19%, signal=76%
GO_POSITIVE_REGULATION_OF_CHEMOKINE_SECRETION	GO_POSITIVE_REGULATION_OF_CHEMOKINE_SECRETION	14	-0.702275	-1.93751	0	0.0540002	0.593	1536	tags=36%, list=8%, signal=39%
GO_NEGATIVE_REGULATION_OF_DEFENSE_RESPONSE	GO_NEGATIVE_REGULATION_OF_DEFENSE_RESPONSE	188	-0.467042	-1.93722	0	0.0535969	0.595	6189	tags=48%, list=31%, signal=69%
GO_CELLULAR_RESPONSE_TO_BIOTIC_STIMULUS	GO_CELLULAR_RESPONSE_TO_BIOTIC_STIMULUS	222	-0.494374	-1.93665	0	0.053322	0.6	4184	tags=42%, list=21%, signal=53%
GO_REGULATION_OF_MRNA_CATABOLIC_PROCESS	GO_REGULATION_OF_MRNA_CATABOLIC_PROCESS	193	-0.533592	-1.93541	0	0.0537132	0.607	5956	tags=59%, list=30%, signal=83%
GO_POSITIVE_REGULATION_OF_B_CELL_ACTIVATION	GO_POSITIVE_REGULATION_OF_B_CELL_ACTIVATION	72	-0.56713	-1.93483	0.00194553	0.0535625	0.608	5708	tags=63%, list=29%, signal=88%
GO_REGULATION_OF_LYMPHOCYTE_ACTIVATION	GO_REGULATION_OF_LYMPHOCYTE_ACTIVATION	402	-0.502148	-1.93473	0.00592885	0.0530311	0.608	6126	tags=55%, list=31%, signal=78%
GO_POSITIVE_REGULATION_OF_CELL_ACTIVATION	GO_POSITIVE_REGULATION_OF_CELL_ACTIVATION	311	-0.509609	-1.93277	0.0094697	0.0538941	0.615	5120	tags=50%, list=26%, signal=67%
GO_REGULATION_OF_MULTI_ORGANISM_PROCESS	GO_REGULATION_OF_MULTI_ORGANISM_PROCESS	381	-0.469539	-1.93273	0	0.053369	0.615	5471	tags=48%, list=28%, signal=65%
GO_POSITIVE_REGULATION_OF_CELL_DEATH	GO_POSITIVE_REGULATION_OF_CELL_DEATH	654	-0.438015	-1.93259	0	0.0528613	0.616	6675	tags=49%, list=34%, signal=71%
GO_ESTABLISHMENT_OF_RNA_LOCALIZATION	GO_ESTABLISHMENT_OF_RNA_LOCALIZATION	191	-0.578029	-1.93175	0	0.0529062	0.621	5808	tags=68%, list=29%, signal=95%
GO_SYNCYTIUM_FORMATION	GO_SYNCYTIUM_FORMATION	49	-0.541546	-1.93172	0	0.0523941	0.621	4167	tags=45%, list=21%, signal=57%
GO_RESPONSE_TO_INTERFERON_GAMMA	GO_RESPONSE_TO_INTERFERON_GAMMA	191	-0.533297	-1.92914	0.00967118	0.0534925	0.629	4792	tags=52%, list=24%, signal=68%
GO_REGULATION_OF_LYMPHOCYTE_DIFFERENTIATION	GO_REGULATION_OF_LYMPHOCYTE_DIFFERENTIATION	162	-0.526338	-1.92879	0.00200401	0.0531376	0.631	5426	tags=53%, list=27%, signal=73%
GO_RESPONSE_TO_INTERLEUKIN_15	GO_RESPONSE_TO_INTERLEUKIN_15	14	-0.815472	-1.92864	0	0.0527163	0.633	2159	tags=79%, list=11%, signal=88%
GO_REGULATION_OF_CELL_ACTIVATION	GO_REGULATION_OF_CELL_ACTIVATION	516	-0.480596	-1.92791	0.00583658	0.0526805	0.633	6126	tags=51%, list=31%, signal=71%
GO_POSITIVE_REGULATION_OF_LYMPHOCYTE_ACTIVATION	GO_POSITIVE_REGULATION_OF_LYMPHOCYTE_ACTIVATION	259	-0.524484	-1.92782	0.00582524	0.052271	0.633	6126	tags=59%, list=31%, signal=85%
GO_POSITIVE_REGULATION_OF_INTERFERON_BETA_PRODUCTION	GO_POSITIVE_REGULATION_OF_INTERFERON_BETA_PRODUCTION	30	-0.672635	-1.92769	0	0.0518379	0.634	5471	tags=83%, list=28%, signal=115%
GO_POSITIVE_REGULATION_OF_LEUKOCYTE_PROLIFERATION	GO_POSITIVE_REGULATION_OF_LEUKOCYTE_PROLIFERATION	133	-0.546945	-1.92765	0.00974659	0.051374	0.634	5283	tags=55%, list=27%, signal=74%
GO_POLY_A_PLUS_MRNA_EXPORT_FROM_NUCLEUS	GO_POLY_A_PLUS_MRNA_EXPORT_FROM_NUCLEUS	17	-0.692431	-1.92714	0	0.051242	0.636	3557	tags=59%, list=18%, signal=72%
GO_POSITIVE_REGULATION_OF_HYDROLASE_ACTIVITY	GO_POSITIVE_REGULATION_OF_HYDROLASE_ACTIVITY	726	-0.447445	-1.92695	0	0.0508436	0.636	6753	tags=50%, list=34%, signal=74%
GO_T_CELL_DIFFERENTIATION	GO_T_CELL_DIFFERENTIATION	230	-0.524128	-1.92677	0.00592885	0.0505049	0.637	5283	tags=53%, list=27%, signal=72%
GO_EXTRINSIC_APOPTOTIC_SIGNALING_PATHWAY	GO_EXTRINSIC_APOPTOTIC_SIGNALING_PATHWAY	217	-0.471423	-1.92674	0	0.0500373	0.637	5902	tags=48%, list=30%, signal=68%
GO_LEUKOCYTE_MEDIATED_IMMUNITY	GO_LEUKOCYTE_MEDIATED_IMMUNITY	753	-0.47717	-1.92674	0.00972763	0.0495782	0.637	5854	tags=48%, list=30%, signal=66%
GO_EXTRINSIC_APOPTOTIC_SIGNALING_PATHWAY_VIA_DEATH_DOMAIN_RECEPTORS	GO_EXTRINSIC_APOPTOTIC_SIGNALING_PATHWAY_VIA_DEATH_DOMAIN_RECEPTORS	80	-0.530868	-1.92602	0	0.049558	0.638	6042	tags=59%, list=31%, signal=84%
GO_POSITIVE_REGULATION_OF_PEPTIDASE_ACTIVITY	GO_POSITIVE_REGULATION_OF_PEPTIDASE_ACTIVITY	175	-0.470314	-1.92596	0	0.0491218	0.638	6720	tags=54%, list=34%, signal=82%
GO_I_KAPPAB_KINASE_NF_KAPPAB_SIGNALING	GO_I_KAPPAB_KINASE_NF_KAPPAB_SIGNALING	252	-0.514001	-1.92529	0	0.0490419	0.641	5740	tags=55%, list=29%, signal=77%
GO_MRNA_TRANSPORT	GO_MRNA_TRANSPORT	146	-0.588786	-1.92429	0.00194175	0.0490733	0.642	5363	tags=67%, list=27%, signal=91%
GO_LIPOPOLYSACCHARIDE_MEDIATED_SIGNALING_PATHWAY	GO_LIPOPOLYSACCHARIDE_MEDIATED_SIGNALING_PATHWAY	56	-0.580786	-1.92346	0.00199601	0.0491124	0.645	4781	tags=55%, list=24%, signal=73%
GO_PROGRAMMED_NECROTIC_CELL_DEATH	GO_PROGRAMMED_NECROTIC_CELL_DEATH	39	-0.598041	-1.92323	0	0.0488543	0.645	4941	tags=64%, list=25%, signal=85%
GO_ACTIVATION_OF_PHOSPHOLIPASE_C_ACTIVITY	GO_ACTIVATION_OF_PHOSPHOLIPASE_C_ACTIVITY	30	-0.602744	-1.9229	0.00389105	0.0486695	0.645	3004	tags=33%, list=15%, signal=39%
GO_LAMELLIPODIUM_ORGANIZATION	GO_LAMELLIPODIUM_ORGANIZATION	79	-0.544046	-1.92289	0	0.0482535	0.645	4031	tags=49%, list=20%, signal=62%
GO_CELL_ACTIVATION_INVOLVED_IN_IMMUNE_RESPONSE	GO_CELL_ACTIVATION_INVOLVED_IN_IMMUNE_RESPONSE	687	-0.468762	-1.92241	0.003861	0.0482259	0.647	5612	tags=46%, list=28%, signal=62%
GO_MYELOID_LEUKOCYTE_DIFFERENTIATION	GO_MYELOID_LEUKOCYTE_DIFFERENTIATION	196	-0.485579	-1.92229	0	0.0478909	0.648	5473	tags=46%, list=28%, signal=64%
GO_REGULATION_OF_PROGRAMMED_NECROTIC_CELL_DEATH	GO_REGULATION_OF_PROGRAMMED_NECROTIC_CELL_DEATH	17	-0.69241	-1.92146	0	0.0479056	0.649	4941	tags=82%, list=25%, signal=110%
GO_MYELOID_CELL_DEVELOPMENT	GO_MYELOID_CELL_DEVELOPMENT	63	-0.554857	-1.92145	0	0.0475097	0.649	4548	tags=49%, list=23%, signal=64%
GO_MAST_CELL_MEDIATED_IMMUNITY	GO_MAST_CELL_MEDIATED_IMMUNITY	46	-0.590118	-1.92134	0.00970874	0.047198	0.649	2631	tags=41%, list=13%, signal=48%
GO_ACTIVATION_OF_CYSTEINE_TYPE_ENDOPEPTIDASE_ACTIVITY_INVOLVED_IN_APOPTOTIC_PROCESS	GO_ACTIVATION_OF_CYSTEINE_TYPE_ENDOPEPTIDASE_ACTIVITY_INVOLVED_IN_APOPTOTIC_PROCESS	80	-0.506687	-1.92073	0.00191939	0.0472035	0.652	4074	tags=43%, list=21%, signal=53%
GO_LEUKOCYTE_CELL_CELL_ADHESION	GO_LEUKOCYTE_CELL_CELL_ADHESION	319	-0.503535	-1.92053	0.00584795	0.0469148	0.653	5371	tags=49%, list=27%, signal=66%
GO_REGULATION_OF_NIK_NF_KAPPAB_SIGNALING	GO_REGULATION_OF_NIK_NF_KAPPAB_SIGNALING	99	-0.518982	-1.91968	0	0.0469953	0.657	5283	tags=53%, list=27%, signal=71%
GO_LYMPHOCYTE_HOMEOSTASIS	GO_LYMPHOCYTE_HOMEOSTASIS	61	-0.569602	-1.91944	0.00197239	0.0467438	0.659	4837	tags=56%, list=24%, signal=74%
GO_POSITIVE_REGULATION_OF_CYTOKINE_SECRETION	GO_POSITIVE_REGULATION_OF_CYTOKINE_SECRETION	127	-0.490097	-1.91897	0.00191205	0.0467199	0.661	5090	tags=43%, list=26%, signal=57%
GO_MISMATCH_REPAIR	GO_MISMATCH_REPAIR	34	-0.636173	-1.91885	0	0.0464048	0.661	5721	tags=76%, list=29%, signal=107%
GO_LYMPHOCYTE_MEDIATED_IMMUNITY	GO_LYMPHOCYTE_MEDIATED_IMMUNITY	241	-0.514332	-1.91877	0.0190114	0.0461038	0.662	5826	tags=54%, list=29%, signal=76%
GO_NEGATIVE_REGULATION_OF_RNA_CATABOLIC_PROCESS	GO_NEGATIVE_REGULATION_OF_RNA_CATABOLIC_PROCESS	53	-0.567513	-1.91636	0	0.0470525	0.674	5699	tags=53%, list=29%, signal=74%
GO_LYMPHOCYTE_DIFFERENTIATION	GO_LYMPHOCYTE_DIFFERENTIATION	339	-0.491364	-1.91484	0.00389864	0.0476679	0.68	6053	tags=52%, list=31%, signal=73%
GO_ADAPTIVE_IMMUNE_RESPONSE_BASED_ON_SOMATIC_RECOMBINATION_OF_IMMUNE_RECEPTORS_BUILT_FROM_IMMUNOGLOBULIN_SUPERFAMILY_DOMAINS	GO_ADAPTIVE_IMMUNE_RESPONSE_BASED_ON_SOMATIC_RECOMBINATION_OF_IMMUNE_RECEPTORS_BUILT_FROM_IMMUNOGLOBULIN_SUPERFAMILY_DOMAINS	247	-0.513589	-1.91367	0.0134875	0.0479881	0.681	5529	tags=52%, list=28%, signal=71%
GO_POSITIVE_REGULATION_OF_TUMOR_NECROSIS_FACTOR_SUPERFAMILY_CYTOKINE_PRODUCTION	GO_POSITIVE_REGULATION_OF_TUMOR_NECROSIS_FACTOR_SUPERFAMILY_CYTOKINE_PRODUCTION	79	-0.548547	-1.91146	0.00967118	0.0488915	0.69	5370	tags=56%, list=27%, signal=76%
GO_TUMOR_NECROSIS_FACTOR_MEDIATED_SIGNALING_PATHWAY	GO_TUMOR_NECROSIS_FACTOR_MEDIATED_SIGNALING_PATHWAY	158	-0.535298	-1.91062	0.00205339	0.0491231	0.696	5708	tags=58%, list=29%, signal=81%
GO_POSITIVE_REGULATION_OF_CELL_ADHESION	GO_POSITIVE_REGULATION_OF_CELL_ADHESION	387	-0.473458	-1.91058	0	0.0487688	0.696	5515	tags=46%, list=28%, signal=63%
GO_IMMUNOGLOBULIN_PRODUCTION_INVOLVED_IN_IMMUNOGLOBULIN_MEDIATED_IMMUNE_RESPONSE	GO_IMMUNOGLOBULIN_PRODUCTION_INVOLVED_IN_IMMUNOGLOBULIN_MEDIATED_IMMUNE_RESPONSE	52	-0.572429	-1.90996	0	0.0488363	0.698	5679	tags=65%, list=29%, signal=92%
GO_ANTIGEN_RECEPTOR_MEDIATED_SIGNALING_PATHWAY	GO_ANTIGEN_RECEPTOR_MEDIATED_SIGNALING_PATHWAY	230	-0.538898	-1.90969	0.00580271	0.0486237	0.698	5651	tags=60%, list=29%, signal=84%
GO_CYTOKINE_SECRETION	GO_CYTOKINE_SECRETION	213	-0.47887	-1.90711	0.00393701	0.0499165	0.708	6126	tags=47%, list=31%, signal=67%
GO_CHEMOKINE_SECRETION	GO_CHEMOKINE_SECRETION	17	-0.64423	-1.90704	0.00192678	0.0495859	0.708	1536	tags=29%, list=8%, signal=32%
GO_REGULATION_OF_PROTEIN_COMPLEX_ASSEMBLY	GO_REGULATION_OF_PROTEIN_COMPLEX_ASSEMBLY	407	-0.459225	-1.90671	0	0.0494124	0.709	6132	tags=50%, list=31%, signal=71%
GO_RESPONSE_TO_TUMOR_NECROSIS_FACTOR	GO_RESPONSE_TO_TUMOR_NECROSIS_FACTOR	291	-0.470447	-1.90489	0.0020202	0.0502569	0.719	5912	tags=48%, list=30%, signal=68%
GO_PATTERN_RECOGNITION_RECEPTOR_SIGNALING_PATHWAY	GO_PATTERN_RECOGNITION_RECEPTOR_SIGNALING_PATHWAY	184	-0.511552	-1.90489	0	0.049903	0.719	5471	tags=54%, list=28%, signal=74%
GO_REGULATION_OF_LEUKOCYTE_MEDIATED_IMMUNITY	GO_REGULATION_OF_LEUKOCYTE_MEDIATED_IMMUNITY	194	-0.513655	-1.90443	0.0114723	0.0498262	0.719	5679	tags=54%, list=29%, signal=75%
GO_REGULATION_OF_DNA_REPAIR	GO_REGULATION_OF_DNA_REPAIR	103	-0.552109	-1.90369	0	0.049949	0.721	6251	tags=67%, list=32%, signal=97%
GO_POSITIVE_REGULATION_OF_INTERLEUKIN_6_PRODUCTION	GO_POSITIVE_REGULATION_OF_INTERLEUKIN_6_PRODUCTION	83	-0.520917	-1.90322	0.00386847	0.0498954	0.722	4740	tags=45%, list=24%, signal=58%
GO_POSITIVE_REGULATION_OF_LEUKOCYTE_CELL_CELL_ADHESION	GO_POSITIVE_REGULATION_OF_LEUKOCYTE_CELL_CELL_ADHESION	211	-0.529242	-1.90228	0.0229885	0.0501682	0.725	5283	tags=54%, list=27%, signal=72%
GO_PROTEIN_LOCALIZATION_TO_NUCLEUS	GO_PROTEIN_LOCALIZATION_TO_NUCLEUS	242	-0.49939	-1.9021	0	0.0499422	0.725	6074	tags=55%, list=31%, signal=78%
GO_IMMUNE_SYSTEM_DEVELOPMENT	GO_IMMUNE_SYSTEM_DEVELOPMENT	935	-0.449116	-1.90205	0	0.0496616	0.725	8377	tags=61%, list=42%, signal=100%
GO_FC_RECEPTOR_MEDIATED_STIMULATORY_SIGNALING_PATHWAY	GO_FC_RECEPTOR_MEDIATED_STIMULATORY_SIGNALING_PATHWAY	82	-0.603484	-1.90199	0.00194175	0.0493728	0.726	4659	tags=63%, list=24%, signal=83%
GO_POSITIVE_REGULATION_OF_CELLULAR_COMPONENT_BIOGENESIS	GO_POSITIVE_REGULATION_OF_CELLULAR_COMPONENT_BIOGENESIS	487	-0.444128	-1.90166	0	0.0492291	0.728	6133	tags=46%, list=31%, signal=66%
GO_REGULATION_OF_INTRACELLULAR_SIGNAL_TRANSDUCTION	GO_REGULATION_OF_INTRACELLULAR_SIGNAL_TRANSDUCTION	1715	-0.428789	-1.90121	0	0.0491196	0.728	7606	tags=51%, list=39%, signal=76%
GO_REGULATION_OF_IMMUNOGLOBULIN_PRODUCTION	GO_REGULATION_OF_IMMUNOGLOBULIN_PRODUCTION	61	-0.53528	-1.90076	0.00391389	0.0491792	0.729	5708	tags=56%, list=29%, signal=78%
GO_NEGATIVE_REGULATION_OF_MYELOID_LEUKOCYTE_DIFFERENTIATION	GO_NEGATIVE_REGULATION_OF_MYELOID_LEUKOCYTE_DIFFERENTIATION	47	-0.554157	-1.89987	0	0.0494237	0.733	5371	tags=51%, list=27%, signal=70%
GO_REGULATION_OF_DNA_METABOLIC_PROCESS	GO_REGULATION_OF_DNA_METABOLIC_PROCESS	261	-0.504908	-1.89792	0	0.0503732	0.739	6078	tags=60%, list=31%, signal=86%
GO_REGULATION_OF_NECROTIC_CELL_DEATH	GO_REGULATION_OF_NECROTIC_CELL_DEATH	25	-0.581876	-1.89783	0	0.0500618	0.739	4941	tags=64%, list=25%, signal=85%
GO_POSITIVE_REGULATION_OF_CELL_CELL_ADHESION	GO_POSITIVE_REGULATION_OF_CELL_CELL_ADHESION	246	-0.506805	-1.89758	0.0117417	0.0499065	0.739	5400	tags=50%, list=27%, signal=69%
GO_POSITIVE_REGULATION_OF_MOLECULAR_FUNCTION	GO_POSITIVE_REGULATION_OF_MOLECULAR_FUNCTION	1687	-0.425358	-1.89685	0	0.0500537	0.741	6001	tags=43%, list=30%, signal=56%
GO_POSITIVE_REGULATION_OF_ORGANELLE_ORGANIZATION	GO_POSITIVE_REGULATION_OF_ORGANELLE_ORGANIZATION	589	-0.467519	-1.89612	0	0.0501447	0.744	6950	tags=57%, list=35%, signal=86%
GO_REGULATION_OF_VIRAL_GENOME_REPLICATION	GO_REGULATION_OF_VIRAL_GENOME_REPLICATION	88	-0.541615	-1.89601	0.00192678	0.0499063	0.744	5841	tags=61%, list=30%, signal=87%
GO_CHROMOSOME_ORGANIZATION	GO_CHROMOSOME_ORGANIZATION	1140	-0.491762	-1.89589	0	0.0496455	0.745	6479	tags=56%, list=33%, signal=78%
GO_INTERLEUKIN_6_PRODUCTION	GO_INTERLEUKIN_6_PRODUCTION	133	-0.502851	-1.89575	0.00385357	0.0494049	0.746	5450	tags=47%, list=28%, signal=65%
GO_MACROPHAGE_DIFFERENTIATION	GO_MACROPHAGE_DIFFERENTIATION	40	-0.587268	-1.89559	0.00398406	0.0491651	0.747	4890	tags=52%, list=25%, signal=70%
GO_RNA_LOCALIZATION	GO_RNA_LOCALIZATION	224	-0.566648	-1.8951	0	0.0492371	0.75	4982	tags=62%, list=25%, signal=82%
GO_MONONUCLEAR_CELL_DIFFERENTIATION	GO_MONONUCLEAR_CELL_DIFFERENTIATION	35	-0.603027	-1.8946	0.00202429	0.0491763	0.751	5473	tags=60%, list=28%, signal=83%
GO_REGULATION_OF_ORGANELLE_ORGANIZATION	GO_REGULATION_OF_ORGANELLE_ORGANIZATION	1198	-0.459446	-1.89408	0	0.0491135	0.751	6950	tags=55%, list=35%, signal=79%
GO_SOMATIC_DIVERSIFICATION_OF_IMMUNE_RECEPTORS	GO_SOMATIC_DIVERSIFICATION_OF_IMMUNE_RECEPTORS	61	-0.572059	-1.89351	0	0.0490921	0.752	5721	tags=67%, list=29%, signal=94%
GO_INTERSPECIES_INTERACTION_BETWEEN_ORGANISMS	GO_INTERSPECIES_INTERACTION_BETWEEN_ORGANISMS	900	-0.474719	-1.89341	0	0.0488172	0.753	5915	tags=49%, list=30%, signal=67%
GO_REGULATION_OF_T_CELL_ACTIVATION	GO_REGULATION_OF_T_CELL_ACTIVATION	303	-0.502568	-1.89307	0.0157791	0.0487185	0.753	6126	tags=55%, list=31%, signal=78%
GO_NECROTIC_CELL_DEATH	GO_NECROTIC_CELL_DEATH	47	-0.547289	-1.89217	0	0.0489298	0.759	4941	tags=57%, list=25%, signal=76%
GO_TUMOR_NECROSIS_FACTOR_SUPERFAMILY_CYTOKINE_PRODUCTION	GO_TUMOR_NECROSIS_FACTOR_SUPERFAMILY_CYTOKINE_PRODUCTION	138	-0.501404	-1.89195	0.0117647	0.0487473	0.759	5462	tags=49%, list=28%, signal=68%
GO_REGULATION_OF_TYPE_I_INTERFERON_MEDIATED_SIGNALING_PATHWAY	GO_REGULATION_OF_TYPE_I_INTERFERON_MEDIATED_SIGNALING_PATHWAY	30	-0.625707	-1.89148	0.00192678	0.0488568	0.762	4421	tags=67%, list=22%, signal=86%
GO_POSITIVE_REGULATION_OF_NEURON_DEATH	GO_POSITIVE_REGULATION_OF_NEURON_DEATH	87	-0.503572	-1.89134	0	0.0486904	0.763	7796	tags=66%, list=39%, signal=108%
GO_REGULATION_OF_B_CELL_DIFFERENTIATION	GO_REGULATION_OF_B_CELL_DIFFERENTIATION	27	-0.673464	-1.89043	0.00587084	0.0491064	0.769	4212	tags=67%, list=21%, signal=85%
GO_VIRAL_GENOME_REPLICATION	GO_VIRAL_GENOME_REPLICATION	114	-0.525176	-1.89026	0	0.0489145	0.769	5841	tags=60%, list=30%, signal=84%
GO_POSITIVE_REGULATION_OF_DNA_BINDING_TRANSCRIPTION_FACTOR_ACTIVITY	GO_POSITIVE_REGULATION_OF_DNA_BINDING_TRANSCRIPTION_FACTOR_ACTIVITY	258	-0.471336	-1.88898	0	0.0495651	0.779	5872	tags=50%, list=30%, signal=70%
GO_POSITIVE_REGULATION_OF_PROTEIN_POLYMERIZATION	GO_POSITIVE_REGULATION_OF_PROTEIN_POLYMERIZATION	125	-0.491665	-1.88848	0.00194175	0.0494675	0.78	6319	tags=53%, list=32%, signal=77%
GO_POSITIVE_REGULATION_OF_CELLULAR_COMPONENT_ORGANIZATION	GO_POSITIVE_REGULATION_OF_CELLULAR_COMPONENT_ORGANIZATION	1131	-0.43409	-1.88843	0	0.049188	0.78	6146	tags=46%, list=31%, signal=62%
GO_REGULATION_OF_SYMBIOSIS_ENCOMPASSING_MUTUALISM_THROUGH_PARASITISM	GO_REGULATION_OF_SYMBIOSIS_ENCOMPASSING_MUTUALISM_THROUGH_PARASITISM	217	-0.492796	-1.88842	0	0.0489117	0.78	5887	tags=54%, list=30%, signal=76%
GO_REGULATION_OF_HEMOPOIESIS	GO_REGULATION_OF_HEMOPOIESIS	456	-0.45986	-1.88818	0	0.0487743	0.783	7284	tags=56%, list=37%, signal=86%
GO_ACTIVATION_OF_CYSTEINE_TYPE_ENDOPEPTIDASE_ACTIVITY	GO_ACTIVATION_OF_CYSTEINE_TYPE_ENDOPEPTIDASE_ACTIVITY	14	-0.711545	-1.88779	0	0.048684	0.784	2019	tags=50%, list=10%, signal=56%
GO_POSITIVE_REGULATION_OF_JNK_CASCADE	GO_POSITIVE_REGULATION_OF_JNK_CASCADE	132	-0.465506	-1.88674	0	0.0490018	0.788	6126	tags=49%, list=31%, signal=71%
GO_REGULATION_OF_HYDROLASE_ACTIVITY	GO_REGULATION_OF_HYDROLASE_ACTIVITY	1212	-0.414172	-1.8864	0	0.0488989	0.789	6679	tags=45%, list=34%, signal=64%
GO_REGULATION_OF_MYOBLAST_FUSION	GO_REGULATION_OF_MYOBLAST_FUSION	19	-0.626199	-1.88609	0.00196464	0.0487866	0.789	4132	tags=58%, list=21%, signal=73%
GO_RUFFLE_ORGANIZATION	GO_RUFFLE_ORGANIZATION	50	-0.556615	-1.88415	0	0.0496687	0.798	4010	tags=50%, list=20%, signal=63%
GO_CELLULAR_COMPONENT_DISASSEMBLY_INVOLVED_IN_EXECUTION_PHASE_OF_APOPTOSIS	GO_CELLULAR_COMPONENT_DISASSEMBLY_INVOLVED_IN_EXECUTION_PHASE_OF_APOPTOSIS	35	-0.546353	-1.88403	0	0.0494881	0.798	6235	tags=57%, list=32%, signal=83%
GO_NEGATIVE_REGULATION_OF_IMMUNE_SYSTEM_PROCESS	GO_NEGATIVE_REGULATION_OF_IMMUNE_SYSTEM_PROCESS	428	-0.437252	-1.8832	0.00195695	0.0496491	0.802	5506	tags=42%, list=28%, signal=56%
GO_SUPEROXIDE_ANION_GENERATION	GO_SUPEROXIDE_ANION_GENERATION	33	-0.571223	-1.88255	0.00200803	0.0498238	0.802	3456	tags=36%, list=17%, signal=44%
GO_DNA_METABOLIC_PROCESS	GO_DNA_METABOLIC_PROCESS	790	-0.489491	-1.88255	0	0.0495588	0.802	5823	tags=54%, list=29%, signal=73%
GO_HISTONE_H3_ACETYLATION	GO_HISTONE_H3_ACETYLATION	56	-0.58056	-1.88168	0	0.0498816	0.804	5735	tags=66%, list=29%, signal=93%
GO_PRODUCTION_OF_MOLECULAR_MEDIATOR_INVOLVED_IN_INFLAMMATORY_RESPONSE	GO_PRODUCTION_OF_MOLECULAR_MEDIATOR_INVOLVED_IN_INFLAMMATORY_RESPONSE	63	-0.538569	-1.88149	0.00576923	0.0497139	0.804	2899	tags=40%, list=15%, signal=46%
GO_POSITIVE_REGULATION_OF_CATALYTIC_ACTIVITY	GO_POSITIVE_REGULATION_OF_CATALYTIC_ACTIVITY	1356	-0.422906	-1.8806	0	0.0501534	0.808	6001	tags=43%, list=30%, signal=58%
GO_POSITIVE_REGULATION_OF_CYSTEINE_TYPE_ENDOPEPTIDASE_ACTIVITY	GO_POSITIVE_REGULATION_OF_CYSTEINE_TYPE_ENDOPEPTIDASE_ACTIVITY	135	-0.460075	-1.88054	0	0.0499483	0.808	6720	tags=52%, list=34%, signal=78%
GO_REGULATION_OF_DEFENSE_RESPONSE_TO_VIRUS_BY_HOST	GO_REGULATION_OF_DEFENSE_RESPONSE_TO_VIRUS_BY_HOST	35	-0.620052	-1.87965	0.00388349	0.0501795	0.813	4306	tags=63%, list=22%, signal=80%
GO_T_CELL_RECEPTOR_SIGNALING_PATHWAY	GO_T_CELL_RECEPTOR_SIGNALING_PATHWAY	187	-0.540967	-1.87964	0.00784314	0.0499353	0.813	5651	tags=62%, list=29%, signal=86%
GO_REGULATION_OF_DOUBLE_STRAND_BREAK_REPAIR	GO_REGULATION_OF_DOUBLE_STRAND_BREAK_REPAIR	62	-0.577794	-1.8796	0.00192308	0.049702	0.813	6015	tags=68%, list=30%, signal=97%
GO_CD8_POSITIVE_ALPHA_BETA_T_CELL_DIFFERENTIATION	GO_CD8_POSITIVE_ALPHA_BETA_T_CELL_DIFFERENTIATION	14	-0.707585	-1.87901	0.0094697	0.0498434	0.817	2259	tags=50%, list=11%, signal=56%
GO_REGULATION_OF_DNA_BINDING_TRANSCRIPTION_FACTOR_ACTIVITY	GO_REGULATION_OF_DNA_BINDING_TRANSCRIPTION_FACTOR_ACTIVITY	409	-0.45439	-1.87858	0	0.0498178	0.817	5746	tags=46%, list=29%, signal=64%
GO_REGULATION_OF_T_CELL_DIFFERENTIATION	GO_REGULATION_OF_T_CELL_DIFFERENTIATION	133	-0.520356	-1.87744	0.00604839	0.0501695	0.818	6053	tags=56%, list=31%, signal=81%
GO_CELLULAR_RESPONSE_TO_DNA_DAMAGE_STIMULUS	GO_CELLULAR_RESPONSE_TO_DNA_DAMAGE_STIMULUS	792	-0.492625	-1.87722	0	0.0500363	0.819	7108	tags=63%, list=36%, signal=94%
GO_NEGATIVE_REGULATION_OF_CHROMATIN_ORGANIZATION	GO_NEGATIVE_REGULATION_OF_CHROMATIN_ORGANIZATION	60	-0.54941	-1.87667	0	0.0501297	0.821	4156	tags=48%, list=21%, signal=61%
GO_APOPTOTIC_PROCESS	GO_APOPTOTIC_PROCESS	1855	-0.406477	-1.87658	0	0.0499403	0.822	7382	tags=47%, list=37%, signal=69%
GO_MODULATION_BY_SYMBIONT_OF_HOST_CELLULAR_PROCESS	GO_MODULATION_BY_SYMBIONT_OF_HOST_CELLULAR_PROCESS	27	-0.60061	-1.87647	0	0.0497655	0.823	5752	tags=63%, list=29%, signal=89%
GO_NUCLEAR_EXPORT	GO_NUCLEAR_EXPORT	194	-0.562254	-1.87628	0.0019685	0.0496243	0.824	5808	tags=66%, list=29%, signal=93%
GO_MYELOID_CELL_DIFFERENTIATION	GO_MYELOID_CELL_DIFFERENTIATION	397	-0.450045	-1.8758	0	0.0496689	0.824	6126	tags=47%, list=31%, signal=67%
GO_REGULATION_OF_T_CELL_APOPTOTIC_PROCESS	GO_REGULATION_OF_T_CELL_APOPTOTIC_PROCESS	36	-0.552552	-1.87534	0.00194175	0.0496868	0.826	3958	tags=47%, list=20%, signal=59%
GO_T_CELL_DIFFERENTIATION_IN_THYMUS	GO_T_CELL_DIFFERENTIATION_IN_THYMUS	68	-0.538206	-1.87466	0	0.0498596	0.831	6520	tags=62%, list=33%, signal=92%
GO_POSITIVE_REGULATION_OF_NUCLEOBASE_CONTAINING_COMPOUND_METABOLIC_PROCESS	GO_POSITIVE_REGULATION_OF_NUCLEOBASE_CONTAINING_COMPOUND_METABOLIC_PROCESS	216	-0.510049	-1.87347	0	0.0502746	0.832	5957	tags=58%, list=30%, signal=82%
GO_REGULATION_OF_VIRAL_LIFE_CYCLE	GO_REGULATION_OF_VIRAL_LIFE_CYCLE	135	-0.506975	-1.87343	0.00194175	0.0500622	0.832	5887	tags=56%, list=30%, signal=80%
GO_REGULATION_OF_LYMPHOCYTE_MEDIATED_IMMUNITY	GO_REGULATION_OF_LYMPHOCYTE_MEDIATED_IMMUNITY	145	-0.521107	-1.87113	0.0232108	0.0514038	0.836	5679	tags=55%, list=29%, signal=77%
GO_TOLL_LIKE_RECEPTOR_SIGNALING_PATHWAY	GO_TOLL_LIKE_RECEPTOR_SIGNALING_PATHWAY	138	-0.515705	-1.87087	0.0019305	0.0512723	0.836	4845	tags=51%, list=25%, signal=67%
GO_REGULATION_OF_CELL_CELL_ADHESION	GO_REGULATION_OF_CELL_CELL_ADHESION	377	-0.463275	-1.87058	0.00198807	0.0512556	0.837	5423	tags=45%, list=27%, signal=60%
GO_MEMBRANE_ORGANIZATION	GO_MEMBRANE_ORGANIZATION	773	-0.439421	-1.87	0	0.0515648	0.839	5891	tags=45%, list=30%, signal=61%
GO_MRNA_EXPORT_FROM_NUCLEUS	GO_MRNA_EXPORT_FROM_NUCLEUS	110	-0.606635	-1.86958	0.0019685	0.0515779	0.839	4666	tags=67%, list=24%, signal=88%
GO_HOMEOSTASIS_OF_NUMBER_OF_CELLS	GO_HOMEOSTASIS_OF_NUMBER_OF_CELLS	239	-0.475904	-1.8694	0	0.0514511	0.84	6798	tags=54%, list=34%, signal=82%
GO_REGULATION_OF_TRANSCRIPTION_BY_RNA_POLYMERASE_I	GO_REGULATION_OF_TRANSCRIPTION_BY_RNA_POLYMERASE_I	31	-0.648012	-1.86913	0	0.0513174	0.84	4672	tags=68%, list=24%, signal=89%
GO_PEPTIDYL_LYSINE_MODIFICATION	GO_PEPTIDYL_LYSINE_MODIFICATION	371	-0.507751	-1.86887	0	0.0512829	0.84	6357	tags=58%, list=32%, signal=83%
GO_MYELOID_LEUKOCYTE_ACTIVATION	GO_MYELOID_LEUKOCYTE_ACTIVATION	626	-0.464239	-1.86843	0.00968992	0.051278	0.841	5612	tags=46%, list=28%, signal=62%
GO_APOPTOTIC_SIGNALING_PATHWAY	GO_APOPTOTIC_SIGNALING_PATHWAY	570	-0.439437	-1.86772	0	0.0515364	0.843	8343	tags=60%, list=42%, signal=100%
GO_PINOCYTOSIS	GO_PINOCYTOSIS	20	-0.641563	-1.86727	0	0.0515555	0.844	5046	tags=75%, list=26%, signal=101%
GO_REGULATION_OF_CELL_ADHESION	GO_REGULATION_OF_CELL_ADHESION	646	-0.445686	-1.86674	0	0.0515524	0.844	7606	tags=54%, list=39%, signal=85%
GO_REGULATION_OF_DEFENSE_RESPONSE_TO_VIRUS_BY_VIRUS	GO_REGULATION_OF_DEFENSE_RESPONSE_TO_VIRUS_BY_VIRUS	29	-0.656065	-1.86645	0.00195695	0.0514555	0.844	2693	tags=62%, list=14%, signal=72%
GO_PROTEIN_LOCALIZATION_TO_CHROMATIN	GO_PROTEIN_LOCALIZATION_TO_CHROMATIN	24	-0.668075	-1.86624	0.00201207	0.0513356	0.845	5300	tags=83%, list=27%, signal=114%
GO_POSITIVE_REGULATION_OF_PRODUCTION_OF_MOLECULAR_MEDIATOR_OF_IMMUNE_RESPONSE	GO_POSITIVE_REGULATION_OF_PRODUCTION_OF_MOLECULAR_MEDIATOR_OF_IMMUNE_RESPONSE	92	-0.499287	-1.86605	0.00754717	0.0512248	0.846	5708	tags=51%, list=29%, signal=72%
GO_G_PROTEIN_COUPLED_ACETYLCHOLINE_RECEPTOR_SIGNALING_PATHWAY	GO_G_PROTEIN_COUPLED_ACETYLCHOLINE_RECEPTOR_SIGNALING_PATHWAY	18	-0.644178	-1.86586	0.003861	0.0511363	0.846	1367	tags=33%, list=7%, signal=36%
GO_POSITIVE_REGULATION_OF_NIK_NF_KAPPAB_SIGNALING	GO_POSITIVE_REGULATION_OF_NIK_NF_KAPPAB_SIGNALING	73	-0.514031	-1.86537	0	0.0512644	0.846	4941	tags=51%, list=25%, signal=67%
GO_RESPONSE_TO_MOLECULE_OF_BACTERIAL_ORIGIN	GO_RESPONSE_TO_MOLECULE_OF_BACTERIAL_ORIGIN	328	-0.440733	-1.86534	0	0.0510575	0.846	4212	tags=35%, list=21%, signal=43%
GO_REGULATION_OF_DEFENSE_RESPONSE_TO_VIRUS	GO_REGULATION_OF_DEFENSE_RESPONSE_TO_VIRUS	66	-0.573465	-1.86485	0	0.0511143	0.846	4627	tags=61%, list=23%, signal=79%
GO_CELL_CYCLE_PROCESS	GO_CELL_CYCLE_PROCESS	1265	-0.475187	-1.86475	0	0.0509524	0.848	7393	tags=59%, list=37%, signal=89%
GO_NEGATIVE_REGULATION_OF_LEUKOCYTE_PROLIFERATION	GO_NEGATIVE_REGULATION_OF_LEUKOCYTE_PROLIFERATION	75	-0.521562	-1.86469	0.0118812	0.0507539	0.848	3180	tags=36%, list=16%, signal=43%
GO_REGULATION_OF_PROTEIN_LOCALIZATION_TO_NUCLEUS	GO_REGULATION_OF_PROTEIN_LOCALIZATION_TO_NUCLEUS	109	-0.509114	-1.86449	0	0.0506932	0.848	6074	tags=57%, list=31%, signal=82%
GO_REGULATION_OF_IMMUNE_EFFECTOR_PROCESS	GO_REGULATION_OF_IMMUNE_EFFECTOR_PROCESS	379	-0.47299	-1.8643	0.00582524	0.0505839	0.848	5708	tags=48%, list=29%, signal=67%
GO_INNATE_IMMUNE_RESPONSE_ACTIVATING_CELL_SURFACE_RECEPTOR_SIGNALING_PATHWAY	GO_INNATE_IMMUNE_RESPONSE_ACTIVATING_CELL_SURFACE_RECEPTOR_SIGNALING_PATHWAY	113	-0.524243	-1.8637	0.00391389	0.050708	0.851	5515	tags=56%, list=28%, signal=77%
GO_RNA_EXPORT_FROM_NUCLEUS	GO_RNA_EXPORT_FROM_NUCLEUS	136	-0.59272	-1.86356	0.00196464	0.0505732	0.851	4666	tags=65%, list=24%, signal=84%
GO_INTERLEUKIN_1_BETA_PRODUCTION	GO_INTERLEUKIN_1_BETA_PRODUCTION	78	-0.52903	-1.86329	0.01002	0.050508	0.851	6190	tags=56%, list=31%, signal=82%
GO_CHROMATIN_ORGANIZATION	GO_CHROMATIN_ORGANIZATION	755	-0.478443	-1.86291	0	0.0505294	0.851	6461	tags=53%, list=33%, signal=76%
GO_COVALENT_CHROMATIN_MODIFICATION	GO_COVALENT_CHROMATIN_MODIFICATION	448	-0.514938	-1.86289	0	0.0503285	0.851	6461	tags=60%, list=33%, signal=87%
GO_POSITIVE_REGULATION_OF_BIOSYNTHETIC_PROCESS	GO_POSITIVE_REGULATION_OF_BIOSYNTHETIC_PROCESS	1926	-0.430243	-1.8627	0	0.0502428	0.851	7365	tags=50%, list=37%, signal=72%
GO_POSITIVE_REGULATION_OF_DEFENSE_RESPONSE_TO_VIRUS_BY_HOST	GO_POSITIVE_REGULATION_OF_DEFENSE_RESPONSE_TO_VIRUS_BY_HOST	24	-0.665597	-1.86216	0.00784314	0.0504376	0.853	4917	tags=75%, list=25%, signal=100%
GO_POSITIVE_REGULATION_OF_DNA_METABOLIC_PROCESS	GO_POSITIVE_REGULATION_OF_DNA_METABOLIC_PROCESS	145	-0.520469	-1.86192	0	0.0503665	0.853	5957	tags=62%, list=30%, signal=88%
GO_ORGANELLE_MEMBRANE_FUSION	GO_ORGANELLE_MEMBRANE_FUSION	92	-0.515434	-1.86185	0.00193798	0.0502261	0.853	6228	tags=58%, list=32%, signal=84%
GO_REGULATION_OF_ISOTYPE_SWITCHING_TO_IGE_ISOTYPES	GO_REGULATION_OF_ISOTYPE_SWITCHING_TO_IGE_ISOTYPES	7	-0.782386	-1.86171	0.0040568	0.0501005	0.853	3236	tags=57%, list=16%, signal=68%
GO_CD40_SIGNALING_PATHWAY	GO_CD40_SIGNALING_PATHWAY	8	-0.859248	-1.86135	0	0.050134	0.857	2788	tags=100%, list=14%, signal=116%
GO_DNA_CATABOLIC_PROCESS	GO_DNA_CATABOLIC_PROCESS	38	-0.538329	-1.861	0	0.0501199	0.858	6235	tags=61%, list=32%, signal=88%
GO_MEMBRANE_FUSION	GO_MEMBRANE_FUSION	140	-0.490119	-1.86095	0	0.0499459	0.858	6228	tags=54%, list=32%, signal=79%
GO_NEGATIVE_REGULATION_OF_RESPONSE_TO_BIOTIC_STIMULUS	GO_NEGATIVE_REGULATION_OF_RESPONSE_TO_BIOTIC_STIMULUS	40	-0.545674	-1.86092	0	0.0497735	0.858	3831	tags=48%, list=19%, signal=59%
GO_CELL_CYCLE	GO_CELL_CYCLE	1714	-0.467625	-1.86073	0	0.0496438	0.858	7905	tags=61%, list=40%, signal=93%
GO_POSITIVE_REGULATION_OF_PROTEOLYSIS	GO_POSITIVE_REGULATION_OF_PROTEOLYSIS	330	-0.448136	-1.86049	0	0.0495732	0.859	7158	tags=54%, list=36%, signal=84%
GO_POSITIVE_REGULATION_OF_SIGNALING	GO_POSITIVE_REGULATION_OF_SIGNALING	1733	-0.403999	-1.86024	0	0.0494809	0.859	8548	tags=54%, list=43%, signal=87%
GO_PROTEIN_PHOSPHORYLATION	GO_PROTEIN_PHOSPHORYLATION	1857	-0.407747	-1.86018	0	0.0493373	0.859	8522	tags=55%, list=43%, signal=88%
GO_CYTOPLASMIC_PATTERN_RECOGNITION_RECEPTOR_SIGNALING_PATHWAY_IN_RESPONSE_TO_VIRUS	GO_CYTOPLASMIC_PATTERN_RECOGNITION_RECEPTOR_SIGNALING_PATHWAY_IN_RESPONSE_TO_VIRUS	24	-0.654359	-1.85953	0	0.0495879	0.863	4610	tags=75%, list=23%, signal=98%
GO_REGULATION_OF_NUCLEOBASE_CONTAINING_COMPOUND_METABOLIC_PROCESS	GO_REGULATION_OF_NUCLEOBASE_CONTAINING_COMPOUND_METABOLIC_PROCESS	481	-0.493311	-1.85842	0	0.050099	0.865	6015	tags=56%, list=30%, signal=78%
GO_LAMELLIPODIUM_ASSEMBLY	GO_LAMELLIPODIUM_ASSEMBLY	62	-0.535245	-1.85818	0	0.0500141	0.865	4031	tags=48%, list=20%, signal=61%
GO_REGULATION_OF_GTPASE_ACTIVITY	GO_REGULATION_OF_GTPASE_ACTIVITY	457	-0.464167	-1.85811	0.00195312	0.0498665	0.865	6767	tags=54%, list=34%, signal=80%
GO_POSITIVE_REGULATION_OF_PEPTIDYL_LYSINE_ACETYLATION	GO_POSITIVE_REGULATION_OF_PEPTIDYL_LYSINE_ACETYLATION	32	-0.552808	-1.85689	0.00204082	0.0502499	0.867	4715	tags=50%, list=24%, signal=66%
GO_REGULATION_OF_CELL_CYCLE	GO_REGULATION_OF_CELL_CYCLE	1132	-0.466311	-1.85663	0	0.050173	0.867	6627	tags=54%, list=34%, signal=76%
GO_RECEPTOR_SIGNALING_PATHWAY_VIA_STAT	GO_RECEPTOR_SIGNALING_PATHWAY_VIA_STAT	153	-0.450168	-1.85614	0.00194553	0.0502174	0.867	4939	tags=37%, list=25%, signal=48%
GO_NEGATIVE_REGULATION_OF_VIRAL_GENOME_REPLICATION	GO_NEGATIVE_REGULATION_OF_VIRAL_GENOME_REPLICATION	53	-0.578362	-1.85591	0.00795229	0.0501062	0.867	5752	tags=62%, list=29%, signal=88%
GO_POSITIVE_REGULATION_OF_T_CELL_PROLIFERATION	GO_POSITIVE_REGULATION_OF_T_CELL_PROLIFERATION	92	-0.564295	-1.85487	0.0193798	0.0505016	0.869	3456	tags=48%, list=17%, signal=58%
GO_PEPTIDYL_AMINO_ACID_MODIFICATION	GO_PEPTIDYL_AMINO_ACID_MODIFICATION	1181	-0.43394	-1.85448	0	0.0504733	0.869	7763	tags=55%, list=39%, signal=85%
GO_POSITIVE_REGULATION_OF_STRESS_ACTIVATED_PROTEIN_KINASE_SIGNALING_CASCADE	GO_POSITIVE_REGULATION_OF_STRESS_ACTIVATED_PROTEIN_KINASE_SIGNALING_CASCADE	158	-0.455396	-1.85413	0	0.0504698	0.869	6343	tags=49%, list=32%, signal=72%
GO_POSITIVE_REGULATION_OF_CYTOKINE_PRODUCTION_INVOLVED_IN_INFLAMMATORY_RESPONSE	GO_POSITIVE_REGULATION_OF_CYTOKINE_PRODUCTION_INVOLVED_IN_INFLAMMATORY_RESPONSE	15	-0.705319	-1.85411	0.00391389	0.0503008	0.869	1825	tags=53%, list=9%, signal=59%
GO_POSITIVE_REGULATION_OF_PROTEIN_METABOLIC_PROCESS	GO_POSITIVE_REGULATION_OF_PROTEIN_METABOLIC_PROCESS	1540	-0.410217	-1.85346	0	0.0504349	0.87	8328	tags=54%, list=42%, signal=86%
GO_REGULATION_OF_CELL_CYCLE_PROCESS	GO_REGULATION_OF_CELL_CYCLE_PROCESS	732	-0.47842	-1.85266	0	0.0506573	0.871	6576	tags=56%, list=33%, signal=81%
GO_NEGATIVE_REGULATION_OF_TYPE_I_INTERFERON_PRODUCTION	GO_NEGATIVE_REGULATION_OF_TYPE_I_INTERFERON_PRODUCTION	42	-0.603576	-1.85256	0.00195312	0.0505152	0.871	4306	tags=64%, list=22%, signal=82%
GO_POSITIVE_REGULATION_OF_GTPASE_ACTIVITY	GO_POSITIVE_REGULATION_OF_GTPASE_ACTIVITY	386	-0.472777	-1.85151	0	0.0509377	0.874	6753	tags=55%, list=34%, signal=82%
GO_REGULATION_OF_INOSITOL_PHOSPHATE_BIOSYNTHETIC_PROCESS	GO_REGULATION_OF_INOSITOL_PHOSPHATE_BIOSYNTHETIC_PROCESS	16	-0.637737	-1.8513	0.00189753	0.0508542	0.874	2142	tags=31%, list=11%, signal=35%
GO_NEGATIVE_REGULATION_OF_IMMUNE_RESPONSE	GO_NEGATIVE_REGULATION_OF_IMMUNE_RESPONSE	138	-0.488339	-1.85104	0.00592885	0.0508601	0.874	4627	tags=42%, list=23%, signal=55%
GO_REGULATION_OF_CYTOKINE_PRODUCTION_INVOLVED_IN_IMMUNE_RESPONSE	GO_REGULATION_OF_CYTOKINE_PRODUCTION_INVOLVED_IN_IMMUNE_RESPONSE	83	-0.507861	-1.85035	0.011215	0.05102	0.875	5639	tags=51%, list=29%, signal=71%
GO_REGULATION_OF_CYSTEINE_TYPE_ENDOPEPTIDASE_ACTIVITY	GO_REGULATION_OF_CYSTEINE_TYPE_ENDOPEPTIDASE_ACTIVITY	220	-0.436764	-1.84925	0	0.0514774	0.878	6720	tags=49%, list=34%, signal=73%
GO_NEGATIVE_REGULATION_OF_CELL_CYCLE	GO_NEGATIVE_REGULATION_OF_CELL_CYCLE	589	-0.473316	-1.84914	0	0.051333	0.878	6563	tags=56%, list=33%, signal=81%
GO_DNA_DEALKYLATION	GO_DNA_DEALKYLATION	31	-0.586396	-1.84908	0.00395257	0.0511697	0.878	4042	tags=52%, list=20%, signal=65%
GO_ANATOMICAL_STRUCTURE_HOMEOSTASIS	GO_ANATOMICAL_STRUCTURE_HOMEOSTASIS	407	-0.42085	-1.849	0	0.0510387	0.878	5989	tags=43%, list=30%, signal=60%
GO_FC_RECEPTOR_SIGNALING_PATHWAY	GO_FC_RECEPTOR_SIGNALING_PATHWAY	178	-0.549608	-1.84882	0	0.0509404	0.878	4926	tags=58%, list=25%, signal=77%
GO_THYMOCYTE_APOPTOTIC_PROCESS	GO_THYMOCYTE_APOPTOTIC_PROCESS	18	-0.64244	-1.8486	0	0.0508973	0.878	3958	tags=61%, list=20%, signal=76%
GO_B_CELL_DIFFERENTIATION	GO_B_CELL_DIFFERENTIATION	124	-0.477738	-1.84741	0.00575816	0.0513068	0.881	7104	tags=54%, list=36%, signal=84%
GO_NEURON_DEATH	GO_NEURON_DEATH	332	-0.424487	-1.84707	0	0.0513118	0.882	7298	tags=50%, list=37%, signal=78%
GO_POSITIVE_REGULATION_OF_JUN_KINASE_ACTIVITY	GO_POSITIVE_REGULATION_OF_JUN_KINASE_ACTIVITY	69	-0.520343	-1.84701	0	0.0511455	0.882	5907	tags=59%, list=30%, signal=84%
GO_NEGATIVE_REGULATION_OF_ENDOCYTOSIS	GO_NEGATIVE_REGULATION_OF_ENDOCYTOSIS	39	-0.51639	-1.84666	0.00198413	0.0511157	0.882	6691	tags=62%, list=34%, signal=93%
GO_CYTOSKELETON_ORGANIZATION	GO_CYTOSKELETON_ORGANIZATION	1236	-0.43179	-1.84652	0	0.0510166	0.882	7751	tags=54%, list=39%, signal=84%
GO_POSITIVE_REGULATION_OF_LEUKOCYTE_MEDIATED_IMMUNITY	GO_POSITIVE_REGULATION_OF_LEUKOCYTE_MEDIATED_IMMUNITY	127	-0.516422	-1.84641	0.0135659	0.050885	0.882	5679	tags=55%, list=29%, signal=77%
GO_REGULATION_OF_MYELOID_LEUKOCYTE_MEDIATED_IMMUNITY	GO_REGULATION_OF_MYELOID_LEUKOCYTE_MEDIATED_IMMUNITY	52	-0.563455	-1.84622	0.0078125	0.0508371	0.883	4342	tags=50%, list=22%, signal=64%
GO_LYMPHOCYTE_ACTIVATION_INVOLVED_IN_IMMUNE_RESPONSE	GO_LYMPHOCYTE_ACTIVATION_INVOLVED_IN_IMMUNE_RESPONSE	171	-0.481067	-1.8462	0.0135659	0.0506616	0.883	5679	tags=49%, list=29%, signal=68%
GO_MRNA_CLEAVAGE_INVOLVED_IN_MRNA_PROCESSING	GO_MRNA_CLEAVAGE_INVOLVED_IN_MRNA_PROCESSING	13	-0.754289	-1.8461	0	0.0505472	0.883	3230	tags=77%, list=16%, signal=92%
GO_POSITIVE_REGULATION_OF_NEURON_APOPTOTIC_PROCESS	GO_POSITIVE_REGULATION_OF_NEURON_APOPTOTIC_PROCESS	52	-0.510436	-1.84571	0	0.0506367	0.883	8005	tags=65%, list=41%, signal=110%
GO_RESPONSE_TO_ANGIOTENSIN	GO_RESPONSE_TO_ANGIOTENSIN	25	-0.55747	-1.84316	0.00199203	0.051893	0.887	6978	tags=60%, list=35%, signal=93%
GO_REGULATION_OF_LEUKOCYTE_APOPTOTIC_PROCESS	GO_REGULATION_OF_LEUKOCYTE_APOPTOTIC_PROCESS	84	-0.509788	-1.84196	0.011583	0.0524035	0.89	3958	tags=42%, list=20%, signal=52%
GO_NUCLEAR_TRANSPORT	GO_NUCLEAR_TRANSPORT	334	-0.497964	-1.84116	0.00195695	0.0527702	0.893	5808	tags=55%, list=29%, signal=76%
GO_POSITIVE_REGULATION_OF_LAMELLIPODIUM_ASSEMBLY	GO_POSITIVE_REGULATION_OF_LAMELLIPODIUM_ASSEMBLY	19	-0.627563	-1.84073	0	0.0528805	0.894	2528	tags=47%, list=13%, signal=54%
GO_REGULATION_OF_CHROMOSOME_ORGANIZATION	GO_REGULATION_OF_CHROMOSOME_ORGANIZATION	320	-0.509806	-1.84061	0	0.0527448	0.894	5808	tags=58%, list=29%, signal=81%
GO_REGULATION_OF_CHROMATIN_ORGANIZATION	GO_REGULATION_OF_CHROMATIN_ORGANIZATION	175	-0.5206	-1.83967	0	0.0531974	0.894	4856	tags=51%, list=25%, signal=67%
GO_REGULATION_OF_CELL_CYCLE_PHASE_TRANSITION	GO_REGULATION_OF_CELL_CYCLE_PHASE_TRANSITION	426	-0.497956	-1.83884	0	0.0535053	0.899	6576	tags=61%, list=33%, signal=90%
GO_REGULATION_OF_CELLULAR_COMPONENT_SIZE	GO_REGULATION_OF_CELLULAR_COMPONENT_SIZE	354	-0.432804	-1.83793	0	0.0539547	0.902	6745	tags=48%, list=34%, signal=71%
GO_B_CELL_MEDIATED_IMMUNITY	GO_B_CELL_MEDIATED_IMMUNITY	111	-0.517628	-1.8379	0.0134357	0.0537876	0.902	5679	tags=52%, list=29%, signal=73%
GO_POSITIVE_REGULATION_OF_LEUKOCYTE_DIFFERENTIATION	GO_POSITIVE_REGULATION_OF_LEUKOCYTE_DIFFERENTIATION	141	-0.498634	-1.83775	0.00399202	0.053745	0.903	6087	tags=52%, list=31%, signal=75%
GO_POSITIVE_REGULATION_OF_INTRACELLULAR_SIGNAL_TRANSDUCTION	GO_POSITIVE_REGULATION_OF_INTRACELLULAR_SIGNAL_TRANSDUCTION	949	-0.406345	-1.83764	0	0.0536342	0.903	7606	tags=49%, list=39%, signal=76%
GO_PROTEIN_DEPOLYMERIZATION	GO_PROTEIN_DEPOLYMERIZATION	103	-0.482271	-1.83756	0	0.053464	0.903	7277	tags=60%, list=37%, signal=95%
GO_RUFFLE_ASSEMBLY	GO_RUFFLE_ASSEMBLY	40	-0.549903	-1.83754	0	0.053284	0.903	3838	tags=48%, list=19%, signal=59%
GO_REGULATION_OF_ADAPTIVE_IMMUNE_RESPONSE	GO_REGULATION_OF_ADAPTIVE_IMMUNE_RESPONSE	154	-0.510952	-1.83734	0.0194932	0.053282	0.903	5325	tags=52%, list=27%, signal=71%
GO_POSITIVE_REGULATION_OF_LAMELLIPODIUM_MORPHOGENESIS	GO_POSITIVE_REGULATION_OF_LAMELLIPODIUM_MORPHOGENESIS	7	-0.80873	-1.83678	0	0.0534905	0.904	2212	tags=71%, list=11%, signal=80%
GO_REGULATION_OF_CELL_DEATH	GO_REGULATION_OF_CELL_DEATH	1593	-0.392502	-1.83676	0	0.0533388	0.904	8638	tags=53%, list=44%, signal=87%
GO_REGULATION_OF_MONOCYTE_DIFFERENTIATION	GO_REGULATION_OF_MONOCYTE_DIFFERENTIATION	19	-0.661102	-1.83576	0.00603622	0.0538381	0.907	5473	tags=74%, list=28%, signal=102%
GO_INTERFERON_GAMMA_SECRETION	GO_INTERFERON_GAMMA_SECRETION	18	-0.660757	-1.8357	0.00579151	0.053705	0.907	2097	tags=44%, list=11%, signal=50%
GO_NEGATIVE_REGULATION_OF_VIRAL_PROCESS	GO_NEGATIVE_REGULATION_OF_VIRAL_PROCESS	91	-0.518054	-1.83491	0.00579151	0.0540257	0.908	5067	tags=52%, list=26%, signal=69%
GO_NUCLEIC_ACID_PHOSPHODIESTER_BOND_HYDROLYSIS	GO_NUCLEIC_ACID_PHOSPHODIESTER_BOND_HYDROLYSIS	279	-0.483018	-1.83467	0	0.0539448	0.908	5818	tags=52%, list=29%, signal=73%
GO_POSITIVE_REGULATION_OF_TYPE_I_INTERFERON_MEDIATED_SIGNALING_PATHWAY	GO_POSITIVE_REGULATION_OF_TYPE_I_INTERFERON_MEDIATED_SIGNALING_PATHWAY	13	-0.694683	-1.83455	0	0.0538923	0.908	3712	tags=69%, list=19%, signal=85%
GO_POSTTRANSCRIPTIONAL_REGULATION_OF_GENE_EXPRESSION	GO_POSTTRANSCRIPTIONAL_REGULATION_OF_GENE_EXPRESSION	575	-0.473821	-1.83437	0	0.0538367	0.909	5810	tags=50%, list=29%, signal=69%
GO_NEGATIVE_REGULATION_OF_EXTRINSIC_APOPTOTIC_SIGNALING_PATHWAY	GO_NEGATIVE_REGULATION_OF_EXTRINSIC_APOPTOTIC_SIGNALING_PATHWAY	100	-0.477108	-1.83435	0	0.053713	0.909	8516	tags=64%, list=43%, signal=112%
GO_SMALL_GTPASE_MEDIATED_SIGNAL_TRANSDUCTION	GO_SMALL_GTPASE_MEDIATED_SIGNAL_TRANSDUCTION	544	-0.464066	-1.83418	0	0.053666	0.909	7432	tags=58%, list=38%, signal=91%
GO_POSITIVE_REGULATION_OF_LYMPHOCYTE_DIFFERENTIATION	GO_POSITIVE_REGULATION_OF_LYMPHOCYTE_DIFFERENTIATION	91	-0.538988	-1.83379	0.011976	0.0536786	0.909	6040	tags=59%, list=31%, signal=85%
GO_REGULATION_OF_RESPONSE_TO_EXTERNAL_STIMULUS	GO_REGULATION_OF_RESPONSE_TO_EXTERNAL_STIMULUS	732	-0.408118	-1.83343	0	0.053689	0.909	8528	tags=54%, list=43%, signal=92%
GO_CELL_CYCLE_PHASE_TRANSITION	GO_CELL_CYCLE_PHASE_TRANSITION	567	-0.496156	-1.83341	0.00193798	0.0535269	0.909	6644	tags=61%, list=34%, signal=89%
GO_POSITIVE_REGULATION_OF_NATURAL_KILLER_CELL_ACTIVATION	GO_POSITIVE_REGULATION_OF_NATURAL_KILLER_CELL_ACTIVATION	21	-0.629599	-1.83316	0.00785855	0.053474	0.909	6413	tags=81%, list=32%, signal=120%
GO_DNA_REPAIR	GO_DNA_REPAIR	502	-0.499704	-1.83271	0	0.0535507	0.911	5816	tags=57%, list=29%, signal=78%
GO_POSITIVE_REGULATION_OF_MITOCHONDRIAL_OUTER_MEMBRANE_PERMEABILIZATION_INVOLVED_IN_APOPTOTIC_SIGNALING_PATHWAY	GO_POSITIVE_REGULATION_OF_MITOCHONDRIAL_OUTER_MEMBRANE_PERMEABILIZATION_INVOLVED_IN_APOPTOTIC_SIGNALING_PATHWAY	34	-0.587104	-1.83268	0.00201207	0.0534037	0.911	4428	tags=62%, list=22%, signal=79%
GO_RESPONSE_TO_ACETYLCHOLINE	GO_RESPONSE_TO_ACETYLCHOLINE	27	-0.556837	-1.83262	0	0.0532418	0.911	1367	tags=26%, list=7%, signal=28%
GO_REGULATION_OF_CARBOHYDRATE_METABOLIC_PROCESS	GO_REGULATION_OF_CARBOHYDRATE_METABOLIC_PROCESS	185	-0.44653	-1.83256	0	0.0530949	0.911	5238	tags=40%, list=27%, signal=54%
GO_NEGATIVE_REGULATION_OF_RESPONSE_TO_STIMULUS	GO_NEGATIVE_REGULATION_OF_RESPONSE_TO_STIMULUS	1514	-0.39862	-1.83247	0	0.0529828	0.911	8640	tags=54%, list=44%, signal=88%
GO_REGULATION_OF_CYTOSKELETON_ORGANIZATION	GO_REGULATION_OF_CYTOSKELETON_ORGANIZATION	499	-0.44612	-1.83246	0	0.0528162	0.911	7591	tags=57%, list=38%, signal=90%
GO_REGULATION_OF_MYELOID_LEUKOCYTE_DIFFERENTIATION	GO_REGULATION_OF_MYELOID_LEUKOCYTE_DIFFERENTIATION	114	-0.477066	-1.83223	0.00204499	0.0528139	0.911	7562	tags=55%, list=38%, signal=89%
GO_POSITIVE_REGULATION_OF_CELL_MORPHOGENESIS_INVOLVED_IN_DIFFERENTIATION	GO_POSITIVE_REGULATION_OF_CELL_MORPHOGENESIS_INVOLVED_IN_DIFFERENTIATION	146	-0.467881	-1.8313	0	0.0531677	0.913	4832	tags=42%, list=24%, signal=55%
GO_BONE_RESORPTION	GO_BONE_RESORPTION	58	-0.501566	-1.83095	0.00952381	0.0532823	0.914	3869	tags=36%, list=20%, signal=45%
GO_CANNABINOID_SIGNALING_PATHWAY	GO_CANNABINOID_SIGNALING_PATHWAY	7	-0.797655	-1.83084	0.00188324	0.0532144	0.914	2785	tags=57%, list=14%, signal=66%
GO_LOCALIZATION_WITHIN_MEMBRANE	GO_LOCALIZATION_WITHIN_MEMBRANE	144	-0.449943	-1.83016	0	0.0534711	0.918	4831	tags=40%, list=24%, signal=52%
GO_POSITIVE_REGULATION_OF_GENE_EXPRESSION	GO_POSITIVE_REGULATION_OF_GENE_EXPRESSION	1890	-0.421397	-1.83015	0	0.0533164	0.918	7281	tags=48%, list=37%, signal=69%
GO_POSITIVE_REGULATION_OF_HEMOPOIESIS	GO_POSITIVE_REGULATION_OF_HEMOPOIESIS	178	-0.477965	-1.83003	0.0039604	0.053237	0.918	7632	tags=60%, list=39%, signal=96%
GO_NLRP3_INFLAMMASOME_COMPLEX_ASSEMBLY	GO_NLRP3_INFLAMMASOME_COMPLEX_ASSEMBLY	14	-0.672119	-1.82785	0.00984252	0.0543227	0.921	4740	tags=71%, list=24%, signal=94%
GO_MEMBRANE_DOCKING	GO_MEMBRANE_DOCKING	176	-0.502982	-1.8277	0.00191571	0.0542505	0.921	5437	tags=53%, list=28%, signal=72%
GO_REGULATION_OF_PEPTIDYL_TYROSINE_PHOSPHORYLATION	GO_REGULATION_OF_PEPTIDYL_TYROSINE_PHOSPHORYLATION	242	-0.423489	-1.8267	0	0.0547416	0.923	5046	tags=37%, list=26%, signal=49%
GO_SOMATIC_RECOMBINATION_OF_IMMUNOGLOBULIN_GENE_SEGMENTS	GO_SOMATIC_RECOMBINATION_OF_IMMUNOGLOBULIN_GENE_SEGMENTS	47	-0.566512	-1.82655	0.00396825	0.0546667	0.923	5679	tags=66%, list=29%, signal=92%
GO_CELL_CELL_ADHESION_MEDIATED_BY_INTEGRIN	GO_CELL_CELL_ADHESION_MEDIATED_BY_INTEGRIN	16	-0.690891	-1.82593	0.00383142	0.0548587	0.924	4847	tags=75%, list=25%, signal=99%
GO_REGULATION_OF_GENE_EXPRESSION_EPIGENETIC	GO_REGULATION_OF_GENE_EXPRESSION_EPIGENETIC	317	-0.502121	-1.82554	0.00196078	0.0548956	0.924	5915	tags=55%, list=30%, signal=78%
GO_ANTIGEN_PROCESSING_AND_PRESENTATION_OF_PEPTIDE_ANTIGEN	GO_ANTIGEN_PROCESSING_AND_PRESENTATION_OF_PEPTIDE_ANTIGEN	183	-0.551114	-1.82513	0.012024	0.0550466	0.925	5515	tags=61%, list=28%, signal=84%
GO_POSITIVE_REGULATION_OF_IMMUNE_EFFECTOR_PROCESS	GO_POSITIVE_REGULATION_OF_IMMUNE_EFFECTOR_PROCESS	205	-0.484144	-1.82457	0.0116505	0.0552998	0.925	5708	tags=50%, list=29%, signal=70%
GO_OSTEOCLAST_PROLIFERATION	GO_OSTEOCLAST_PROLIFERATION	8	-0.784504	-1.82409	0.00197628	0.0554378	0.927	2012	tags=38%, list=10%, signal=42%
GO_REGULATION_OF_CELLULAR_RESPONSE_TO_STRESS	GO_REGULATION_OF_CELLULAR_RESPONSE_TO_STRESS	663	-0.447947	-1.82405	0	0.0552948	0.927	6516	tags=51%, list=33%, signal=74%
GO_REGULATION_OF_MITOTIC_CELL_CYCLE	GO_REGULATION_OF_MITOTIC_CELL_CYCLE	617	-0.475681	-1.82361	0.00193424	0.0553615	0.928	6576	tags=57%, list=33%, signal=82%
GO_MYELOID_LEUKOCYTE_MEDIATED_IMMUNITY	GO_MYELOID_LEUKOCYTE_MEDIATED_IMMUNITY	538	-0.462671	-1.82355	0.0156556	0.0552443	0.928	5612	tags=45%, list=28%, signal=62%
GO_NEGATIVE_REGULATION_OF_CELL_ACTIVATION	GO_NEGATIVE_REGULATION_OF_CELL_ACTIVATION	180	-0.460224	-1.82259	0.00980392	0.0556956	0.928	4371	tags=38%, list=22%, signal=48%
GO_MRNA_CLEAVAGE	GO_MRNA_CLEAVAGE	22	-0.650556	-1.82188	0	0.0559862	0.928	3230	tags=59%, list=16%, signal=71%
GO_POSITIVE_REGULATION_OF_RESPONSE_TO_DNA_DAMAGE_STIMULUS	GO_POSITIVE_REGULATION_OF_RESPONSE_TO_DNA_DAMAGE_STIMULUS	86	-0.50787	-1.82167	0	0.0559727	0.928	6463	tags=60%, list=33%, signal=89%
GO_REGULATION_OF_PROTEIN_BINDING	GO_REGULATION_OF_PROTEIN_BINDING	210	-0.46207	-1.82162	0	0.0558487	0.928	7396	tags=59%, list=37%, signal=93%
GO_NEGATIVE_REGULATION_OF_CELL_CYCLE_PROCESS	GO_NEGATIVE_REGULATION_OF_CELL_CYCLE_PROCESS	317	-0.489607	-1.82162	0	0.0556854	0.928	6563	tags=60%, list=33%, signal=88%
GO_ACTIN_POLYMERIZATION_OR_DEPOLYMERIZATION	GO_ACTIN_POLYMERIZATION_OR_DEPOLYMERIZATION	195	-0.456169	-1.82146	0	0.0555973	0.928	6319	tags=47%, list=32%, signal=69%
GO_REGULATION_OF_CELL_CYCLE_ARREST	GO_REGULATION_OF_CELL_CYCLE_ARREST	104	-0.488864	-1.82108	0.00192678	0.0556066	0.928	7155	tags=61%, list=36%, signal=94%
GO_POSITIVE_REGULATION_OF_LYMPHOCYTE_MEDIATED_IMMUNITY	GO_POSITIVE_REGULATION_OF_LYMPHOCYTE_MEDIATED_IMMUNITY	100	-0.522541	-1.82096	0.0247148	0.0555259	0.928	5679	tags=57%, list=29%, signal=80%
GO_T_CELL_HOMEOSTASIS	GO_T_CELL_HOMEOSTASIS	37	-0.562413	-1.82091	0.00769231	0.0554014	0.928	4627	tags=54%, list=23%, signal=70%
GO_TRANSCRIPTION_BY_RNA_POLYMERASE_I	GO_TRANSCRIPTION_BY_RNA_POLYMERASE_I	60	-0.584572	-1.82046	0.0020284	0.0554944	0.928	4917	tags=62%, list=25%, signal=82%
GO_B_CELL_RECEPTOR_SIGNALING_PATHWAY	GO_B_CELL_RECEPTOR_SIGNALING_PATHWAY	56	-0.604508	-1.81863	0.0186916	0.0564976	0.93	3867	tags=55%, list=20%, signal=69%
GO_CD8_POSITIVE_ALPHA_BETA_T_CELL_ACTIVATION	GO_CD8_POSITIVE_ALPHA_BETA_T_CELL_ACTIVATION	22	-0.641036	-1.81858	0.0141129	0.0563818	0.93	2259	tags=45%, list=11%, signal=51%
GO_PROTEIN_POLYMERIZATION	GO_PROTEIN_POLYMERIZATION	260	-0.440128	-1.81857	0	0.0562322	0.93	7246	tags=52%, list=37%, signal=81%
GO_NEGATIVE_REGULATION_OF_CELLULAR_COMPONENT_ORGANIZATION	GO_NEGATIVE_REGULATION_OF_CELLULAR_COMPONENT_ORGANIZATION	655	-0.420826	-1.81846	0	0.0561244	0.93	7627	tags=55%, list=39%, signal=86%
GO_BONE_CELL_DEVELOPMENT	GO_BONE_CELL_DEVELOPMENT	32	-0.593993	-1.81841	0	0.0560182	0.93	3677	tags=53%, list=19%, signal=65%
GO_SOMATIC_DIVERSIFICATION_OF_IMMUNE_RECEPTORS_VIA_GERMLINE_RECOMBINATION_WITHIN_A_SINGLE_LOCUS	GO_SOMATIC_DIVERSIFICATION_OF_IMMUNE_RECEPTORS_VIA_GERMLINE_RECOMBINATION_WITHIN_A_SINGLE_LOCUS	55	-0.551894	-1.81769	0.00197239	0.056379	0.93	5679	tags=64%, list=29%, signal=89%
GO_POSITIVE_REGULATION_OF_ESTABLISHMENT_OF_PROTEIN_LOCALIZATION	GO_POSITIVE_REGULATION_OF_ESTABLISHMENT_OF_PROTEIN_LOCALIZATION	426	-0.413187	-1.81755	0	0.0563054	0.93	6146	tags=45%, list=31%, signal=63%
GO_INTERLEUKIN_27_MEDIATED_SIGNALING_PATHWAY	GO_INTERLEUKIN_27_MEDIATED_SIGNALING_PATHWAY	11	-0.751692	-1.81685	0.00390625	0.0564765	0.931	1722	tags=64%, list=9%, signal=70%
GO_REGULATION_OF_SMALL_GTPASE_MEDIATED_SIGNAL_TRANSDUCTION	GO_REGULATION_OF_SMALL_GTPASE_MEDIATED_SIGNAL_TRANSDUCTION	327	-0.479911	-1.81611	0	0.0567244	0.931	6623	tags=54%, list=34%, signal=81%
GO_MACROMOLECULE_CATABOLIC_PROCESS	GO_MACROMOLECULE_CATABOLIC_PROCESS	1319	-0.450004	-1.81611	0.0019685	0.0565689	0.931	6486	tags=49%, list=33%, signal=68%
GO_B_CELL_HOMEOSTASIS	GO_B_CELL_HOMEOSTASIS	28	-0.627281	-1.81601	0	0.0565011	0.932	3792	tags=61%, list=19%, signal=75%
GO_POSITIVE_REGULATION_OF_RNA_BIOSYNTHETIC_PROCESS	GO_POSITIVE_REGULATION_OF_RNA_BIOSYNTHETIC_PROCESS	1567	-0.427317	-1.81553	0	0.0566189	0.932	7715	tags=51%, list=39%, signal=78%
GO_REGULATION_OF_PROTEIN_LOCALIZATION	GO_REGULATION_OF_PROTEIN_LOCALIZATION	950	-0.406255	-1.81516	0	0.0567657	0.935	8375	tags=55%, list=42%, signal=91%
GO_DNA_BIOSYNTHETIC_PROCESS	GO_DNA_BIOSYNTHETIC_PROCESS	179	-0.501362	-1.81477	0	0.0568919	0.935	5808	tags=57%, list=29%, signal=80%
GO_PROTEIN_MODIFICATION_BY_SMALL_PROTEIN_REMOVAL	GO_PROTEIN_MODIFICATION_BY_SMALL_PROTEIN_REMOVAL	285	-0.508676	-1.81474	0.00194175	0.0567428	0.935	7265	tags=64%, list=37%, signal=100%
GO_STRESS_ACTIVATED_PROTEIN_KINASE_SIGNALING_CASCADE	GO_STRESS_ACTIVATED_PROTEIN_KINASE_SIGNALING_CASCADE	294	-0.447648	-1.81451	0	0.0567405	0.935	8399	tags=62%, list=43%, signal=107%
GO_NEGATIVE_REGULATION_OF_LEUKOCYTE_DIFFERENTIATION	GO_NEGATIVE_REGULATION_OF_LEUKOCYTE_DIFFERENTIATION	95	-0.468661	-1.81429	0.00398406	0.0567412	0.935	5371	tags=42%, list=27%, signal=58%
GO_POSITIVE_T_CELL_SELECTION	GO_POSITIVE_T_CELL_SELECTION	35	-0.664951	-1.81354	0.0314342	0.0569636	0.935	3182	tags=63%, list=16%, signal=75%
GO_PROTEIN_ACYLATION	GO_PROTEIN_ACYLATION	235	-0.491273	-1.81268	0	0.0573447	0.936	6664	tags=56%, list=34%, signal=84%
GO_MITOTIC_CELL_CYCLE	GO_MITOTIC_CELL_CYCLE	942	-0.482996	-1.81267	0.00194175	0.0571919	0.936	6670	tags=58%, list=34%, signal=84%
GO_MEMBRANE_INVAGINATION	GO_MEMBRANE_INVAGINATION	66	-0.511086	-1.81223	0	0.0573249	0.936	5887	tags=52%, list=30%, signal=73%
GO_NEGATIVE_REGULATION_OF_LYMPHOCYTE_ACTIVATION	GO_NEGATIVE_REGULATION_OF_LYMPHOCYTE_ACTIVATION	136	-0.481265	-1.81151	0.0177866	0.0576461	0.936	3236	tags=36%, list=16%, signal=43%
GO_DNA_MODIFICATION	GO_DNA_MODIFICATION	108	-0.486594	-1.81113	0	0.0577145	0.937	6323	tags=54%, list=32%, signal=79%
GO_B_CELL_APOPTOTIC_PROCESS	GO_B_CELL_APOPTOTIC_PROCESS	23	-0.613755	-1.81106	0	0.0575932	0.937	3710	tags=57%, list=19%, signal=70%
GO_ORGANIC_CYCLIC_COMPOUND_CATABOLIC_PROCESS	GO_ORGANIC_CYCLIC_COMPOUND_CATABOLIC_PROCESS	583	-0.447004	-1.81105	0.00197239	0.0574416	0.937	6021	tags=43%, list=30%, signal=60%
GO_POSITIVE_REGULATION_OF_ACTIN_FILAMENT_POLYMERIZATION	GO_POSITIVE_REGULATION_OF_ACTIN_FILAMENT_POLYMERIZATION	93	-0.491568	-1.8109	0.00402414	0.0573656	0.937	6319	tags=53%, list=32%, signal=77%
GO_REGULATION_OF_TOLL_LIKE_RECEPTOR_SIGNALING_PATHWAY	GO_REGULATION_OF_TOLL_LIKE_RECEPTOR_SIGNALING_PATHWAY	65	-0.533739	-1.81059	0.00776699	0.0574187	0.938	5283	tags=58%, list=27%, signal=80%
GO_NEGATIVE_REGULATION_OF_INTERLEUKIN_1_BETA_PRODUCTION	GO_NEGATIVE_REGULATION_OF_INTERLEUKIN_1_BETA_PRODUCTION	22	-0.604364	-1.8105	0.0139442	0.0573133	0.938	6063	tags=59%, list=31%, signal=85%
GO_DNA_REPLICATION	GO_DNA_REPLICATION	262	-0.53311	-1.81016	0.00192678	0.0573545	0.939	5820	tags=64%, list=29%, signal=89%
GO_REGULATION_OF_BINDING	GO_REGULATION_OF_BINDING	359	-0.446951	-1.80996	0	0.0573201	0.939	7564	tags=56%, list=38%, signal=90%
GO_REGULATION_OF_HISTONE_MODIFICATION	GO_REGULATION_OF_HISTONE_MODIFICATION	137	-0.523957	-1.80955	0	0.0574523	0.939	4856	tags=51%, list=25%, signal=67%
GO_POSITIVE_REGULATION_OF_IMMUNOGLOBULIN_PRODUCTION	GO_POSITIVE_REGULATION_OF_IMMUNOGLOBULIN_PRODUCTION	40	-0.534836	-1.80945	0.00193798	0.0573583	0.939	5708	tags=55%, list=29%, signal=77%
GO_RAS_PROTEIN_SIGNAL_TRANSDUCTION	GO_RAS_PROTEIN_SIGNAL_TRANSDUCTION	427	-0.459848	-1.80923	0	0.0573557	0.939	7591	tags=60%, list=38%, signal=95%
GO_POSITIVE_REGULATION_OF_SUPRAMOLECULAR_FIBER_ORGANIZATION	GO_POSITIVE_REGULATION_OF_SUPRAMOLECULAR_FIBER_ORGANIZATION	193	-0.455511	-1.80916	0	0.057236	0.939	5960	tags=48%, list=30%, signal=68%
GO_POSITIVE_REGULATION_OF_BINDING	GO_POSITIVE_REGULATION_OF_BINDING	177	-0.466922	-1.80907	0	0.0571655	0.939	6417	tags=52%, list=32%, signal=76%
GO_NUCLEOBASE_CONTAINING_SMALL_MOLECULE_BIOSYNTHETIC_PROCESS	GO_NUCLEOBASE_CONTAINING_SMALL_MOLECULE_BIOSYNTHETIC_PROCESS	96	-0.461608	-1.80904	0.00200803	0.0570269	0.939	7483	tags=55%, list=38%, signal=88%
GO_VIRAL_LIFE_CYCLE	GO_VIRAL_LIFE_CYCLE	310	-0.468642	-1.80891	0	0.056987	0.939	7277	tags=61%, list=37%, signal=95%
GO_OLIGOSACCHARIDE_METABOLIC_PROCESS	GO_OLIGOSACCHARIDE_METABOLIC_PROCESS	19	-0.577988	-1.80846	0.00638298	0.0571124	0.939	3965	tags=37%, list=20%, signal=46%
GO_ANTIGEN_PROCESSING_AND_PRESENTATION	GO_ANTIGEN_PROCESSING_AND_PRESENTATION	217	-0.531121	-1.80816	0.0178571	0.0571683	0.94	5515	tags=58%, list=28%, signal=80%
GO_POSITIVE_REGULATION_OF_PRODUCTION_OF_MIRNAS_INVOLVED_IN_GENE_SILENCING_BY_MIRNA	GO_POSITIVE_REGULATION_OF_PRODUCTION_OF_MIRNAS_INVOLVED_IN_GENE_SILENCING_BY_MIRNA	10	-0.730159	-1.80793	0.00793651	0.0571686	0.94	3378	tags=60%, list=17%, signal=72%
GO_MICROTUBULE_POLYMERIZATION_OR_DEPOLYMERIZATION	GO_MICROTUBULE_POLYMERIZATION_OR_DEPOLYMERIZATION	105	-0.49252	-1.80778	0	0.0571201	0.94	7269	tags=64%, list=37%, signal=100%
GO_MAST_CELL_ACTIVATION	GO_MAST_CELL_ACTIVATION	56	-0.549336	-1.80772	0.0229446	0.0570022	0.94	4926	tags=48%, list=25%, signal=64%
GO_CYTOKINE_PRODUCTION_INVOLVED_IN_INFLAMMATORY_RESPONSE	GO_CYTOKINE_PRODUCTION_INVOLVED_IN_INFLAMMATORY_RESPONSE	40	-0.551003	-1.80726	0.00588235	0.0571477	0.942	2798	tags=40%, list=14%, signal=47%
GO_REGULATION_OF_INFLAMMATORY_RESPONSE	GO_REGULATION_OF_INFLAMMATORY_RESPONSE	318	-0.415782	-1.80722	0.00200401	0.0570391	0.942	6661	tags=43%, list=34%, signal=64%
GO_POSITIVE_REGULATION_OF_DNA_RECOMBINATION	GO_POSITIVE_REGULATION_OF_DNA_RECOMBINATION	37	-0.578339	-1.80687	0.00374532	0.0571036	0.942	5077	tags=62%, list=26%, signal=84%
GO_POSITIVE_REGULATION_OF_CELLULAR_AMIDE_METABOLIC_PROCESS	GO_POSITIVE_REGULATION_OF_CELLULAR_AMIDE_METABOLIC_PROCESS	136	-0.486386	-1.80661	0	0.0570785	0.942	7492	tags=61%, list=38%, signal=98%
GO_SIGNAL_TRANSDUCTION_BY_PROTEIN_PHOSPHORYLATION	GO_SIGNAL_TRANSDUCTION_BY_PROTEIN_PHOSPHORYLATION	904	-0.395723	-1.80645	0	0.0570013	0.942	8467	tags=53%, list=43%, signal=88%
GO_REGULATION_OF_KINASE_ACTIVITY	GO_REGULATION_OF_KINASE_ACTIVITY	818	-0.411318	-1.80634	0	0.0569267	0.943	8616	tags=58%, list=44%, signal=98%
GO_POSITIVE_REGULATION_OF_PROTEIN_LOCALIZATION_TO_NUCLEUS	GO_POSITIVE_REGULATION_OF_PROTEIN_LOCALIZATION_TO_NUCLEUS	72	-0.535178	-1.80632	0	0.0567865	0.943	6074	tags=64%, list=31%, signal=92%
GO_REGULATION_OF_NK_T_CELL_ACTIVATION	GO_REGULATION_OF_NK_T_CELL_ACTIVATION	10	-0.713735	-1.80582	0.00788955	0.0569801	0.944	3355	tags=60%, list=17%, signal=72%
GO_CILIARY_BASAL_BODY_PLASMA_MEMBRANE_DOCKING	GO_CILIARY_BASAL_BODY_PLASMA_MEMBRANE_DOCKING	95	-0.55335	-1.80571	0.00196464	0.0568786	0.944	5680	tags=64%, list=29%, signal=90%
GO_DNA_DEPENDENT_DNA_REPLICATION	GO_DNA_DEPENDENT_DNA_REPLICATION	140	-0.565118	-1.80548	0.00579151	0.0568668	0.944	5793	tags=69%, list=29%, signal=96%
GO_REGULATION_OF_DNA_BIOSYNTHETIC_PROCESS	GO_REGULATION_OF_DNA_BIOSYNTHETIC_PROCESS	101	-0.514071	-1.80459	0.00394477	0.0572396	0.945	5957	tags=59%, list=30%, signal=85%
GO_REGULATION_OF_CELL_CYCLE_G2_M_PHASE_TRANSITION	GO_REGULATION_OF_CELL_CYCLE_G2_M_PHASE_TRANSITION	205	-0.524981	-1.80445	0.00970874	0.0571577	0.945	6297	tags=64%, list=32%, signal=93%
GO_REGULATION_OF_APOPTOTIC_SIGNALING_PATHWAY	GO_REGULATION_OF_APOPTOTIC_SIGNALING_PATHWAY	380	-0.433195	-1.80373	0	0.0574071	0.945	8638	tags=61%, list=44%, signal=105%
GO_INTERLEUKIN_8_PRODUCTION	GO_INTERLEUKIN_8_PRODUCTION	72	-0.502415	-1.80319	0.0119048	0.0576141	0.946	6042	tags=53%, list=31%, signal=76%
GO_REGULATION_OF_B_CELL_MEDIATED_IMMUNITY	GO_REGULATION_OF_B_CELL_MEDIATED_IMMUNITY	49	-0.54684	-1.80317	0.0136187	0.0574886	0.946	5679	tags=59%, list=29%, signal=83%
GO_REGULATION_OF_TRANSFERASE_ACTIVITY	GO_REGULATION_OF_TRANSFERASE_ACTIVITY	916	-0.412398	-1.80296	0	0.0574381	0.946	8616	tags=58%, list=44%, signal=98%
GO_POSITIVE_REGULATION_OF_CYTOSKELETON_ORGANIZATION	GO_POSITIVE_REGULATION_OF_CYTOSKELETON_ORGANIZATION	214	-0.451943	-1.80167	0	0.05813	0.949	6454	tags=50%, list=33%, signal=74%
GO_REGULATION_OF_CELLULAR_COMPONENT_BIOGENESIS	GO_REGULATION_OF_CELLULAR_COMPONENT_BIOGENESIS	858	-0.42087	-1.80156	0	0.0580427	0.949	8260	tags=57%, list=42%, signal=94%
GO_NEGATIVE_REGULATION_OF_LEUKOCYTE_APOPTOTIC_PROCESS	GO_NEGATIVE_REGULATION_OF_LEUKOCYTE_APOPTOTIC_PROCESS	48	-0.53553	-1.80111	0.0139442	0.0581881	0.95	3782	tags=44%, list=19%, signal=54%
GO_NCRNA_TRANSCRIPTION	GO_NCRNA_TRANSCRIPTION	98	-0.544173	-1.80095	0.00394477	0.0581955	0.95	4662	tags=58%, list=24%, signal=76%
GO_NEGATIVE_REGULATION_OF_MITOTIC_CELL_CYCLE	GO_NEGATIVE_REGULATION_OF_MITOTIC_CELL_CYCLE	298	-0.486046	-1.8008	0.00194175	0.058141	0.951	6563	tags=60%, list=33%, signal=88%
GO_NEGATIVE_REGULATION_OF_CELL_CYCLE_PHASE_TRANSITION	GO_NEGATIVE_REGULATION_OF_CELL_CYCLE_PHASE_TRANSITION	228	-0.507109	-1.80071	0.00389105	0.0580653	0.951	6563	tags=64%, list=33%, signal=94%
GO_REGULATION_OF_PROTEOLYSIS	GO_REGULATION_OF_PROTEOLYSIS	672	-0.39874	-1.80048	0	0.0580892	0.951	7186	tags=47%, list=36%, signal=71%
GO_PEPTIDYL_LYSINE_ACETYLATION	GO_PEPTIDYL_LYSINE_ACETYLATION	162	-0.513213	-1.80039	0.00395257	0.0579882	0.951	4900	tags=51%, list=25%, signal=67%
GO_ADENYLATE_CYCLASE_ACTIVATING_ADRENERGIC_RECEPTOR_SIGNALING_PATHWAY_INVOLVED_IN_HEART_PROCESS	GO_ADENYLATE_CYCLASE_ACTIVATING_ADRENERGIC_RECEPTOR_SIGNALING_PATHWAY_INVOLVED_IN_HEART_PROCESS	7	-0.794426	-1.80006	0	0.0580258	0.951	1971	tags=43%, list=10%, signal=48%
GO_CELLULAR_MACROMOLECULE_CATABOLIC_PROCESS	GO_CELLULAR_MACROMOLECULE_CATABOLIC_PROCESS	1099	-0.464722	-1.79964	0.00200401	0.0581116	0.952	6476	tags=51%, list=33%, signal=72%
GO_3_UTR_MEDIATED_MRNA_STABILIZATION	GO_3_UTR_MEDIATED_MRNA_STABILIZATION	20	-0.619933	-1.79937	0	0.0581883	0.952	5699	tags=60%, list=29%, signal=84%
GO_REGULATION_OF_RESPONSE_TO_DNA_DAMAGE_STIMULUS	GO_REGULATION_OF_RESPONSE_TO_DNA_DAMAGE_STIMULUS	189	-0.489188	-1.79879	0	0.0584415	0.953	6548	tags=60%, list=33%, signal=89%
GO_DNA_INTEGRITY_CHECKPOINT	GO_DNA_INTEGRITY_CHECKPOINT	150	-0.535018	-1.79861	0.0019305	0.0583969	0.953	7070	tags=75%, list=36%, signal=115%
GO_POSITIVE_REGULATION_OF_CHROMOSOME_ORGANIZATION	GO_POSITIVE_REGULATION_OF_CHROMOSOME_ORGANIZATION	163	-0.511303	-1.7983	0	0.0584219	0.954	5957	tags=61%, list=30%, signal=86%
GO_REGULATION_OF_ESTABLISHMENT_OF_PROTEIN_LOCALIZATION	GO_REGULATION_OF_ESTABLISHMENT_OF_PROTEIN_LOCALIZATION	702	-0.399875	-1.79828	0	0.0582859	0.954	8258	tags=53%, list=42%, signal=89%
GO_CELL_CYCLE_CHECKPOINT	GO_CELL_CYCLE_CHECKPOINT	208	-0.520898	-1.7981	0.00387597	0.0583181	0.955	7070	tags=71%, list=36%, signal=109%
GO_CELLULAR_RESPONSE_TO_MURAMYL_DIPEPTIDE	GO_CELLULAR_RESPONSE_TO_MURAMYL_DIPEPTIDE	9	-0.768482	-1.79808	0.00203252	0.0581917	0.955	3469	tags=78%, list=18%, signal=94%
GO_NEGATIVE_REGULATION_OF_PROTEIN_METABOLIC_PROCESS	GO_NEGATIVE_REGULATION_OF_PROTEIN_METABOLIC_PROCESS	1008	-0.398645	-1.79791	0	0.0581415	0.955	6042	tags=40%, list=31%, signal=55%
GO_ANOIKIS	GO_ANOIKIS	32	-0.581355	-1.7978	0.00393701	0.0580699	0.956	7002	tags=75%, list=35%, signal=116%
GO_PROTEIN_ACETYLATION	GO_PROTEIN_ACETYLATION	192	-0.501841	-1.79739	0.00198807	0.0582292	0.957	6458	tags=57%, list=33%, signal=84%
GO_POSITIVE_REGULATION_OF_CHROMATIN_BINDING	GO_POSITIVE_REGULATION_OF_CHROMATIN_BINDING	13	-0.689713	-1.797	0.003861	0.0583496	0.957	5360	tags=85%, list=27%, signal=116%
GO_RHO_PROTEIN_SIGNAL_TRANSDUCTION	GO_RHO_PROTEIN_SIGNAL_TRANSDUCTION	194	-0.475565	-1.79596	0	0.0589296	0.958	7591	tags=60%, list=38%, signal=96%
GO_NEGATIVE_REGULATION_OF_IMMUNE_EFFECTOR_PROCESS	GO_NEGATIVE_REGULATION_OF_IMMUNE_EFFECTOR_PROCESS	116	-0.4724	-1.79592	0.00581395	0.0588197	0.958	5589	tags=48%, list=28%, signal=67%
GO_NEGATIVE_REGULATION_OF_INTRACELLULAR_SIGNAL_TRANSDUCTION	GO_NEGATIVE_REGULATION_OF_INTRACELLULAR_SIGNAL_TRANSDUCTION	468	-0.421725	-1.79562	0	0.0588774	0.958	8632	tags=59%, list=44%, signal=102%
GO_REGULATION_OF_CATABOLIC_PROCESS	GO_REGULATION_OF_CATABOLIC_PROCESS	925	-0.446823	-1.79549	0.00390625	0.0588229	0.958	7558	tags=57%, list=38%, signal=88%
GO_ACYLGLYCEROL_ACYL_CHAIN_REMODELING	GO_ACYLGLYCEROL_ACYL_CHAIN_REMODELING	7	-0.768139	-1.79534	0.0019685	0.0587884	0.958	2045	tags=43%, list=10%, signal=48%
GO_NEGATIVE_REGULATION_OF_LYMPHOCYTE_APOPTOTIC_PROCESS	GO_NEGATIVE_REGULATION_OF_LYMPHOCYTE_APOPTOTIC_PROCESS	31	-0.532956	-1.79528	0.00595238	0.0586883	0.958	3782	tags=45%, list=19%, signal=56%
GO_CYTOKINE_PRODUCTION_INVOLVED_IN_IMMUNE_RESPONSE	GO_CYTOKINE_PRODUCTION_INVOLVED_IN_IMMUNE_RESPONSE	99	-0.473204	-1.79517	0.0133843	0.0586683	0.958	5639	tags=46%, list=29%, signal=65%
GO_REGULATION_OF_PROTEIN_MODIFICATION_PROCESS	GO_REGULATION_OF_PROTEIN_MODIFICATION_PROCESS	1717	-0.400603	-1.79506	0	0.0585774	0.958	8541	tags=54%, list=43%, signal=87%
GO_PROTEOLYSIS	GO_PROTEOLYSIS	1662	-0.392522	-1.79495	0	0.0585171	0.958	7186	tags=45%, list=36%, signal=65%
GO_POSITIVE_REGULATION_OF_SUBSTRATE_ADHESION_DEPENDENT_CELL_SPREADING	GO_POSITIVE_REGULATION_OF_SUBSTRATE_ADHESION_DEPENDENT_CELL_SPREADING	34	-0.556041	-1.79475	0.00406504	0.0585108	0.958	4822	tags=53%, list=24%, signal=70%
GO_PEPTIDYL_LYSINE_METHYLATION	GO_PEPTIDYL_LYSINE_METHYLATION	114	-0.534456	-1.79435	0	0.0586199	0.959	4899	tags=54%, list=25%, signal=71%
GO_RIG_I_SIGNALING_PATHWAY	GO_RIG_I_SIGNALING_PATHWAY	18	-0.670098	-1.79434	0.00386847	0.0585078	0.959	4610	tags=78%, list=23%, signal=101%
GO_JNK_CASCADE	GO_JNK_CASCADE	204	-0.441607	-1.79424	0.00194932	0.0584196	0.959	8516	tags=61%, list=43%, signal=107%
GO_INTERLEUKIN_23_MEDIATED_SIGNALING_PATHWAY	GO_INTERLEUKIN_23_MEDIATED_SIGNALING_PATHWAY	9	-0.737995	-1.79382	0.0095057	0.0585388	0.959	4074	tags=78%, list=21%, signal=98%
GO_REGULATION_OF_DNA_REPLICATION	GO_REGULATION_OF_DNA_REPLICATION	102	-0.531222	-1.79382	0.00391389	0.0584121	0.959	5897	tags=63%, list=30%, signal=89%
GO_CELL_CYCLE_G2_M_PHASE_TRANSITION	GO_CELL_CYCLE_G2_M_PHASE_TRANSITION	258	-0.508739	-1.7935	0.00387597	0.0584406	0.959	6297	tags=62%, list=32%, signal=89%
GO_NEGATIVE_REGULATION_OF_B_CELL_PROLIFERATION	GO_NEGATIVE_REGULATION_OF_B_CELL_PROLIFERATION	16	-0.72421	-1.79323	0.015748	0.0584636	0.96	3050	tags=69%, list=15%, signal=81%
GO_POSITIVE_REGULATION_OF_DNA_REPAIR	GO_POSITIVE_REGULATION_OF_DNA_REPAIR	56	-0.530387	-1.79233	0.00387597	0.05887	0.96	5816	tags=61%, list=29%, signal=86%
GO_POSITIVE_REGULATION_OF_T_CELL_MEDIATED_CYTOTOXICITY	GO_POSITIVE_REGULATION_OF_T_CELL_MEDIATED_CYTOTOXICITY	24	-0.677922	-1.7923	0.015625	0.0587572	0.96	2183	tags=54%, list=11%, signal=61%
GO_NEGATIVE_REGULATION_OF_DNA_BINDING_TRANSCRIPTION_FACTOR_ACTIVITY	GO_NEGATIVE_REGULATION_OF_DNA_BINDING_TRANSCRIPTION_FACTOR_ACTIVITY	152	-0.44632	-1.79211	0.0019685	0.0587781	0.96	5233	tags=42%, list=26%, signal=57%
GO_REGULATION_OF_CELL_SIZE	GO_REGULATION_OF_CELL_SIZE	171	-0.441099	-1.79144	0	0.059108	0.96	6464	tags=49%, list=33%, signal=72%
GO_POSITIVE_REGULATION_OF_ALPHA_BETA_T_CELL_ACTIVATION	GO_POSITIVE_REGULATION_OF_ALPHA_BETA_T_CELL_ACTIVATION	61	-0.559062	-1.79086	0.025641	0.0593631	0.961	5890	tags=62%, list=30%, signal=88%
GO_POSITIVE_REGULATION_OF_MYOTUBE_DIFFERENTIATION	GO_POSITIVE_REGULATION_OF_MYOTUBE_DIFFERENTIATION	30	-0.548119	-1.79084	0.00389864	0.0592391	0.961	4132	tags=43%, list=21%, signal=55%
GO_RESPONSE_TO_PEPTIDOGLYCAN	GO_RESPONSE_TO_PEPTIDOGLYCAN	10	-0.792768	-1.79011	0.00806452	0.059621	0.961	2788	tags=80%, list=14%, signal=93%
GO_RNA_CATABOLIC_PROCESS	GO_RNA_CATABOLIC_PROCESS	379	-0.497878	-1.78949	0.00587084	0.059879	0.962	6061	tags=50%, list=31%, signal=70%
GO_ACTIN_FILAMENT_POLYMERIZATION	GO_ACTIN_FILAMENT_POLYMERIZATION	168	-0.445717	-1.78937	0	0.0598212	0.962	6319	tags=46%, list=32%, signal=67%
GO_ACTIVATION_OF_PROTEIN_KINASE_ACTIVITY	GO_ACTIVATION_OF_PROTEIN_KINASE_ACTIVITY	323	-0.423105	-1.78908	0	0.0598785	0.962	8467	tags=58%, list=43%, signal=100%
GO_RNA_PHOSPHODIESTER_BOND_HYDROLYSIS	GO_RNA_PHOSPHODIESTER_BOND_HYDROLYSIS	142	-0.487311	-1.78907	0	0.0597559	0.962	6061	tags=55%, list=31%, signal=79%
GO_CELLULAR_RESPONSE_TO_NITRIC_OXIDE	GO_CELLULAR_RESPONSE_TO_NITRIC_OXIDE	15	-0.604162	-1.78904	0	0.0596409	0.962	4492	tags=47%, list=23%, signal=60%
GO_REGULATION_OF_B_CELL_PROLIFERATION	GO_REGULATION_OF_B_CELL_PROLIFERATION	60	-0.559776	-1.78884	0.0193424	0.0596148	0.962	5203	tags=58%, list=26%, signal=79%
GO_PROTEIN_AUTOPHOSPHORYLATION	GO_PROTEIN_AUTOPHOSPHORYLATION	231	-0.469991	-1.78851	0.00191939	0.0596414	0.962	6620	tags=56%, list=34%, signal=84%
GO_RNA_METABOLIC_PROCESS	GO_RNA_METABOLIC_PROCESS	1039	-0.491797	-1.78826	0	0.0596908	0.962	6131	tags=55%, list=31%, signal=76%
GO_NEGATIVE_REGULATION_OF_TYPE_2_IMMUNE_RESPONSE	GO_NEGATIVE_REGULATION_OF_TYPE_2_IMMUNE_RESPONSE	14	-0.606572	-1.78771	0.00190476	0.0598284	0.962	1701	tags=36%, list=9%, signal=39%
GO_POSITIVE_REGULATION_OF_GLIOGENESIS	GO_POSITIVE_REGULATION_OF_GLIOGENESIS	67	-0.460963	-1.78728	0	0.0599974	0.965	3143	tags=31%, list=16%, signal=37%
GO_RESPONSE_TO_ABIOTIC_STIMULUS	GO_RESPONSE_TO_ABIOTIC_STIMULUS	1179	-0.388719	-1.78682	0	0.060128	0.965	8096	tags=51%, list=41%, signal=82%
GO_ACTIN_NUCLEATION	GO_ACTIN_NUCLEATION	48	-0.522759	-1.78619	0.00194932	0.0604621	0.966	5960	tags=52%, list=30%, signal=74%
GO_POSITIVE_REGULATION_OF_MITOCHONDRION_ORGANIZATION	GO_POSITIVE_REGULATION_OF_MITOCHONDRION_ORGANIZATION	112	-0.49078	-1.78573	0.0020202	0.0606462	0.967	6506	tags=60%, list=33%, signal=89%
GO_REGULATION_OF_NATURAL_KILLER_CELL_ACTIVATION	GO_REGULATION_OF_NATURAL_KILLER_CELL_ACTIVATION	33	-0.549822	-1.78559	0.00968992	0.0605905	0.967	6413	tags=67%, list=32%, signal=99%
GO_REGULATION_OF_MICROTUBULE_BASED_PROCESS	GO_REGULATION_OF_MICROTUBULE_BASED_PROCESS	205	-0.47472	-1.7854	0	0.0605754	0.967	7779	tags=65%, list=39%, signal=107%
GO_RESPONSE_TO_RADIATION	GO_RESPONSE_TO_RADIATION	433	-0.415789	-1.78499	0	0.0607261	0.967	8053	tags=56%, list=41%, signal=93%
GO_REGULATION_OF_CARBOHYDRATE_CATABOLIC_PROCESS	GO_REGULATION_OF_CARBOHYDRATE_CATABOLIC_PROCESS	77	-0.512167	-1.78497	0.00394477	0.0606347	0.967	5195	tags=52%, list=26%, signal=70%
GO_LEUKOCYTE_HOMEOSTASIS	GO_LEUKOCYTE_HOMEOSTASIS	85	-0.508409	-1.78445	0.00590551	0.0608643	0.968	6798	tags=60%, list=34%, signal=91%
GO_INTERLEUKIN_1_PRODUCTION	GO_INTERLEUKIN_1_PRODUCTION	91	-0.489282	-1.7844	0.0120482	0.0607573	0.968	6190	tags=49%, list=31%, signal=72%
GO_POSITIVE_REGULATION_OF_MULTICELLULAR_ORGANISMAL_PROCESS	GO_POSITIVE_REGULATION_OF_MULTICELLULAR_ORGANISMAL_PROCESS	1648	-0.382308	-1.78428	0	0.0607031	0.968	8548	tags=51%, list=43%, signal=82%
GO_CELL_CYCLE_G1_S_PHASE_TRANSITION	GO_CELL_CYCLE_G1_S_PHASE_TRANSITION	250	-0.487957	-1.7837	0	0.0610029	0.968	7905	tags=68%, list=40%, signal=112%
GO_REGULATION_OF_CELLULAR_CATABOLIC_PROCESS	GO_REGULATION_OF_CELLULAR_CATABOLIC_PROCESS	776	-0.445369	-1.78335	0.00389105	0.0611025	0.968	7535	tags=57%, list=38%, signal=88%
GO_POSITIVE_REGULATION_OF_PROTEIN_MODIFICATION_PROCESS	GO_POSITIVE_REGULATION_OF_PROTEIN_MODIFICATION_PROCESS	1150	-0.392696	-1.78333	0	0.0609875	0.968	8328	tags=53%, list=42%, signal=86%
GO_NATURAL_KILLER_CELL_PROLIFERATION	GO_NATURAL_KILLER_CELL_PROLIFERATION	11	-0.71012	-1.7832	0.00761905	0.0609412	0.968	2159	tags=55%, list=11%, signal=61%
GO_RESPONSE_TO_IONIZING_RADIATION	GO_RESPONSE_TO_IONIZING_RADIATION	142	-0.499498	-1.78176	0	0.0617061	0.968	6507	tags=63%, list=33%, signal=93%
GO_T_CELL_MEDIATED_IMMUNITY	GO_T_CELL_MEDIATED_IMMUNITY	101	-0.500402	-1.78149	0.0252427	0.061751	0.968	5639	tags=52%, list=29%, signal=73%
GO_POSITIVE_REGULATION_OF_MULTI_ORGANISM_PROCESS	GO_POSITIVE_REGULATION_OF_MULTI_ORGANISM_PROCESS	177	-0.46267	-1.78148	0.00393701	0.061624	0.968	8201	tags=67%, list=42%, signal=114%
GO_TELOMERE_MAINTENANCE_VIA_SEMI_CONSERVATIVE_REPLICATION	GO_TELOMERE_MAINTENANCE_VIA_SEMI_CONSERVATIVE_REPLICATION	28	-0.658424	-1.7814	0.0155039	0.0615519	0.968	5688	tags=82%, list=29%, signal=115%
GO_PEPTIDYL_THREONINE_MODIFICATION	GO_PEPTIDYL_THREONINE_MODIFICATION	114	-0.489145	-1.78138	0	0.0614505	0.968	5680	tags=54%, list=29%, signal=76%
GO_REGULATION_OF_PINOCYTOSIS	GO_REGULATION_OF_PINOCYTOSIS	11	-0.703245	-1.78098	0.00409836	0.061669	0.969	4793	tags=82%, list=24%, signal=108%
GO_OSTEOCLAST_DIFFERENTIATION	GO_OSTEOCLAST_DIFFERENTIATION	93	-0.479681	-1.78088	0.00608519	0.0615654	0.969	5224	tags=43%, list=26%, signal=58%
GO_NEGATIVE_REGULATION_OF_PROGRAMMED_NECROTIC_CELL_DEATH	GO_NEGATIVE_REGULATION_OF_PROGRAMMED_NECROTIC_CELL_DEATH	12	-0.656896	-1.78086	0.00195695	0.061455	0.969	4941	tags=75%, list=25%, signal=100%
GO_SPINDLE_ASSEMBLY	GO_SPINDLE_ASSEMBLY	103	-0.523598	-1.78059	0.00383142	0.0614742	0.969	7420	tags=70%, list=38%, signal=111%
GO_NEGATIVE_REGULATION_OF_LOW_DENSITY_LIPOPROTEIN_PARTICLE_CLEARANCE	GO_NEGATIVE_REGULATION_OF_LOW_DENSITY_LIPOPROTEIN_PARTICLE_CLEARANCE	7	-0.767007	-1.78007	0.0019084	0.0616981	0.969	88	tags=29%, list=0%, signal=29%
GO_NUCLEAR_DNA_REPLICATION	GO_NUCLEAR_DNA_REPLICATION	54	-0.596645	-1.77951	0.00994036	0.0619335	0.969	5688	tags=72%, list=29%, signal=101%
GO_PLATELET_ACTIVATION	GO_PLATELET_ACTIVATION	152	-0.457283	-1.77942	0.00598802	0.0618709	0.969	4889	tags=39%, list=25%, signal=52%
GO_MAINTENANCE_OF_PROTEIN_LOCALIZATION_IN_ORGANELLE	GO_MAINTENANCE_OF_PROTEIN_LOCALIZATION_IN_ORGANELLE	39	-0.579667	-1.77881	0.002079	0.0621465	0.969	6042	tags=67%, list=31%, signal=96%
GO_POSITIVE_REGULATION_OF_CELL_CYCLE_PROCESS	GO_POSITIVE_REGULATION_OF_CELL_CYCLE_PROCESS	275	-0.459997	-1.77831	0	0.0623563	0.97	7432	tags=59%, list=38%, signal=94%
GO_POSITIVE_REGULATION_OF_MRNA_CATABOLIC_PROCESS	GO_POSITIVE_REGULATION_OF_MRNA_CATABOLIC_PROCESS	47	-0.587362	-1.77818	0.00196464	0.0623127	0.97	5806	tags=64%, list=29%, signal=90%
GO_APOPTOTIC_DNA_FRAGMENTATION	GO_APOPTOTIC_DNA_FRAGMENTATION	24	-0.563988	-1.77805	0.00196078	0.0622639	0.971	6235	tags=58%, list=32%, signal=85%
GO_REGULATION_OF_PHOSPHORUS_METABOLIC_PROCESS	GO_REGULATION_OF_PHOSPHORUS_METABOLIC_PROCESS	1579	-0.38926	-1.77783	0	0.0622524	0.971	8545	tags=52%, list=43%, signal=85%
GO_CD4_POSITIVE_OR_CD8_POSITIVE_ALPHA_BETA_T_CELL_LINEAGE_COMMITMENT	GO_CD4_POSITIVE_OR_CD8_POSITIVE_ALPHA_BETA_T_CELL_LINEAGE_COMMITMENT	21	-0.648792	-1.7777	0.0152091	0.0621887	0.971	2891	tags=57%, list=15%, signal=67%
GO_NEGATIVE_REGULATION_OF_PROTEIN_BINDING	GO_NEGATIVE_REGULATION_OF_PROTEIN_BINDING	98	-0.470025	-1.77763	0.004	0.0621242	0.971	7338	tags=60%, list=37%, signal=95%
GO_MICROTUBULE_CYTOSKELETON_ORGANIZATION	GO_MICROTUBULE_CYTOSKELETON_ORGANIZATION	509	-0.455581	-1.77691	0	0.0624204	0.971	7649	tags=61%, list=39%, signal=97%
GO_T_CELL_ACTIVATION_INVOLVED_IN_IMMUNE_RESPONSE	GO_T_CELL_ACTIVATION_INVOLVED_IN_IMMUNE_RESPONSE	99	-0.503665	-1.7767	0.0255906	0.0624203	0.972	5371	tags=46%, list=27%, signal=63%
GO_REGULATION_OF_B_CELL_RECEPTOR_SIGNALING_PATHWAY	GO_REGULATION_OF_B_CELL_RECEPTOR_SIGNALING_PATHWAY	27	-0.641932	-1.77647	0.0260708	0.0624072	0.972	3867	tags=59%, list=20%, signal=74%
GO_NEGATIVE_REGULATION_OF_CELL_ADHESION	GO_NEGATIVE_REGULATION_OF_CELL_ADHESION	253	-0.423018	-1.77588	0	0.0626749	0.972	8073	tags=54%, list=41%, signal=90%
GO_REGULATION_OF_PROTEIN_TYROSINE_KINASE_ACTIVITY	GO_REGULATION_OF_PROTEIN_TYROSINE_KINASE_ACTIVITY	85	-0.46016	-1.77569	0.00191939	0.0626395	0.972	5010	tags=45%, list=25%, signal=60%
GO_MRNA_METABOLIC_PROCESS	GO_MRNA_METABOLIC_PROCESS	511	-0.512238	-1.77564	0.00809717	0.0625365	0.972	5841	tags=58%, list=30%, signal=80%
GO_POSITIVE_REGULATION_OF_B_CELL_MEDIATED_IMMUNITY	GO_POSITIVE_REGULATION_OF_B_CELL_MEDIATED_IMMUNITY	34	-0.5752	-1.77563	0.0156556	0.0624181	0.972	5679	tags=65%, list=29%, signal=91%
GO_RESPONSE_TO_GAMMA_RADIATION	GO_RESPONSE_TO_GAMMA_RADIATION	53	-0.531312	-1.77551	0.00199203	0.0623618	0.972	5866	tags=62%, list=30%, signal=88%
GO_POSITIVE_REGULATION_OF_GENE_EXPRESSION_EPIGENETIC	GO_POSITIVE_REGULATION_OF_GENE_EXPRESSION_EPIGENETIC	60	-0.510409	-1.77495	0	0.0625923	0.972	6344	tags=60%, list=32%, signal=88%
GO_RESPONSE_TO_INTERLEUKIN_12	GO_RESPONSE_TO_INTERLEUKIN_12	50	-0.559149	-1.77472	0.011811	0.0626423	0.972	4503	tags=52%, list=23%, signal=67%
GO_SEMAPHORIN_PLEXIN_SIGNALING_PATHWAY	GO_SEMAPHORIN_PLEXIN_SIGNALING_PATHWAY	40	-0.5379	-1.77471	0.00813008	0.0625379	0.972	7303	tags=68%, list=37%, signal=107%
GO_NEGATIVE_REGULATION_OF_CYTOKINE_SECRETION	GO_NEGATIVE_REGULATION_OF_CYTOKINE_SECRETION	63	-0.506358	-1.77417	0.00970874	0.0627541	0.972	6221	tags=52%, list=31%, signal=76%
GO_GAMMA_DELTA_T_CELL_ACTIVATION	GO_GAMMA_DELTA_T_CELL_ACTIVATION	14	-0.690517	-1.77385	0.00582524	0.0629027	0.972	5506	tags=71%, list=28%, signal=99%
GO_NEGATIVE_REGULATION_OF_CELL_AGING	GO_NEGATIVE_REGULATION_OF_CELL_AGING	23	-0.598121	-1.77342	0.00776699	0.0630354	0.973	4078	tags=57%, list=21%, signal=71%
GO_INTRINSIC_APOPTOTIC_SIGNALING_PATHWAY_IN_RESPONSE_TO_DNA_DAMAGE	GO_INTRINSIC_APOPTOTIC_SIGNALING_PATHWAY_IN_RESPONSE_TO_DNA_DAMAGE	101	-0.491437	-1.77318	0.00808081	0.0630849	0.973	6422	tags=55%, list=33%, signal=82%
GO_POSITIVE_REGULATION_OF_DOUBLE_STRAND_BREAK_REPAIR	GO_POSITIVE_REGULATION_OF_DOUBLE_STRAND_BREAK_REPAIR	25	-0.602298	-1.77294	0.00558659	0.0631353	0.973	4231	tags=60%, list=21%, signal=76%
GO_NEGATIVE_REGULATION_OF_PROTEIN_MODIFICATION_PROCESS	GO_NEGATIVE_REGULATION_OF_PROTEIN_MODIFICATION_PROCESS	553	-0.422659	-1.77292	0.0019305	0.0630246	0.973	5296	tags=40%, list=27%, signal=53%
GO_CYTOPLASMIC_PATTERN_RECOGNITION_RECEPTOR_SIGNALING_PATHWAY	GO_CYTOPLASMIC_PATTERN_RECOGNITION_RECEPTOR_SIGNALING_PATHWAY	57	-0.575284	-1.77264	0	0.0630967	0.973	5471	tags=68%, list=28%, signal=94%
GO_REGULATION_OF_PEPTIDYL_LYSINE_ACETYLATION	GO_REGULATION_OF_PEPTIDYL_LYSINE_ACETYLATION	59	-0.505006	-1.77262	0.00199203	0.0629791	0.973	4715	tags=44%, list=24%, signal=58%
GO_ACTIN_FILAMENT_ORGANIZATION	GO_ACTIN_FILAMENT_ORGANIZATION	374	-0.420982	-1.77258	0	0.0628802	0.973	7591	tags=51%, list=38%, signal=81%
GO_REGULATION_OF_DNA_DEPENDENT_DNA_REPLICATION	GO_REGULATION_OF_DNA_DEPENDENT_DNA_REPLICATION	49	-0.5887	-1.77227	0.00990099	0.0629306	0.973	5793	tags=73%, list=29%, signal=104%
GO_REGULATION_OF_REACTIVE_OXYGEN_SPECIES_BIOSYNTHETIC_PROCESS	GO_REGULATION_OF_REACTIVE_OXYGEN_SPECIES_BIOSYNTHETIC_PROCESS	82	-0.452017	-1.77221	0.004	0.0628449	0.973	6115	tags=49%, list=31%, signal=70%
GO_REGULATION_OF_JUN_KINASE_ACTIVITY	GO_REGULATION_OF_JUN_KINASE_ACTIVITY	83	-0.487035	-1.77177	0.00197628	0.0630349	0.973	8451	tags=72%, list=43%, signal=126%
GO_SKELETAL_MUSCLE_ACETYLCHOLINE_GATED_CHANNEL_CLUSTERING	GO_SKELETAL_MUSCLE_ACETYLCHOLINE_GATED_CHANNEL_CLUSTERING	11	-0.673844	-1.77135	0.0059761	0.0631751	0.973	4385	tags=64%, list=22%, signal=82%
GO_REGULATION_OF_TYPE_2_IMMUNE_RESPONSE	GO_REGULATION_OF_TYPE_2_IMMUNE_RESPONSE	30	-0.550601	-1.77125	0.0135922	0.0631179	0.973	1701	tags=33%, list=9%, signal=36%
GO_ORGANELLE_LOCALIZATION	GO_ORGANELLE_LOCALIZATION	664	-0.439925	-1.77065	0	0.0634454	0.973	7466	tags=56%, list=38%, signal=87%
GO_POSITIVE_REGULATION_OF_KINASE_ACTIVITY	GO_POSITIVE_REGULATION_OF_KINASE_ACTIVITY	549	-0.404021	-1.77031	0	0.0635357	0.973	8516	tags=57%, list=43%, signal=97%
GO_NEGATIVE_REGULATION_OF_NECROTIC_CELL_DEATH	GO_NEGATIVE_REGULATION_OF_NECROTIC_CELL_DEATH	15	-0.621763	-1.77	0.0040404	0.0636487	0.974	4941	tags=67%, list=25%, signal=89%
GO_POSITIVE_REGULATION_OF_CELL_CYCLE	GO_POSITIVE_REGULATION_OF_CELL_CYCLE	377	-0.445651	-1.76958	0	0.0638332	0.975	7893	tags=59%, list=40%, signal=96%
GO_NEGATIVE_REGULATION_OF_BONE_REMODELING	GO_NEGATIVE_REGULATION_OF_BONE_REMODELING	14	-0.651946	-1.76955	0.00959693	0.0637346	0.975	3654	tags=43%, list=18%, signal=53%
GO_CHANGES_TO_DNA_METHYLATION_INVOLVED_IN_EMBRYO_DEVELOPMENT	GO_CHANGES_TO_DNA_METHYLATION_INVOLVED_IN_EMBRYO_DEVELOPMENT	7	-0.774434	-1.76895	0	0.0640325	0.976	3131	tags=71%, list=16%, signal=85%
GO_REGULATION_OF_ERYTHROCYTE_DIFFERENTIATION	GO_REGULATION_OF_ERYTHROCYTE_DIFFERENTIATION	44	-0.550559	-1.7684	0.00199203	0.0642546	0.976	5257	tags=57%, list=27%, signal=77%
GO_SUPRAMOLECULAR_FIBER_ORGANIZATION	GO_SUPRAMOLECULAR_FIBER_ORGANIZATION	623	-0.409856	-1.76824	0	0.0642121	0.976	7650	tags=50%, list=39%, signal=79%
GO_CELLULAR_RESPONSE_TO_INTERFERON_BETA	GO_CELLULAR_RESPONSE_TO_INTERFERON_BETA	20	-0.604958	-1.76814	0.00968992	0.0641461	0.976	4498	tags=65%, list=23%, signal=84%
GO_RESPONSE_TO_UV	GO_RESPONSE_TO_UV	133	-0.498929	-1.76811	0.00594059	0.0640418	0.976	6514	tags=61%, list=33%, signal=90%
GO_ENDOCYTIC_RECYCLING	GO_ENDOCYTIC_RECYCLING	40	-0.572455	-1.76803	0	0.0639575	0.976	6488	tags=70%, list=33%, signal=104%
GO_REGULATION_OF_ISOTYPE_SWITCHING	GO_REGULATION_OF_ISOTYPE_SWITCHING	32	-0.567829	-1.76788	0.00592885	0.0639063	0.976	5077	tags=63%, list=26%, signal=84%
GO_REGULATION_OF_CYSTEINE_TYPE_ENDOPEPTIDASE_ACTIVITY_INVOLVED_IN_APOPTOTIC_SIGNALING_PATHWAY	GO_REGULATION_OF_CYSTEINE_TYPE_ENDOPEPTIDASE_ACTIVITY_INVOLVED_IN_APOPTOTIC_SIGNALING_PATHWAY	17	-0.620263	-1.76767	0.0019802	0.0639077	0.976	6417	tags=76%, list=32%, signal=113%
GO_CELL_CYCLE_DNA_REPLICATION	GO_CELL_CYCLE_DNA_REPLICATION	63	-0.586218	-1.76766	0.0195695	0.0637898	0.976	5688	tags=71%, list=29%, signal=100%
GO_POSITIVE_REGULATION_OF_MAP_KINASE_ACTIVITY	GO_POSITIVE_REGULATION_OF_MAP_KINASE_ACTIVITY	251	-0.424259	-1.76569	0	0.0649427	0.976	8516	tags=60%, list=43%, signal=104%
GO_CYTOKINE_METABOLIC_PROCESS	GO_CYTOKINE_METABOLIC_PROCESS	110	-0.488096	-1.76538	0.0180723	0.0650253	0.976	6121	tags=52%, list=31%, signal=75%
GO_REGULATION_OF_CELL_POPULATION_PROLIFERATION	GO_REGULATION_OF_CELL_POPULATION_PROLIFERATION	1534	-0.379298	-1.76513	0	0.0650457	0.976	8645	tags=51%, list=44%, signal=83%
GO_REGULATION_OF_CELLULAR_LOCALIZATION	GO_REGULATION_OF_CELLULAR_LOCALIZATION	854	-0.405405	-1.76407	0	0.0656129	0.976	7511	tags=51%, list=38%, signal=79%
GO_POSITIVE_REGULATION_OF_TRANSFERASE_ACTIVITY	GO_POSITIVE_REGULATION_OF_TRANSFERASE_ACTIVITY	623	-0.406653	-1.76387	0	0.0656	0.976	8516	tags=57%, list=43%, signal=98%
GO_TRANSCRIPTION_BY_RNA_POLYMERASE_III	GO_TRANSCRIPTION_BY_RNA_POLYMERASE_III	53	-0.532829	-1.7638	0	0.0655266	0.976	4814	tags=55%, list=24%, signal=72%
GO_B_CELL_ACTIVATION_INVOLVED_IN_IMMUNE_RESPONSE	GO_B_CELL_ACTIVATION_INVOLVED_IN_IMMUNE_RESPONSE	70	-0.500094	-1.76298	0.00195695	0.0659835	0.976	5679	tags=57%, list=29%, signal=80%
GO_SINGLE_STRANDED_VIRAL_RNA_REPLICATION_VIA_DOUBLE_STRANDED_DNA_INTERMEDIATE	GO_SINGLE_STRANDED_VIRAL_RNA_REPLICATION_VIA_DOUBLE_STRANDED_DNA_INTERMEDIATE	16	-0.666551	-1.76296	0.0153257	0.065869	0.976	4870	tags=75%, list=25%, signal=99%
GO_MODIFICATION_BY_SYMBIONT_OF_HOST_MORPHOLOGY_OR_PHYSIOLOGY	GO_MODIFICATION_BY_SYMBIONT_OF_HOST_MORPHOLOGY_OR_PHYSIOLOGY	43	-0.530089	-1.76271	0	0.0659473	0.976	6931	tags=63%, list=35%, signal=97%
GO_MITOTIC_CELL_CYCLE_CHECKPOINT	GO_MITOTIC_CELL_CYCLE_CHECKPOINT	159	-0.511203	-1.76266	0.00772201	0.0658528	0.976	6563	tags=65%, list=33%, signal=97%
GO_CHROMATIN_REMODELING	GO_CHROMATIN_REMODELING	166	-0.481451	-1.7626	0	0.0657736	0.976	6344	tags=57%, list=32%, signal=83%
GO_POSITIVE_REGULATION_OF_INTERFERON_ALPHA_PRODUCTION	GO_POSITIVE_REGULATION_OF_INTERFERON_ALPHA_PRODUCTION	22	-0.637557	-1.76255	0.0137795	0.0656871	0.976	5283	tags=77%, list=27%, signal=105%
GO_INTERLEUKIN_10_PRODUCTION	GO_INTERLEUKIN_10_PRODUCTION	47	-0.551817	-1.76226	0.030888	0.065764	0.976	5296	tags=57%, list=27%, signal=78%
GO_REGULATION_OF_PROTEIN_SERINE_THREONINE_KINASE_ACTIVITY	GO_REGULATION_OF_PROTEIN_SERINE_THREONINE_KINASE_ACTIVITY	487	-0.412541	-1.76177	0	0.065998	0.976	8640	tags=59%, list=44%, signal=103%
GO_MAINTENANCE_OF_LOCATION_IN_CELL	GO_MAINTENANCE_OF_LOCATION_IN_CELL	92	-0.463224	-1.76172	0	0.0659277	0.976	6042	tags=48%, list=31%, signal=69%
GO_NEGATIVE_REGULATION_OF_SINGLE_STRANDED_VIRAL_RNA_REPLICATION_VIA_DOUBLE_STRANDED_DNA_INTERMEDIATE	GO_NEGATIVE_REGULATION_OF_SINGLE_STRANDED_VIRAL_RNA_REPLICATION_VIA_DOUBLE_STRANDED_DNA_INTERMEDIATE	12	-0.745306	-1.76162	0.00992064	0.0658361	0.976	4204	tags=83%, list=21%, signal=106%
GO_NK_T_CELL_ACTIVATION	GO_NK_T_CELL_ACTIVATION	12	-0.678628	-1.76091	0.011811	0.0662635	0.976	3355	tags=58%, list=17%, signal=70%
GO_REGULATION_OF_CELL_CYCLE_G1_S_PHASE_TRANSITION	GO_REGULATION_OF_CELL_CYCLE_G1_S_PHASE_TRANSITION	158	-0.480737	-1.76036	0.00196464	0.0665242	0.976	7905	tags=68%, list=40%, signal=113%
GO_NEGATIVE_REGULATION_OF_CHROMOSOME_ORGANIZATION	GO_NEGATIVE_REGULATION_OF_CHROMOSOME_ORGANIZATION	136	-0.509869	-1.76019	0.00772201	0.0665451	0.976	5915	tags=60%, list=30%, signal=84%
GO_MYD88_INDEPENDENT_TOLL_LIKE_RECEPTOR_SIGNALING_PATHWAY	GO_MYD88_INDEPENDENT_TOLL_LIKE_RECEPTOR_SIGNALING_PATHWAY	32	-0.618952	-1.76002	0.00393701	0.0665355	0.977	3578	tags=59%, list=18%, signal=72%
GO_REGULATION_OF_PLATELET_DERIVED_GROWTH_FACTOR_RECEPTOR_BETA_SIGNALING_PATHWAY	GO_REGULATION_OF_PLATELET_DERIVED_GROWTH_FACTOR_RECEPTOR_BETA_SIGNALING_PATHWAY	8	-0.749945	-1.75998	0.0120724	0.0664433	0.977	3605	tags=75%, list=18%, signal=92%
GO_REGULATION_OF_RESPONSE_TO_INTERFERON_GAMMA	GO_REGULATION_OF_RESPONSE_TO_INTERFERON_GAMMA	25	-0.597563	-1.75979	0.0139165	0.066451	0.977	4074	tags=56%, list=21%, signal=70%
GO_REGULATION_OF_CELL_MORPHOGENESIS	GO_REGULATION_OF_CELL_MORPHOGENESIS	463	-0.418587	-1.75949	0	0.0665428	0.977	8294	tags=55%, list=42%, signal=92%
GO_POSITIVE_REGULATION_OF_PROTEIN_SERINE_THREONINE_KINASE_ACTIVITY	GO_POSITIVE_REGULATION_OF_PROTEIN_SERINE_THREONINE_KINASE_ACTIVITY	322	-0.419329	-1.75937	0.0019802	0.0665129	0.977	8328	tags=58%, list=42%, signal=99%
GO_REGULATION_OF_SUPRAMOLECULAR_FIBER_ORGANIZATION	GO_REGULATION_OF_SUPRAMOLECULAR_FIBER_ORGANIZATION	323	-0.428438	-1.7591	0	0.0665774	0.977	7317	tags=52%, list=37%, signal=81%
GO_GLYCOLYTIC_PROCESS	GO_GLYCOLYTIC_PROCESS	102	-0.484238	-1.75901	0.00391389	0.0665092	0.977	7551	tags=63%, list=38%, signal=101%
GO_NEGATIVE_REGULATION_OF_NIK_NF_KAPPAB_SIGNALING	GO_NEGATIVE_REGULATION_OF_NIK_NF_KAPPAB_SIGNALING	20	-0.588162	-1.75898	0.00193424	0.0664061	0.977	5209	tags=50%, list=26%, signal=68%
GO_INFLAMMATORY_RESPONSE	GO_INFLAMMATORY_RESPONSE	680	-0.403075	-1.7586	0.0100604	0.0665214	0.977	7265	tags=45%, list=37%, signal=68%
GO_INTERLEUKIN_12_PRODUCTION	GO_INTERLEUKIN_12_PRODUCTION	53	-0.54672	-1.75844	0.0291262	0.066524	0.977	5296	tags=60%, list=27%, signal=82%
GO_SPINDLE_ORGANIZATION	GO_SPINDLE_ORGANIZATION	162	-0.519853	-1.75843	0.00582524	0.066412	0.977	7420	tags=72%, list=38%, signal=114%
GO_HISTONE_H4_K16_ACETYLATION	GO_HISTONE_H4_K16_ACETYLATION	20	-0.684582	-1.7581	0.00196464	0.0665827	0.978	2500	tags=65%, list=13%, signal=74%
GO_REGULATION_OF_T_CELL_MEDIATED_IMMUNITY	GO_REGULATION_OF_T_CELL_MEDIATED_IMMUNITY	66	-0.535137	-1.75799	0.027451	0.0665454	0.978	5325	tags=56%, list=27%, signal=76%
GO_POSITIVE_REGULATION_OF_PROTEIN_BINDING	GO_POSITIVE_REGULATION_OF_PROTEIN_BINDING	91	-0.49104	-1.75795	0	0.0664476	0.978	6368	tags=56%, list=32%, signal=82%
GO_INTERLEUKIN_1_SECRETION	GO_INTERLEUKIN_1_SECRETION	56	-0.538553	-1.75778	0.020284	0.0664494	0.978	2774	tags=36%, list=14%, signal=41%
GO_REGULATION_OF_DNA_RECOMBINATION	GO_REGULATION_OF_DNA_RECOMBINATION	90	-0.503185	-1.75723	0	0.0666437	0.978	6078	tags=59%, list=31%, signal=85%
GO_NEGATIVE_REGULATION_OF_TUMOR_NECROSIS_FACTOR_SUPERFAMILY_CYTOKINE_PRODUCTION	GO_NEGATIVE_REGULATION_OF_TUMOR_NECROSIS_FACTOR_SUPERFAMILY_CYTOKINE_PRODUCTION	54	-0.496677	-1.75722	0.0136986	0.0665264	0.978	7092	tags=56%, list=36%, signal=86%
GO_BASE_EXCISION_REPAIR	GO_BASE_EXCISION_REPAIR	41	-0.570608	-1.75587	0.00595238	0.0672977	0.979	4917	tags=61%, list=25%, signal=81%
GO_POSITIVE_REGULATION_OF_ADAPTIVE_IMMUNE_RESPONSE	GO_POSITIVE_REGULATION_OF_ADAPTIVE_IMMUNE_RESPONSE	98	-0.502544	-1.7558	0.027027	0.0672167	0.979	5679	tags=55%, list=29%, signal=77%
GO_REGULATION_OF_STRESS_ACTIVATED_PROTEIN_KINASE_SIGNALING_CASCADE	GO_REGULATION_OF_STRESS_ACTIVATED_PROTEIN_KINASE_SIGNALING_CASCADE	219	-0.429704	-1.75553	0	0.0672807	0.98	8516	tags=60%, list=43%, signal=105%
GO_ENDOCYTOSIS	GO_ENDOCYTOSIS	528	-0.407628	-1.75529	0	0.0673687	0.98	6798	tags=46%, list=34%, signal=68%
GO_RESPONSE_TO_INTERFERON_BETA	GO_RESPONSE_TO_INTERFERON_BETA	28	-0.594775	-1.75499	0.015748	0.0674448	0.98	5462	tags=71%, list=28%, signal=99%
GO_POSITIVE_THYMIC_T_CELL_SELECTION	GO_POSITIVE_THYMIC_T_CELL_SELECTION	13	-0.741544	-1.75468	0.0182556	0.0675401	0.98	3182	tags=69%, list=16%, signal=82%
GO_PROTEIN_POLYUBIQUITINATION	GO_PROTEIN_POLYUBIQUITINATION	294	-0.485666	-1.75439	0.00194932	0.0676574	0.98	7186	tags=63%, list=36%, signal=98%
GO_PROTEIN_CATABOLIC_PROCESS	GO_PROTEIN_CATABOLIC_PROCESS	876	-0.444163	-1.7537	0.00394477	0.0681011	0.98	7747	tags=58%, list=39%, signal=90%
GO_REGULATION_OF_MAP_KINASE_ACTIVITY	GO_REGULATION_OF_MAP_KINASE_ACTIVITY	327	-0.414318	-1.75366	0	0.0679915	0.98	8467	tags=57%, list=43%, signal=99%
GO_PROTEIN_LOCALIZATION_TO_CHROMOSOME	GO_PROTEIN_LOCALIZATION_TO_CHROMOSOME	74	-0.589442	-1.7536	0.0141988	0.0679395	0.98	6409	tags=80%, list=32%, signal=118%
GO_REGULATION_OF_PROTEIN_LOCALIZATION_TO_NUCLEOLUS	GO_REGULATION_OF_PROTEIN_LOCALIZATION_TO_NUCLEOLUS	5	-0.821118	-1.7533	0.00584795	0.0680389	0.98	1871	tags=60%, list=9%, signal=66%
GO_POSITIVE_REGULATION_OF_CELL_CYCLE_ARREST	GO_POSITIVE_REGULATION_OF_CELL_CYCLE_ARREST	79	-0.507077	-1.75265	0.00772201	0.0683169	0.98	7104	tags=66%, list=36%, signal=102%
GO_POSITIVE_REGULATION_OF_ESTABLISHMENT_OF_PROTEIN_LOCALIZATION_TO_MITOCHONDRION	GO_POSITIVE_REGULATION_OF_ESTABLISHMENT_OF_PROTEIN_LOCALIZATION_TO_MITOCHONDRION	57	-0.543677	-1.75257	0.00404858	0.0682615	0.98	6422	tags=68%, list=33%, signal=101%
GO_MICROTUBULE_BASED_PROCESS	GO_MICROTUBULE_BASED_PROCESS	699	-0.437179	-1.75248	0	0.0682378	0.98	8027	tags=60%, list=41%, signal=98%
GO_REGULATION_OF_MEMBRANE_PERMEABILITY	GO_REGULATION_OF_MEMBRANE_PERMEABILITY	77	-0.480848	-1.75232	0.00400802	0.0681929	0.98	4670	tags=45%, list=24%, signal=59%
GO_INTERLEUKIN_1_BETA_SECRETION	GO_INTERLEUKIN_1_BETA_SECRETION	49	-0.55447	-1.75228	0.0200803	0.0680973	0.98	2774	tags=41%, list=14%, signal=47%
GO_NEGATIVE_REGULATION_OF_INTERFERON_BETA_PRODUCTION	GO_NEGATIVE_REGULATION_OF_INTERFERON_BETA_PRODUCTION	14	-0.672712	-1.75219	0.00402414	0.0680364	0.98	2192	tags=64%, list=11%, signal=72%
GO_NEGATIVE_REGULATION_OF_CELL_DEATH	GO_NEGATIVE_REGULATION_OF_CELL_DEATH	937	-0.374299	-1.75207	0	0.0679882	0.981	8989	tags=54%, list=46%, signal=95%
GO_NEGATIVE_REGULATION_OF_DNA_REPLICATION	GO_NEGATIVE_REGULATION_OF_DNA_REPLICATION	36	-0.596093	-1.75178	0.00383877	0.0680432	0.981	5793	tags=72%, list=29%, signal=102%
GO_DNA_RECOMBINATION	GO_DNA_RECOMBINATION	261	-0.474881	-1.75168	0.00195695	0.06799	0.981	5815	tags=54%, list=29%, signal=75%
GO_T_CELL_SELECTION	GO_T_CELL_SELECTION	48	-0.596396	-1.75141	0.042885	0.0681039	0.981	6422	tags=75%, list=33%, signal=111%
GO_PROTEIN_HOMOOLIGOMERIZATION	GO_PROTEIN_HOMOOLIGOMERIZATION	329	-0.379147	-1.7508	0	0.0683617	0.981	6712	tags=42%, list=34%, signal=63%
GO_REGULATION_OF_LEUKOCYTE_DEGRANULATION	GO_REGULATION_OF_LEUKOCYTE_DEGRANULATION	43	-0.55593	-1.75029	0.031068	0.0685707	0.981	3456	tags=44%, list=17%, signal=53%
GO_NEGATIVE_REGULATION_OF_CELL_GROWTH	GO_NEGATIVE_REGULATION_OF_CELL_GROWTH	177	-0.408823	-1.75021	0.00205339	0.0684953	0.981	6632	tags=44%, list=34%, signal=66%
GO_TELOMERE_ORGANIZATION	GO_TELOMERE_ORGANIZATION	167	-0.509641	-1.75019	0.00788955	0.0683856	0.981	5808	tags=59%, list=29%, signal=83%
GO_PEPTIDYL_SERINE_MODIFICATION	GO_PEPTIDYL_SERINE_MODIFICATION	300	-0.42597	-1.7498	0.00191939	0.0685427	0.981	5006	tags=40%, list=25%, signal=53%
GO_REGULATION_OF_ACTIN_CYTOSKELETON_REORGANIZATION	GO_REGULATION_OF_ACTIN_CYTOSKELETON_REORGANIZATION	34	-0.552078	-1.74957	0.00814664	0.0686137	0.982	4731	tags=50%, list=24%, signal=66%
GO_CD4_POSITIVE_ALPHA_BETA_T_CELL_LINEAGE_COMMITMENT	GO_CD4_POSITIVE_ALPHA_BETA_T_CELL_LINEAGE_COMMITMENT	17	-0.699155	-1.74953	0.0231214	0.0685185	0.982	2891	tags=65%, list=15%, signal=76%
GO_POSITIVE_REGULATION_OF_INTRACELLULAR_STEROID_HORMONE_RECEPTOR_SIGNALING_PATHWAY	GO_POSITIVE_REGULATION_OF_INTRACELLULAR_STEROID_HORMONE_RECEPTOR_SIGNALING_PATHWAY	12	-0.665607	-1.74932	0.003861	0.0685415	0.982	3733	tags=67%, list=19%, signal=82%
GO_REGULATION_OF_RAS_PROTEIN_SIGNAL_TRANSDUCTION	GO_REGULATION_OF_RAS_PROTEIN_SIGNAL_TRANSDUCTION	228	-0.471049	-1.74924	0.00399202	0.0684828	0.982	7246	tags=58%, list=37%, signal=91%
GO_MORPHOGENESIS_OF_A_POLARIZED_EPITHELIUM	GO_MORPHOGENESIS_OF_A_POLARIZED_EPITHELIUM	138	-0.477731	-1.74916	0.01	0.0684323	0.982	5907	tags=51%, list=30%, signal=73%
GO_IRE1_MEDIATED_UNFOLDED_PROTEIN_RESPONSE	GO_IRE1_MEDIATED_UNFOLDED_PROTEIN_RESPONSE	63	-0.544878	-1.74901	0.012766	0.0684192	0.982	5519	tags=62%, list=28%, signal=86%
GO_REGULATION_OF_PROTEIN_POLYMERIZATION	GO_REGULATION_OF_PROTEIN_POLYMERIZATION	200	-0.435396	-1.74872	0	0.0684902	0.982	6319	tags=46%, list=32%, signal=66%
GO_REGULATION_OF_CELLULAR_AMIDE_METABOLIC_PROCESS	GO_REGULATION_OF_CELLULAR_AMIDE_METABOLIC_PROCESS	372	-0.448886	-1.74858	0.00194175	0.0684591	0.982	6112	tags=49%, list=31%, signal=70%
GO_RESPONSE_TO_BACTERIUM	GO_RESPONSE_TO_BACTERIUM	591	-0.384743	-1.74857	0.006	0.0683473	0.982	4793	tags=30%, list=24%, signal=39%
GO_RNA_3_END_PROCESSING	GO_RNA_3_END_PROCESSING	140	-0.53227	-1.74844	0.00199601	0.0683083	0.982	6061	tags=61%, list=31%, signal=88%
GO_NON_CANONICAL_WNT_SIGNALING_PATHWAY	GO_NON_CANONICAL_WNT_SIGNALING_PATHWAY	147	-0.474395	-1.74844	0.00196464	0.0681954	0.982	6028	tags=51%, list=31%, signal=73%
GO_MICROTUBULE_POLYMERIZATION	GO_MICROTUBULE_POLYMERIZATION	68	-0.504304	-1.74795	0.00582524	0.0684081	0.982	6869	tags=62%, list=35%, signal=94%
GO_NEGATIVE_REGULATION_OF_RESPONSE_TO_INTERFERON_GAMMA	GO_NEGATIVE_REGULATION_OF_RESPONSE_TO_INTERFERON_GAMMA	7	-0.736606	-1.74742	0.00379507	0.0685964	0.983	3705	tags=57%, list=19%, signal=70%
GO_ANTIGEN_PROCESSING_AND_PRESENTATION_OF_PEPTIDE_OR_POLYSACCHARIDE_ANTIGEN_VIA_MHC_CLASS_II	GO_ANTIGEN_PROCESSING_AND_PRESENTATION_OF_PEPTIDE_OR_POLYSACCHARIDE_ANTIGEN_VIA_MHC_CLASS_II	98	-0.515241	-1.74742	0.00978474	0.0684836	0.983	5359	tags=54%, list=27%, signal=74%
GO_TOLL_LIKE_RECEPTOR_3_SIGNALING_PATHWAY	GO_TOLL_LIKE_RECEPTOR_3_SIGNALING_PATHWAY	19	-0.651694	-1.7474	0.00763359	0.0683825	0.983	4793	tags=74%, list=24%, signal=97%
GO_POSITIVE_REGULATION_OF_PEPTIDYL_TYROSINE_PHOSPHORYLATION	GO_POSITIVE_REGULATION_OF_PEPTIDYL_TYROSINE_PHOSPHORYLATION	182	-0.40973	-1.74711	0.00194932	0.0684577	0.983	5046	tags=35%, list=26%, signal=46%
GO_INTEGRIN_MEDIATED_SIGNALING_PATHWAY	GO_INTEGRIN_MEDIATED_SIGNALING_PATHWAY	93	-0.497814	-1.74709	0.00990099	0.0683544	0.983	4847	tags=48%, list=25%, signal=64%
GO_NEURON_APOPTOTIC_PROCESS	GO_NEURON_APOPTOTIC_PROCESS	230	-0.402957	-1.74708	0	0.0682538	0.983	7298	tags=47%, list=37%, signal=74%
GO_ALPHA_BETA_T_CELL_DIFFERENTIATION	GO_ALPHA_BETA_T_CELL_DIFFERENTIATION	100	-0.516801	-1.74696	0.0197239	0.0682383	0.983	5890	tags=57%, list=30%, signal=81%
GO_NUCLEOTIDE_EXCISION_REPAIR	GO_NUCLEOTIDE_EXCISION_REPAIR	108	-0.52524	-1.74672	0.00806452	0.0682535	0.983	4917	tags=53%, list=25%, signal=70%
GO_GENE_SILENCING_BY_RNA	GO_GENE_SILENCING_BY_RNA	174	-0.482439	-1.74665	0.00190114	0.0681945	0.983	5806	tags=51%, list=29%, signal=71%
GO_REGULATION_OF_MYELOID_CELL_DIFFERENTIATION	GO_REGULATION_OF_MYELOID_CELL_DIFFERENTIATION	244	-0.428353	-1.74662	0.00196078	0.0681146	0.983	8081	tags=56%, list=41%, signal=94%
GO_REGULATION_OF_PEPTIDE_SECRETION	GO_REGULATION_OF_PEPTIDE_SECRETION	459	-0.370403	-1.74657	0	0.0680431	0.983	8368	tags=48%, list=42%, signal=81%
GO_REGULATION_OF_CELL_DIFFERENTIATION	GO_REGULATION_OF_CELL_DIFFERENTIATION	1737	-0.380991	-1.74646	0	0.0679855	0.983	8541	tags=50%, list=43%, signal=80%
GO_POSITIVE_REGULATION_OF_POSTTRANSCRIPTIONAL_GENE_SILENCING	GO_POSITIVE_REGULATION_OF_POSTTRANSCRIPTIONAL_GENE_SILENCING	24	-0.611474	-1.74633	0.00982318	0.0679443	0.983	4288	tags=58%, list=22%, signal=74%
GO_T_CELL_DIFFERENTIATION_INVOLVED_IN_IMMUNE_RESPONSE	GO_T_CELL_DIFFERENTIATION_INVOLVED_IN_IMMUNE_RESPONSE	65	-0.542075	-1.74616	0.0177165	0.0679359	0.983	5371	tags=57%, list=27%, signal=78%
GO_POSITIVE_REGULATION_OF_MYELOID_LEUKOCYTE_MEDIATED_IMMUNITY	GO_POSITIVE_REGULATION_OF_MYELOID_LEUKOCYTE_MEDIATED_IMMUNITY	30	-0.56272	-1.74555	0.0197239	0.0682606	0.983	4926	tags=53%, list=25%, signal=71%
GO_RETROGRADE_TRANSPORT_ENDOSOME_TO_PLASMA_MEMBRANE	GO_RETROGRADE_TRANSPORT_ENDOSOME_TO_PLASMA_MEMBRANE	21	-0.613463	-1.74547	0.00587084	0.0681935	0.983	3802	tags=52%, list=19%, signal=65%
GO_NEGATIVE_REGULATION_OF_SIGNALING	GO_NEGATIVE_REGULATION_OF_SIGNALING	1275	-0.383709	-1.74479	0	0.068542	0.984	8775	tags=53%, list=44%, signal=89%
GO_EXOCYTOSIS	GO_EXOCYTOSIS	874	-0.410191	-1.74477	0.00806452	0.0684527	0.985	7295	tags=48%, list=37%, signal=73%
GO_MANNOSE_METABOLIC_PROCESS	GO_MANNOSE_METABOLIC_PROCESS	8	-0.744669	-1.74477	0	0.0683498	0.985	2768	tags=63%, list=14%, signal=73%
GO_ALPHA_BETA_T_CELL_ACTIVATION	GO_ALPHA_BETA_T_CELL_ACTIVATION	133	-0.501821	-1.74469	0.0272904	0.0682936	0.985	3456	tags=41%, list=17%, signal=50%
GO_POSITIVE_REGULATION_OF_TRANSCRIPTION_BY_RNA_POLYMERASE_I	GO_POSITIVE_REGULATION_OF_TRANSCRIPTION_BY_RNA_POLYMERASE_I	22	-0.664814	-1.74458	0.0119522	0.0682715	0.985	4672	tags=77%, list=24%, signal=101%
GO_REGULATION_OF_DEPHOSPHORYLATION	GO_REGULATION_OF_DEPHOSPHORYLATION	195	-0.45008	-1.74405	0.00192678	0.0684799	0.985	6338	tags=48%, list=32%, signal=70%
GO_PROTEIN_CONTAINING_COMPLEX_ASSEMBLY	GO_PROTEIN_CONTAINING_COMPLEX_ASSEMBLY	1790	-0.391792	-1.7436	0	0.0686529	0.985	8298	tags=52%, list=42%, signal=82%
GO_B_CELL_PROLIFERATION	GO_B_CELL_PROLIFERATION	93	-0.491865	-1.74335	0.0280374	0.0686838	0.986	5203	tags=44%, list=26%, signal=60%
GO_PROTEIN_INSERTION_INTO_MEMBRANE	GO_PROTEIN_INSERTION_INTO_MEMBRANE	60	-0.498522	-1.74328	0.00990099	0.0686245	0.986	4428	tags=43%, list=22%, signal=56%
GO_G_PROTEIN_COUPLED_RECEPTOR_SIGNALING_PATHWAY_INVOLVED_IN_HEART_PROCESS	GO_G_PROTEIN_COUPLED_RECEPTOR_SIGNALING_PATHWAY_INVOLVED_IN_HEART_PROCESS	11	-0.668624	-1.74311	0.00994036	0.0686256	0.986	1971	tags=36%, list=10%, signal=40%
GO_CELLULAR_MACROMOLECULE_LOCALIZATION	GO_CELLULAR_MACROMOLECULE_LOCALIZATION	1825	-0.421688	-1.74289	0.00199601	0.0686371	0.986	6285	tags=45%, list=32%, signal=60%
GO_LAMELLIPODIUM_MORPHOGENESIS	GO_LAMELLIPODIUM_MORPHOGENESIS	17	-0.631244	-1.74229	0.015534	0.0689703	0.986	2675	tags=53%, list=14%, signal=61%
GO_HISTONE_METHYLATION	GO_HISTONE_METHYLATION	132	-0.508455	-1.74221	0	0.0689176	0.986	4899	tags=49%, list=25%, signal=65%
GO_NEGATIVE_REGULATION_OF_HISTONE_ACETYLATION	GO_NEGATIVE_REGULATION_OF_HISTONE_ACETYLATION	16	-0.623437	-1.74218	0.00388349	0.0688393	0.986	2308	tags=44%, list=12%, signal=49%
GO_NEGATIVE_REGULATION_OF_ORGANELLE_ORGANIZATION	GO_NEGATIVE_REGULATION_OF_ORGANELLE_ORGANIZATION	358	-0.427969	-1.74216	0	0.0687409	0.986	6667	tags=51%, list=34%, signal=76%
GO_REGULATION_OF_EXTRACELLULAR_MATRIX_CONSTITUENT_SECRETION	GO_REGULATION_OF_EXTRACELLULAR_MATRIX_CONSTITUENT_SECRETION	7	-0.775346	-1.74178	0.0126316	0.068878	0.986	1761	tags=43%, list=9%, signal=47%
GO_POSITIVE_REGULATION_OF_INTERLEUKIN_8_PRODUCTION	GO_POSITIVE_REGULATION_OF_INTERLEUKIN_8_PRODUCTION	46	-0.514656	-1.74169	0.0199601	0.0688216	0.986	6042	tags=54%, list=31%, signal=78%
GO_INTERFERON_ALPHA_PRODUCTION	GO_INTERFERON_ALPHA_PRODUCTION	30	-0.587889	-1.74161	0.0175781	0.0687558	0.986	5462	tags=70%, list=28%, signal=97%
GO_RNA_DESTABILIZATION	GO_RNA_DESTABILIZATION	31	-0.61409	-1.74157	0.00591716	0.0686866	0.986	5692	tags=71%, list=29%, signal=100%
GO_CELL_MOTILITY	GO_CELL_MOTILITY	1484	-0.382903	-1.7414	0	0.0686796	0.986	8516	tags=51%, list=43%, signal=83%
GO_DNA_METHYLATION_OR_DEMETHYLATION	GO_DNA_METHYLATION_OR_DEMETHYLATION	86	-0.494899	-1.74138	0.0019305	0.068576	0.986	6323	tags=52%, list=32%, signal=77%
GO_REGULATION_OF_MACROPHAGE_DIFFERENTIATION	GO_REGULATION_OF_MACROPHAGE_DIFFERENTIATION	21	-0.584785	-1.74115	0.00612245	0.0686323	0.986	5473	tags=52%, list=28%, signal=72%
GO_CYTIDINE_TO_URIDINE_EDITING	GO_CYTIDINE_TO_URIDINE_EDITING	12	-0.716574	-1.74113	0.0135922	0.0685464	0.986	2028	tags=42%, list=10%, signal=46%
GO_PROTECTION_FROM_NON_HOMOLOGOUS_END_JOINING_AT_TELOMERE	GO_PROTECTION_FROM_NON_HOMOLOGOUS_END_JOINING_AT_TELOMERE	10	-0.74105	-1.7411	0	0.0684524	0.986	4118	tags=90%, list=21%, signal=114%
GO_NUCLEUS_ORGANIZATION	GO_NUCLEUS_ORGANIZATION	125	-0.496761	-1.74101	0.00587084	0.0683827	0.986	6563	tags=59%, list=33%, signal=88%
GO_POSITIVE_REGULATION_OF_ALPHA_BETA_T_CELL_DIFFERENTIATION	GO_POSITIVE_REGULATION_OF_ALPHA_BETA_T_CELL_DIFFERENTIATION	46	-0.544657	-1.74081	0.014	0.0683841	0.986	5890	tags=61%, list=30%, signal=87%
GO_SIGNAL_TRANSDUCTION_INVOLVED_IN_CELL_CYCLE_CHECKPOINT	GO_SIGNAL_TRANSDUCTION_INVOLVED_IN_CELL_CYCLE_CHECKPOINT	70	-0.527155	-1.74075	0.00766283	0.0683422	0.986	6563	tags=67%, list=33%, signal=100%
GO_VESICLE_FUSION_TO_PLASMA_MEMBRANE	GO_VESICLE_FUSION_TO_PLASMA_MEMBRANE	23	-0.537968	-1.7406	0.00591716	0.0683368	0.986	2886	tags=35%, list=15%, signal=41%
GO_REGULATION_OF_CELLULAR_PROTEIN_LOCALIZATION	GO_REGULATION_OF_CELLULAR_PROTEIN_LOCALIZATION	502	-0.433164	-1.74036	0.00390625	0.0683837	0.986	8343	tags=62%, list=42%, signal=104%
GO_TRANSCRIPTION_INITIATION_FROM_RNA_POLYMERASE_I_PROMOTER	GO_TRANSCRIPTION_INITIATION_FROM_RNA_POLYMERASE_I_PROMOTER	34	-0.58436	-1.74023	0.00604839	0.0684128	0.986	4235	tags=56%, list=21%, signal=71%
GO_POSITIVE_REGULATION_OF_PHOSPHORUS_METABOLIC_PROCESS	GO_POSITIVE_REGULATION_OF_PHOSPHORUS_METABOLIC_PROCESS	1022	-0.376401	-1.74008	0	0.0684056	0.986	8328	tags=50%, list=42%, signal=82%
GO_CELL_DIVISION	GO_CELL_DIVISION	556	-0.457061	-1.73993	0.00582524	0.0683804	0.986	7940	tags=63%, list=40%, signal=103%
GO_RESPONSE_TO_INTERLEUKIN_4	GO_RESPONSE_TO_INTERLEUKIN_4	35	-0.568526	-1.73991	0.01	0.0682916	0.986	3926	tags=49%, list=20%, signal=61%
GO_CELLULAR_RESPONSE_TO_ABIOTIC_STIMULUS	GO_CELLULAR_RESPONSE_TO_ABIOTIC_STIMULUS	314	-0.412966	-1.73968	0	0.0682991	0.986	6528	tags=46%, list=33%, signal=68%
GO_REGULATION_OF_MAPK_CASCADE	GO_REGULATION_OF_MAPK_CASCADE	704	-0.380834	-1.73953	0	0.0683208	0.988	8467	tags=51%, list=43%, signal=85%
GO_POSITIVE_REGULATION_OF_MYELOID_CELL_DIFFERENTIATION	GO_POSITIVE_REGULATION_OF_MYELOID_CELL_DIFFERENTIATION	88	-0.46555	-1.73947	0.00619835	0.0682368	0.988	3596	tags=34%, list=18%, signal=41%
GO_INTERFERON_GAMMA_PRODUCTION	GO_INTERFERON_GAMMA_PRODUCTION	107	-0.514016	-1.73934	0.0597302	0.0682196	0.988	6126	tags=56%, list=31%, signal=81%
GO_CELLULAR_RESPONSE_TO_REACTIVE_NITROGEN_SPECIES	GO_CELLULAR_RESPONSE_TO_REACTIVE_NITROGEN_SPECIES	18	-0.566509	-1.7391	0.00190476	0.0682742	0.989	2946	tags=39%, list=15%, signal=46%
GO_MYELOID_CELL_HOMEOSTASIS	GO_MYELOID_CELL_HOMEOSTASIS	139	-0.470322	-1.73886	0.00404858	0.0683333	0.989	6043	tags=49%, list=31%, signal=70%
GO_ALPHA_BETA_T_CELL_PROLIFERATION	GO_ALPHA_BETA_T_CELL_PROLIFERATION	31	-0.612208	-1.73882	0.0351562	0.0682625	0.989	3456	tags=55%, list=17%, signal=66%
GO_POSITIVE_REGULATION_OF_PEPTIDE_SECRETION	GO_POSITIVE_REGULATION_OF_PEPTIDE_SECRETION	265	-0.380277	-1.73859	0	0.068276	0.989	7866	tags=46%, list=40%, signal=76%
GO_REGULATION_OF_ANATOMICAL_STRUCTURE_MORPHOGENESIS	GO_REGULATION_OF_ANATOMICAL_STRUCTURE_MORPHOGENESIS	1014	-0.398196	-1.73817	0	0.0684439	0.989	8338	tags=52%, list=42%, signal=86%
GO_ESTABLISHMENT_OF_PROTEIN_LOCALIZATION_TO_PLASMA_MEMBRANE	GO_ESTABLISHMENT_OF_PROTEIN_LOCALIZATION_TO_PLASMA_MEMBRANE	51	-0.52767	-1.73816	0.00580271	0.0683483	0.989	5858	tags=59%, list=30%, signal=83%
GO_GERMINAL_CENTER_FORMATION	GO_GERMINAL_CENTER_FORMATION	15	-0.674665	-1.73804	0.0268714	0.0683363	0.989	3825	tags=67%, list=19%, signal=83%
GO_PEPTIDE_SECRETION	GO_PEPTIDE_SECRETION	577	-0.364001	-1.73783	0	0.068409	0.989	8821	tags=50%, list=45%, signal=87%
GO_T_CELL_ACTIVATION_VIA_T_CELL_RECEPTOR_CONTACT_WITH_ANTIGEN_BOUND_TO_MHC_MOLECULE_ON_ANTIGEN_PRESENTING_CELL	GO_T_CELL_ACTIVATION_VIA_T_CELL_RECEPTOR_CONTACT_WITH_ANTIGEN_BOUND_TO_MHC_MOLECULE_ON_ANTIGEN_PRESENTING_CELL	8	-0.84444	-1.73764	0.00984252	0.0684301	0.989	1645	tags=75%, list=8%, signal=82%
GO_MITOTIC_DNA_INTEGRITY_CHECKPOINT	GO_MITOTIC_DNA_INTEGRITY_CHECKPOINT	102	-0.518798	-1.7375	0.00392927	0.0684081	0.989	7070	tags=71%, list=36%, signal=109%
GO_NATURAL_KILLER_CELL_ACTIVATION	GO_NATURAL_KILLER_CELL_ACTIVATION	86	-0.481794	-1.73744	0.0193424	0.0683522	0.989	7205	tags=56%, list=36%, signal=87%
GO_REGULATION_OF_SPINDLE_ORGANIZATION	GO_REGULATION_OF_SPINDLE_ORGANIZATION	41	-0.555477	-1.73684	0.00589391	0.0686004	0.989	4268	tags=51%, list=22%, signal=65%
GO_ARP2_3_COMPLEX_MEDIATED_ACTIN_NUCLEATION	GO_ARP2_3_COMPLEX_MEDIATED_ACTIN_NUCLEATION	32	-0.562385	-1.73683	0.00957854	0.0685001	0.989	4454	tags=50%, list=23%, signal=64%
GO_POSITIVE_REGULATION_OF_TRANSCRIPTION_BY_RNA_POLYMERASE_II	GO_POSITIVE_REGULATION_OF_TRANSCRIPTION_BY_RNA_POLYMERASE_II	1159	-0.404991	-1.73661	0	0.0685091	0.989	8377	tags=53%, list=42%, signal=86%
GO_INTERLEUKIN_18_MEDIATED_SIGNALING_PATHWAY	GO_INTERLEUKIN_18_MEDIATED_SIGNALING_PATHWAY	8	-0.730926	-1.7365	0.00769231	0.0684673	0.989	4290	tags=75%, list=22%, signal=96%
GO_ANTIGEN_PROCESSING_AND_PRESENTATION_OF_EXOGENOUS_PEPTIDE_ANTIGEN_VIA_MHC_CLASS_I	GO_ANTIGEN_PROCESSING_AND_PRESENTATION_OF_EXOGENOUS_PEPTIDE_ANTIGEN_VIA_MHC_CLASS_I	78	-0.604128	-1.73636	0.030426	0.0684551	0.989	5487	tags=71%, list=28%, signal=97%
GO_MAINTENANCE_OF_LOCATION	GO_MAINTENANCE_OF_LOCATION	317	-0.394835	-1.7359	0	0.0686104	0.989	7360	tags=46%, list=37%, signal=73%
GO_PROTEIN_MODIFICATION_BY_SMALL_PROTEIN_CONJUGATION_OR_REMOVAL	GO_PROTEIN_MODIFICATION_BY_SMALL_PROTEIN_CONJUGATION_OR_REMOVAL	1034	-0.458203	-1.73578	0.00788955	0.0686063	0.989	7683	tags=59%, list=39%, signal=92%
GO_T_CELL_MIGRATION	GO_T_CELL_MIGRATION	59	-0.538423	-1.73572	0.0467836	0.0685441	0.989	7028	tags=68%, list=36%, signal=105%
GO_POSITIVE_REGULATION_OF_CATABOLIC_PROCESS	GO_POSITIVE_REGULATION_OF_CATABOLIC_PROCESS	407	-0.435151	-1.73562	0.00591716	0.0685143	0.99	7552	tags=56%, list=38%, signal=88%
GO_NEGATIVE_REGULATION_OF_NUCLEOBASE_CONTAINING_COMPOUND_METABOLIC_PROCESS	GO_NEGATIVE_REGULATION_OF_NUCLEOBASE_CONTAINING_COMPOUND_METABOLIC_PROCESS	142	-0.484108	-1.73546	0.00389105	0.06852	0.99	4589	tags=48%, list=23%, signal=62%
GO_NEGATIVE_REGULATION_OF_LEUKOCYTE_CELL_CELL_ADHESION	GO_NEGATIVE_REGULATION_OF_LEUKOCYTE_CELL_CELL_ADHESION	113	-0.456387	-1.73544	0.0137525	0.0684339	0.99	4371	tags=38%, list=22%, signal=49%
GO_POSITIVE_REGULATION_OF_RECEPTOR_SIGNALING_PATHWAY_VIA_STAT	GO_POSITIVE_REGULATION_OF_RECEPTOR_SIGNALING_PATHWAY_VIA_STAT	88	-0.448485	-1.73482	0.00986193	0.068775	0.99	3707	tags=30%, list=19%, signal=36%
GO_REGULATION_OF_DEFENSE_RESPONSE_TO_BACTERIUM	GO_REGULATION_OF_DEFENSE_RESPONSE_TO_BACTERIUM	17	-0.578453	-1.73479	0.0106383	0.0686909	0.99	3522	tags=35%, list=18%, signal=43%
GO_PEPTIDYL_TYROSINE_MODIFICATION	GO_PEPTIDYL_TYROSINE_MODIFICATION	351	-0.404396	-1.73454	0	0.0687111	0.99	5311	tags=38%, list=27%, signal=51%
GO_REGULATION_OF_CELL_ADHESION_MEDIATED_BY_INTEGRIN	GO_REGULATION_OF_CELL_ADHESION_MEDIATED_BY_INTEGRIN	45	-0.520827	-1.73447	0.0134875	0.0686518	0.99	7590	tags=67%, list=38%, signal=108%
GO_REGULATION_OF_MYOTUBE_DIFFERENTIATION	GO_REGULATION_OF_MYOTUBE_DIFFERENTIATION	50	-0.473865	-1.73427	0.00189394	0.068739	0.99	6997	tags=50%, list=35%, signal=77%
GO_REGULATION_OF_RECEPTOR_SIGNALING_PATHWAY_VIA_STAT	GO_REGULATION_OF_RECEPTOR_SIGNALING_PATHWAY_VIA_STAT	133	-0.423127	-1.7338	0.00592885	0.0689476	0.99	5296	tags=35%, list=27%, signal=47%
GO_MITOTIC_NUCLEAR_DIVISION	GO_MITOTIC_NUCLEAR_DIVISION	271	-0.493657	-1.73374	0.0214425	0.0688837	0.99	7420	tags=66%, list=38%, signal=105%
GO_VESICLE_MEDIATED_TRANSPORT_TO_THE_PLASMA_MEMBRANE	GO_VESICLE_MEDIATED_TRANSPORT_TO_THE_PLASMA_MEMBRANE	85	-0.516926	-1.73328	0.00588235	0.0690978	0.99	5858	tags=55%, list=30%, signal=78%
GO_MICROTUBULE_DEPOLYMERIZATION	GO_MICROTUBULE_DEPOLYMERIZATION	42	-0.521354	-1.7331	0.00588235	0.0691126	0.99	7269	tags=71%, list=37%, signal=113%
GO_NEGATIVE_REGULATION_OF_INTERLEUKIN_6_PRODUCTION	GO_NEGATIVE_REGULATION_OF_INTERLEUKIN_6_PRODUCTION	40	-0.542176	-1.73293	0.0133843	0.0691287	0.99	5450	tags=52%, list=28%, signal=72%
GO_ESTABLISHMENT_OR_MAINTENANCE_OF_CELL_POLARITY	GO_ESTABLISHMENT_OR_MAINTENANCE_OF_CELL_POLARITY	200	-0.455012	-1.7328	0	0.069123	0.99	7751	tags=58%, list=39%, signal=95%
GO_CYTOKINESIS	GO_CYTOKINESIS	150	-0.47058	-1.73252	0.00397614	0.0691899	0.99	7432	tags=61%, list=38%, signal=98%
GO_POSITIVE_REGULATION_OF_B_CELL_RECEPTOR_SIGNALING_PATHWAY	GO_POSITIVE_REGULATION_OF_B_CELL_RECEPTOR_SIGNALING_PATHWAY	8	-0.758125	-1.73234	0.00965251	0.0692161	0.99	2666	tags=75%, list=13%, signal=87%
GO_CELLULAR_PROTEIN_CATABOLIC_PROCESS	GO_CELLULAR_PROTEIN_CATABOLIC_PROCESS	732	-0.45287	-1.73181	0.00784314	0.0694725	0.991	7535	tags=58%, list=38%, signal=91%
GO_REGULATION_OF_STEM_CELL_DIFFERENTIATION	GO_REGULATION_OF_STEM_CELL_DIFFERENTIATION	111	-0.487078	-1.7317	0.00589391	0.0694637	0.991	7685	tags=60%, list=39%, signal=98%
GO_NEURON_PROJECTION_ORGANIZATION	GO_NEURON_PROJECTION_ORGANIZATION	82	-0.456637	-1.731	0.0019084	0.0698393	0.991	8967	tags=72%, list=45%, signal=131%
GO_RESPONSE_TO_INTERLEUKIN_18	GO_RESPONSE_TO_INTERLEUKIN_18	11	-0.680435	-1.73086	0.00804829	0.069854	0.991	4290	tags=64%, list=22%, signal=81%
GO_REGULATION_OF_RNA_METABOLIC_PROCESS	GO_REGULATION_OF_RNA_METABOLIC_PROCESS	216	-0.499857	-1.73076	0.00782779	0.0698272	0.991	5257	tags=51%, list=27%, signal=69%
GO_ACTIVATION_OF_MAPK_ACTIVITY	GO_ACTIVATION_OF_MAPK_ACTIVITY	146	-0.431111	-1.73062	0.0020284	0.0698236	0.991	8516	tags=62%, list=43%, signal=109%
GO_PROTEIN_CONTAINING_COMPLEX_LOCALIZATION	GO_PROTEIN_CONTAINING_COMPLEX_LOCALIZATION	278	-0.478935	-1.73055	0.00201613	0.069772	0.991	5505	tags=51%, list=28%, signal=69%
GO_POSITIVE_REGULATION_OF_CHROMATIN_ORGANIZATION	GO_POSITIVE_REGULATION_OF_CHROMATIN_ORGANIZATION	95	-0.519428	-1.72994	0.00202429	0.0700594	0.991	5192	tags=55%, list=26%, signal=74%
GO_REGULATION_OF_ADENYLATE_CYCLASE_ACTIVATING_G_PROTEIN_COUPLED_RECEPTOR_SIGNALING_PATHWAY	GO_REGULATION_OF_ADENYLATE_CYCLASE_ACTIVATING_G_PROTEIN_COUPLED_RECEPTOR_SIGNALING_PATHWAY	12	-0.648772	-1.72934	0.0135135	0.0704064	0.991	1971	tags=33%, list=10%, signal=37%
GO_POSITIVE_REGULATION_OF_GLIAL_CELL_MIGRATION	GO_POSITIVE_REGULATION_OF_GLIAL_CELL_MIGRATION	9	-0.785429	-1.72925	0.0059761	0.0703495	0.991	3004	tags=78%, list=15%, signal=92%
GO_NEGATIVE_REGULATION_OF_HISTONE_METHYLATION	GO_NEGATIVE_REGULATION_OF_HISTONE_METHYLATION	21	-0.649849	-1.72882	0.008	0.0704844	0.991	4156	tags=71%, list=21%, signal=90%
GO_POSITIVE_REGULATION_OF_INTERFERON_GAMMA_PRODUCTION	GO_POSITIVE_REGULATION_OF_INTERFERON_GAMMA_PRODUCTION	64	-0.567368	-1.72879	0.0429688	0.0704213	0.991	5816	tags=66%, list=29%, signal=93%
GO_REGULATION_OF_NUCLEOCYTOPLASMIC_TRANSPORT	GO_REGULATION_OF_NUCLEOCYTOPLASMIC_TRANSPORT	104	-0.492123	-1.72861	0.00395257	0.0704759	0.991	6042	tags=55%, list=31%, signal=79%
GO_POSITIVE_REGULATION_OF_CYTOKINE_BIOSYNTHETIC_PROCESS	GO_POSITIVE_REGULATION_OF_CYTOKINE_BIOSYNTHETIC_PROCESS	61	-0.539057	-1.72857	0.0462428	0.0704039	0.991	5816	tags=61%, list=29%, signal=86%
GO_NEGATIVE_REGULATION_OF_PRODUCTION_OF_MOLECULAR_MEDIATOR_OF_IMMUNE_RESPONSE	GO_NEGATIVE_REGULATION_OF_PRODUCTION_OF_MOLECULAR_MEDIATOR_OF_IMMUNE_RESPONSE	36	-0.519051	-1.72836	0.0231214	0.0704668	0.992	5438	tags=47%, list=28%, signal=65%
GO_CELL_CELL_ADHESION	GO_CELL_CELL_ADHESION	795	-0.377276	-1.72834	0	0.0703799	0.992	5433	tags=33%, list=28%, signal=44%
GO_REGULATION_OF_INTEGRIN_ACTIVATION	GO_REGULATION_OF_INTEGRIN_ACTIVATION	13	-0.654059	-1.72821	0.0118812	0.0703684	0.992	3825	tags=62%, list=19%, signal=76%
GO_RNA_SPLICING	GO_RNA_SPLICING	413	-0.50804	-1.72804	0.0123203	0.0703655	0.992	6007	tags=60%, list=30%, signal=84%
GO_REGULATION_OF_MITOCHONDRIAL_OUTER_MEMBRANE_PERMEABILIZATION_INVOLVED_IN_APOPTOTIC_SIGNALING_PATHWAY	GO_REGULATION_OF_MITOCHONDRIAL_OUTER_MEMBRANE_PERMEABILIZATION_INVOLVED_IN_APOPTOTIC_SIGNALING_PATHWAY	43	-0.528181	-1.72803	0.01417	0.0702685	0.992	4428	tags=51%, list=22%, signal=66%
GO_NEGATIVE_REGULATION_OF_BIOSYNTHETIC_PROCESS	GO_NEGATIVE_REGULATION_OF_BIOSYNTHETIC_PROCESS	1499	-0.406098	-1.72799	0	0.0701917	0.992	6121	tags=41%, list=31%, signal=55%
GO_POSITIVE_REGULATION_OF_PROTEIN_IMPORT	GO_POSITIVE_REGULATION_OF_PROTEIN_IMPORT	38	-0.522037	-1.72765	0.00612245	0.0703222	0.992	5902	tags=61%, list=30%, signal=86%
GO_NEGATIVE_REGULATION_OF_T_CELL_APOPTOTIC_PROCESS	GO_NEGATIVE_REGULATION_OF_T_CELL_APOPTOTIC_PROCESS	21	-0.553348	-1.72738	0.0138889	0.0704037	0.992	3782	tags=48%, list=19%, signal=59%
GO_REGULATION_OF_TRANSCRIPTION_BY_GLUCOSE	GO_REGULATION_OF_TRANSCRIPTION_BY_GLUCOSE	5	-0.869382	-1.72735	0.002	0.0703202	0.992	1255	tags=60%, list=6%, signal=64%
GO_MAINTENANCE_OF_PROTEIN_LOCATION_IN_NUCLEUS	GO_MAINTENANCE_OF_PROTEIN_LOCATION_IN_NUCLEUS	22	-0.602848	-1.72723	0.00398406	0.070302	0.992	5220	tags=64%, list=26%, signal=86%
GO_RRNA_TRANSCRIPTION	GO_RRNA_TRANSCRIPTION	28	-0.60859	-1.72706	0.0101215	0.0703037	0.992	4662	tags=68%, list=24%, signal=89%
GO_INTERACTION_WITH_HOST	GO_INTERACTION_WITH_HOST	201	-0.43467	-1.72705	0.00196464	0.0702201	0.992	7730	tags=58%, list=39%, signal=94%
GO_DETECTION_OF_OTHER_ORGANISM	GO_DETECTION_OF_OTHER_ORGANISM	13	-0.690496	-1.72661	0.0265152	0.0704368	0.992	1214	tags=46%, list=6%, signal=49%
GO_NUCLEAR_CHROMOSOME_SEGREGATION	GO_NUCLEAR_CHROMOSOME_SEGREGATION	233	-0.494613	-1.72641	0.0153257	0.070471	0.992	7432	tags=67%, list=38%, signal=106%
GO_ORGANELLE_ASSEMBLY	GO_ORGANELLE_ASSEMBLY	781	-0.419459	-1.72581	0	0.0708181	0.992	8151	tags=57%, list=41%, signal=93%
GO_POSITIVE_REGULATION_OF_CELL_DIFFERENTIATION	GO_POSITIVE_REGULATION_OF_CELL_DIFFERENTIATION	923	-0.384073	-1.72572	0	0.0707669	0.992	8563	tags=51%, list=43%, signal=86%
GO_ACTIVATION_OF_JUN_KINASE_ACTIVITY	GO_ACTIVATION_OF_JUN_KINASE_ACTIVITY	36	-0.537819	-1.72572	0.00792079	0.0706737	0.992	7672	tags=78%, list=39%, signal=127%
GO_REGULATION_OF_LYMPHOCYTE_MIGRATION	GO_REGULATION_OF_LYMPHOCYTE_MIGRATION	59	-0.507699	-1.72566	0.0391389	0.0706042	0.992	5810	tags=56%, list=29%, signal=79%
GO_POSITIVE_REGULATION_OF_CHEMOKINE_PRODUCTION	GO_POSITIVE_REGULATION_OF_CHEMOKINE_PRODUCTION	52	-0.478575	-1.72563	0.00986193	0.0705122	0.992	5204	tags=42%, list=26%, signal=57%
GO_NEGATIVE_REGULATION_OF_PROTEIN_MODIFICATION_BY_SMALL_PROTEIN_CONJUGATION_OR_REMOVAL	GO_NEGATIVE_REGULATION_OF_PROTEIN_MODIFICATION_BY_SMALL_PROTEIN_CONJUGATION_OR_REMOVAL	76	-0.486054	-1.72562	0.00782779	0.0704215	0.992	5280	tags=47%, list=27%, signal=64%
GO_NEGATIVE_REGULATION_OF_CATABOLIC_PROCESS	GO_NEGATIVE_REGULATION_OF_CATABOLIC_PROCESS	276	-0.43449	-1.72523	0.0117188	0.0705851	0.994	6433	tags=49%, list=33%, signal=72%
GO_NEGATIVE_REGULATION_OF_CELLULAR_AMIDE_METABOLIC_PROCESS	GO_NEGATIVE_REGULATION_OF_CELLULAR_AMIDE_METABOLIC_PROCESS	140	-0.470863	-1.72502	0.0118812	0.0706054	0.994	5806	tags=49%, list=29%, signal=69%
GO_VESICLE_FUSION_WITH_ENDOPLASMIC_RETICULUM_GOLGI_INTERMEDIATE_COMPARTMENT_ERGIC_MEMBRANE	GO_VESICLE_FUSION_WITH_ENDOPLASMIC_RETICULUM_GOLGI_INTERMEDIATE_COMPARTMENT_ERGIC_MEMBRANE	6	-0.867715	-1.72473	0.00809717	0.0706518	0.994	953	tags=83%, list=5%, signal=88%
GO_NEGATIVE_REGULATION_OF_CARBOHYDRATE_METABOLIC_PROCESS	GO_NEGATIVE_REGULATION_OF_CARBOHYDRATE_METABOLIC_PROCESS	40	-0.48128	-1.72448	0.002	0.0706984	0.994	6445	tags=45%, list=33%, signal=67%
GO_ORGANELLE_FISSION	GO_ORGANELLE_FISSION	431	-0.44594	-1.72412	0.00963391	0.0708568	0.994	7373	tags=56%, list=37%, signal=88%
GO_REGULATION_OF_WNT_SIGNALING_PATHWAY	GO_REGULATION_OF_WNT_SIGNALING_PATHWAY	338	-0.433305	-1.72367	0	0.0710554	0.994	7918	tags=57%, list=40%, signal=93%
GO_INTRINSIC_APOPTOTIC_SIGNALING_PATHWAY_IN_RESPONSE_TO_ENDOPLASMIC_RETICULUM_STRESS	GO_INTRINSIC_APOPTOTIC_SIGNALING_PATHWAY_IN_RESPONSE_TO_ENDOPLASMIC_RETICULUM_STRESS	57	-0.485668	-1.72364	0.00609756	0.070974	0.994	3647	tags=37%, list=18%, signal=45%
GO_NEGATIVE_REGULATION_OF_CELL_POPULATION_PROLIFERATION	GO_NEGATIVE_REGULATION_OF_CELL_POPULATION_PROLIFERATION	651	-0.379799	-1.72339	0	0.0710295	0.994	8660	tags=53%, list=44%, signal=90%
GO_MYD88_DEPENDENT_TOLL_LIKE_RECEPTOR_SIGNALING_PATHWAY	GO_MYD88_DEPENDENT_TOLL_LIKE_RECEPTOR_SIGNALING_PATHWAY	36	-0.600908	-1.72319	0.0250965	0.0710735	0.994	4834	tags=69%, list=24%, signal=92%
GO_LEUKOCYTE_MEDIATED_CYTOTOXICITY	GO_LEUKOCYTE_MEDIATED_CYTOTOXICITY	106	-0.501299	-1.72315	0.0303605	0.0710135	0.994	5595	tags=50%, list=28%, signal=69%
GO_DNA_DEMETHYLATION	GO_DNA_DEMETHYLATION	25	-0.58157	-1.72283	0.0117188	0.0712022	0.995	3851	tags=48%, list=19%, signal=60%
GO_REGULATION_OF_ALPHA_BETA_T_CELL_ACTIVATION	GO_REGULATION_OF_ALPHA_BETA_T_CELL_ACTIVATION	90	-0.507985	-1.72277	0.0337302	0.071142	0.995	6005	tags=57%, list=30%, signal=81%
GO_POSITIVE_REGULATION_OF_CELLULAR_PROTEIN_LOCALIZATION	GO_POSITIVE_REGULATION_OF_CELLULAR_PROTEIN_LOCALIZATION	308	-0.44652	-1.72265	0.00402414	0.0711631	0.995	6422	tags=53%, list=33%, signal=77%
GO_REGULATION_OF_ACTIN_FILAMENT_ORGANIZATION	GO_REGULATION_OF_ACTIN_FILAMENT_ORGANIZATION	243	-0.43397	-1.722	0	0.0715555	0.995	6737	tags=48%, list=34%, signal=72%
GO_NUCLEOBASE_CONTAINING_SMALL_MOLECULE_CATABOLIC_PROCESS	GO_NUCLEOBASE_CONTAINING_SMALL_MOLECULE_CATABOLIC_PROCESS	48	-0.474564	-1.72174	0.00803213	0.0716442	0.995	6697	tags=46%, list=34%, signal=69%
GO_REGULATION_OF_PEPTIDASE_ACTIVITY	GO_REGULATION_OF_PEPTIDASE_ACTIVITY	411	-0.378283	-1.72153	0	0.0716912	0.995	7678	tags=46%, list=39%, signal=73%
GO_DNA_CATABOLIC_PROCESS_ENDONUCLEOLYTIC	GO_DNA_CATABOLIC_PROCESS_ENDONUCLEOLYTIC	31	-0.512937	-1.72133	0	0.071729	0.995	3592	tags=42%, list=18%, signal=51%
GO_GLYCOPROTEIN_CATABOLIC_PROCESS	GO_GLYCOPROTEIN_CATABOLIC_PROCESS	18	-0.581798	-1.7213	0.00776699	0.071653	0.995	5761	tags=61%, list=29%, signal=86%
GO_SIGNAL_TRANSDUCTION_BY_P53_CLASS_MEDIATOR	GO_SIGNAL_TRANSDUCTION_BY_P53_CLASS_MEDIATOR	258	-0.468623	-1.72111	0.00796813	0.0716705	0.995	7221	tags=60%, list=37%, signal=94%
GO_INTRACELLULAR_RECEPTOR_SIGNALING_PATHWAY	GO_INTRACELLULAR_RECEPTOR_SIGNALING_PATHWAY	268	-0.433364	-1.72087	0	0.0717448	0.995	7429	tags=54%, list=38%, signal=85%
GO_REGULATION_OF_PROTEIN_OLIGOMERIZATION	GO_REGULATION_OF_PROTEIN_OLIGOMERIZATION	41	-0.488922	-1.72072	0.00604839	0.0717751	0.995	5858	tags=49%, list=30%, signal=69%
GO_PROTEIN_COMPLEX_OLIGOMERIZATION	GO_PROTEIN_COMPLEX_OLIGOMERIZATION	544	-0.366846	-1.72052	0	0.0718339	0.995	6925	tags=41%, list=35%, signal=61%
GO_LEUKOCYTE_MIGRATION	GO_LEUKOCYTE_MIGRATION	415	-0.412175	-1.72044	0.018	0.0717983	0.996	7059	tags=46%, list=36%, signal=69%
GO_NEGATIVE_REGULATION_OF_DNA_METABOLIC_PROCESS	GO_NEGATIVE_REGULATION_OF_DNA_METABOLIC_PROCESS	89	-0.491424	-1.72042	0.00192308	0.0717251	0.996	5997	tags=57%, list=30%, signal=82%
GO_HEMATOPOIETIC_PROGENITOR_CELL_DIFFERENTIATION	GO_HEMATOPOIETIC_PROGENITOR_CELL_DIFFERENTIATION	159	-0.454604	-1.7204	0	0.0716519	0.996	8368	tags=64%, list=42%, signal=110%
GO_REGULATION_OF_HISTONE_H3_K4_METHYLATION	GO_REGULATION_OF_HISTONE_H3_K4_METHYLATION	27	-0.60336	-1.72029	0	0.0715919	0.996	3109	tags=52%, list=16%, signal=61%
GO_POSITIVE_REGULATION_OF_OXIDATIVE_STRESS_INDUCED_CELL_DEATH	GO_POSITIVE_REGULATION_OF_OXIDATIVE_STRESS_INDUCED_CELL_DEATH	14	-0.608898	-1.72014	0.015873	0.0715842	0.996	6042	tags=64%, list=31%, signal=93%
GO_REGULATION_OF_TELOMERE_MAINTENANCE	GO_REGULATION_OF_TELOMERE_MAINTENANCE	74	-0.559926	-1.72007	0.00197628	0.0715359	0.996	5957	tags=73%, list=30%, signal=104%
GO_REGULATION_OF_POSTSYNAPSE_ORGANIZATION	GO_REGULATION_OF_POSTSYNAPSE_ORGANIZATION	95	-0.437337	-1.7199	0	0.0715698	0.996	8278	tags=59%, list=42%, signal=101%
GO_SPINDLE_LOCALIZATION	GO_SPINDLE_LOCALIZATION	42	-0.559044	-1.71976	0.00383877	0.0715882	0.996	6651	tags=67%, list=34%, signal=100%
GO_POSITIVE_REGULATION_OF_TRANSCRIPTION_OF_NUCLEOLAR_LARGE_RRNA_BY_RNA_POLYMERASE_I	GO_POSITIVE_REGULATION_OF_TRANSCRIPTION_OF_NUCLEOLAR_LARGE_RRNA_BY_RNA_POLYMERASE_I	10	-0.764411	-1.71948	0.00196078	0.0716737	0.996	4662	tags=100%, list=24%, signal=131%
GO_HOMEOSTASIS_OF_NUMBER_OF_CELLS_WITHIN_A_TISSUE	GO_HOMEOSTASIS_OF_NUMBER_OF_CELLS_WITHIN_A_TISSUE	31	-0.535227	-1.71892	0.00806452	0.0719692	0.996	6623	tags=58%, list=34%, signal=87%
GO_DEFENSE_RESPONSE_TO_GRAM_POSITIVE_BACTERIUM	GO_DEFENSE_RESPONSE_TO_GRAM_POSITIVE_BACTERIUM	95	-0.447722	-1.71887	0.0207156	0.0719126	0.996	2224	tags=19%, list=11%, signal=21%
GO_ACTIN_FILAMENT_BUNDLE_ORGANIZATION	GO_ACTIN_FILAMENT_BUNDLE_ORGANIZATION	143	-0.436578	-1.71871	0.00202429	0.0719185	0.996	7564	tags=55%, list=38%, signal=88%
GO_CELL_PROJECTION_ORGANIZATION	GO_CELL_PROJECTION_ORGANIZATION	1442	-0.388495	-1.71867	0	0.0718497	0.996	8311	tags=52%, list=42%, signal=83%
GO_RESPONSE_TO_ANTINEOPLASTIC_AGENT	GO_RESPONSE_TO_ANTINEOPLASTIC_AGENT	93	-0.44459	-1.71865	0	0.0717755	0.996	5978	tags=46%, list=30%, signal=66%
GO_ACTIVATION_OF_GTPASE_ACTIVITY	GO_ACTIVATION_OF_GTPASE_ACTIVITY	89	-0.473835	-1.71828	0	0.0719173	0.996	4996	tags=46%, list=25%, signal=61%
GO_POSITIVE_REGULATION_OF_WNT_SIGNALING_PATHWAY	GO_POSITIVE_REGULATION_OF_WNT_SIGNALING_PATHWAY	169	-0.470104	-1.71822	0.00201613	0.0718553	0.996	7918	tags=64%, list=40%, signal=106%
GO_LYTIC_VACUOLE_ORGANIZATION	GO_LYTIC_VACUOLE_ORGANIZATION	60	-0.52699	-1.71817	0.00795229	0.0718129	0.996	6185	tags=62%, list=31%, signal=90%
GO_DIACYLGLYCEROL_METABOLIC_PROCESS	GO_DIACYLGLYCEROL_METABOLIC_PROCESS	13	-0.65824	-1.718	0.0118577	0.0718594	0.996	2799	tags=46%, list=14%, signal=54%
GO_NEGATIVE_REGULATION_OF_CENTROSOME_CYCLE	GO_NEGATIVE_REGULATION_OF_CENTROSOME_CYCLE	14	-0.642359	-1.71787	0.00817996	0.0718575	0.996	4795	tags=71%, list=24%, signal=94%
GO_LOCOMOTION	GO_LOCOMOTION	1704	-0.37589	-1.71776	0	0.0718543	0.996	8375	tags=49%, list=42%, signal=78%
GO_BLASTOCYST_DEVELOPMENT	GO_BLASTOCYST_DEVELOPMENT	96	-0.438358	-1.71753	0	0.0719269	0.996	7283	tags=52%, list=37%, signal=82%
GO_REGULATION_OF_ANATOMICAL_STRUCTURE_SIZE	GO_REGULATION_OF_ANATOMICAL_STRUCTURE_SIZE	481	-0.382332	-1.71729	0	0.0720016	0.996	8297	tags=50%, list=42%, signal=84%
GO_TOLL_LIKE_RECEPTOR_2_SIGNALING_PATHWAY	GO_TOLL_LIKE_RECEPTOR_2_SIGNALING_PATHWAY	14	-0.69957	-1.71666	0.0242086	0.0723196	0.996	3437	tags=71%, list=17%, signal=86%
GO_NEGATIVE_REGULATION_OF_PEPTIDYL_TYROSINE_PHOSPHORYLATION	GO_NEGATIVE_REGULATION_OF_PEPTIDYL_TYROSINE_PHOSPHORYLATION	49	-0.488105	-1.71658	0.0039604	0.0722879	0.996	4275	tags=43%, list=22%, signal=55%
GO_DNA_CYTOSINE_DEAMINATION	GO_DNA_CYTOSINE_DEAMINATION	9	-0.77606	-1.71641	0.0142566	0.0722899	0.996	2028	tags=56%, list=10%, signal=62%
GO_TYPE_2_IMMUNE_RESPONSE	GO_TYPE_2_IMMUNE_RESPONSE	36	-0.524811	-1.7163	0.0291829	0.0722741	0.996	1701	tags=31%, list=9%, signal=33%
GO_REGULATION_OF_INTRACELLULAR_STEROID_HORMONE_RECEPTOR_SIGNALING_PATHWAY	GO_REGULATION_OF_INTRACELLULAR_STEROID_HORMONE_RECEPTOR_SIGNALING_PATHWAY	72	-0.492043	-1.71599	0	0.072387	0.996	7605	tags=63%, list=39%, signal=101%
GO_T_CELL_LINEAGE_COMMITMENT	GO_T_CELL_LINEAGE_COMMITMENT	26	-0.594965	-1.71582	0.0250482	0.0724222	0.996	2891	tags=50%, list=15%, signal=58%
GO_SISTER_CHROMATID_SEGREGATION	GO_SISTER_CHROMATID_SEGREGATION	170	-0.528419	-1.71582	0.0344828	0.0723321	0.996	7429	tags=75%, list=38%, signal=120%
GO_PROTEIN_DEPHOSPHORYLATION	GO_PROTEIN_DEPHOSPHORYLATION	299	-0.427719	-1.71582	0.00389864	0.0722394	0.996	8751	tags=62%, list=44%, signal=109%
GO_DOUBLE_STRAND_BREAK_REPAIR	GO_DOUBLE_STRAND_BREAK_REPAIR	216	-0.488237	-1.71576	0.00992064	0.0722079	0.996	6078	tags=57%, list=31%, signal=81%
GO_RESPONSE_TO_LIPOTEICHOIC_ACID	GO_RESPONSE_TO_LIPOTEICHOIC_ACID	10	-0.72534	-1.71573	0.0140281	0.0721215	0.996	2788	tags=70%, list=14%, signal=81%
GO_MAINTENANCE_OF_PROTEIN_LOCATION	GO_MAINTENANCE_OF_PROTEIN_LOCATION	105	-0.458891	-1.71533	0.0020202	0.0723205	0.996	7033	tags=56%, list=36%, signal=87%
GO_ANTIGEN_PROCESSING_AND_PRESENTATION_OF_PEPTIDE_ANTIGEN_VIA_MHC_CLASS_I	GO_ANTIGEN_PROCESSING_AND_PRESENTATION_OF_PEPTIDE_ANTIGEN_VIA_MHC_CLASS_I	94	-0.569191	-1.7153	0.0321285	0.072262	0.996	5487	tags=66%, list=28%, signal=91%
GO_REGULATION_OF_VESICLE_MEDIATED_TRANSPORT	GO_REGULATION_OF_VESICLE_MEDIATED_TRANSPORT	498	-0.388542	-1.71528	0	0.0721889	0.996	6798	tags=45%, list=34%, signal=66%
GO_CELL_SURFACE_RECEPTOR_SIGNALING_PATHWAY_INVOLVED_IN_CELL_CELL_SIGNALING	GO_CELL_SURFACE_RECEPTOR_SIGNALING_PATHWAY_INVOLVED_IN_CELL_CELL_SIGNALING	592	-0.404509	-1.71453	0	0.0726855	0.996	8265	tags=53%, list=42%, signal=89%
GO_REGULATION_OF_CELL_MORPHOGENESIS_INVOLVED_IN_DIFFERENTIATION	GO_REGULATION_OF_CELL_MORPHOGENESIS_INVOLVED_IN_DIFFERENTIATION	289	-0.409533	-1.71406	0	0.0728795	0.996	8294	tags=54%, list=42%, signal=91%
GO_NEGATIVE_REGULATION_OF_APOPTOTIC_SIGNALING_PATHWAY	GO_NEGATIVE_REGULATION_OF_APOPTOTIC_SIGNALING_PATHWAY	216	-0.422676	-1.71363	0.00202429	0.0730469	0.996	8638	tags=59%, list=44%, signal=103%
GO_HISTONE_H3_K4_DEMETHYLATION	GO_HISTONE_H3_K4_DEMETHYLATION	7	-0.798335	-1.7136	0	0.0729715	0.996	3109	tags=86%, list=16%, signal=102%
GO_CELL_CYCLE_ARREST	GO_CELL_CYCLE_ARREST	236	-0.435523	-1.71274	0.00194553	0.0735067	0.996	7393	tags=55%, list=37%, signal=86%
GO_NEGATIVE_REGULATION_OF_HISTONE_H3_K9_METHYLATION	GO_NEGATIVE_REGULATION_OF_HISTONE_H3_K9_METHYLATION	12	-0.689389	-1.71272	0.0020202	0.0734308	0.996	5110	tags=83%, list=26%, signal=112%
GO_POSTSYNAPTIC_MEMBRANE_ORGANIZATION	GO_POSTSYNAPTIC_MEMBRANE_ORGANIZATION	38	-0.484386	-1.71261	0.00417537	0.0734091	0.996	4918	tags=37%, list=25%, signal=49%
GO_SIGNAL_TRANSDUCTION_IN_RESPONSE_TO_DNA_DAMAGE	GO_SIGNAL_TRANSDUCTION_IN_RESPONSE_TO_DNA_DAMAGE	125	-0.479578	-1.71256	0.00573614	0.0733531	0.996	6563	tags=60%, list=33%, signal=89%
GO_NEGATIVE_REGULATION_OF_CELLULAR_CATABOLIC_PROCESS	GO_NEGATIVE_REGULATION_OF_CELLULAR_CATABOLIC_PROCESS	224	-0.448221	-1.7125	0.00986193	0.0732931	0.996	6666	tags=53%, list=34%, signal=79%
GO_NEGATIVE_REGULATION_OF_LEUKOCYTE_MEDIATED_IMMUNITY	GO_NEGATIVE_REGULATION_OF_LEUKOCYTE_MEDIATED_IMMUNITY	49	-0.524309	-1.71244	0.0380952	0.0732366	0.996	5506	tags=55%, list=28%, signal=76%
GO_REGULATION_OF_PROTEIN_CATABOLIC_PROCESS	GO_REGULATION_OF_PROTEIN_CATABOLIC_PROCESS	359	-0.442436	-1.71229	0.00395257	0.0732358	0.996	7605	tags=59%, list=39%, signal=94%
GO_PROTEIN_INSERTION_INTO_MITOCHONDRIAL_MEMBRANE_INVOLVED_IN_APOPTOTIC_SIGNALING_PATHWAY	GO_PROTEIN_INSERTION_INTO_MITOCHONDRIAL_MEMBRANE_INVOLVED_IN_APOPTOTIC_SIGNALING_PATHWAY	30	-0.567488	-1.71222	0.00970874	0.0731841	0.996	4428	tags=57%, list=22%, signal=73%
GO_3_UTR_MEDIATED_MRNA_DESTABILIZATION	GO_3_UTR_MEDIATED_MRNA_DESTABILIZATION	16	-0.636693	-1.71167	0.00788955	0.0734461	0.996	4342	tags=56%, list=22%, signal=72%
GO_POSITIVE_REGULATION_OF_RESPONSE_TO_EXTERNAL_STIMULUS	GO_POSITIVE_REGULATION_OF_RESPONSE_TO_EXTERNAL_STIMULUS	294	-0.411426	-1.71153	0.01002	0.0734557	0.996	8516	tags=56%, list=43%, signal=97%
GO_PROTEIN_MODIFICATION_BY_SMALL_PROTEIN_CONJUGATION	GO_PROTEIN_MODIFICATION_BY_SMALL_PROTEIN_CONJUGATION	845	-0.447041	-1.71152	0.00782779	0.0733718	0.996	7683	tags=59%, list=39%, signal=93%
GO_REGULATION_OF_SYNCYTIUM_FORMATION_BY_PLASMA_MEMBRANE_FUSION	GO_REGULATION_OF_SYNCYTIUM_FORMATION_BY_PLASMA_MEMBRANE_FUSION	27	-0.539606	-1.71132	0.0240964	0.0734253	0.996	4847	tags=52%, list=25%, signal=69%
GO_NEGATIVE_REGULATION_OF_MULTICELLULAR_ORGANISMAL_PROCESS	GO_NEGATIVE_REGULATION_OF_MULTICELLULAR_ORGANISMAL_PROCESS	1137	-0.367715	-1.71125	0	0.0733818	0.996	7606	tags=44%, list=39%, signal=67%
GO_HISTONE_H3_K9_DEMETHYLATION	GO_HISTONE_H3_K9_DEMETHYLATION	14	-0.705535	-1.71125	0.00598802	0.0732947	0.996	4156	tags=71%, list=21%, signal=90%
GO_POSITIVE_REGULATION_OF_APOPTOTIC_PROCESS_INVOLVED_IN_MORPHOGENESIS	GO_POSITIVE_REGULATION_OF_APOPTOTIC_PROCESS_INVOLVED_IN_MORPHOGENESIS	5	-0.86782	-1.71117	0.00197239	0.0732867	0.996	1761	tags=80%, list=9%, signal=88%
GO_POSITIVE_REGULATION_OF_APOPTOTIC_PROCESS_INVOLVED_IN_DEVELOPMENT	GO_POSITIVE_REGULATION_OF_APOPTOTIC_PROCESS_INVOLVED_IN_DEVELOPMENT	5	-0.86782	-1.71117	0.00197239	0.0731956	0.996	1761	tags=80%, list=9%, signal=88%
GO_REGULATION_OF_NUCLEOBASE_CONTAINING_COMPOUND_TRANSPORT	GO_REGULATION_OF_NUCLEOBASE_CONTAINING_COMPOUND_TRANSPORT	16	-0.700079	-1.71106	0.00992064	0.0731652	0.996	4615	tags=81%, list=23%, signal=106%
GO_CHROMOSOME_SEGREGATION	GO_CHROMOSOME_SEGREGATION	283	-0.49618	-1.71072	0.0194553	0.0732946	0.996	7432	tags=68%, list=38%, signal=107%
GO_CELLULAR_RESPONSE_TO_REACTIVE_OXYGEN_SPECIES	GO_CELLULAR_RESPONSE_TO_REACTIVE_OXYGEN_SPECIES	153	-0.41424	-1.71072	0.003861	0.0732039	0.996	8423	tags=56%, list=43%, signal=96%
GO_CELLULAR_RESPONSE_TO_LIPID	GO_CELLULAR_RESPONSE_TO_LIPID	585	-0.379483	-1.71032	0	0.0733725	0.996	8903	tags=53%, list=45%, signal=94%
GO_ALPHA_BETA_T_CELL_LINEAGE_COMMITMENT	GO_ALPHA_BETA_T_CELL_LINEAGE_COMMITMENT	19	-0.637258	-1.71024	0.0338983	0.0733363	0.996	2891	tags=58%, list=15%, signal=68%
GO_REGULATION_OF_SUPEROXIDE_ANION_GENERATION	GO_REGULATION_OF_SUPEROXIDE_ANION_GENERATION	21	-0.583868	-1.71023	0.0184426	0.0732544	0.996	3456	tags=38%, list=17%, signal=46%
GO_HOMEOSTATIC_PROCESS	GO_HOMEOSTATIC_PROCESS	1815	-0.348809	-1.71016	0	0.073218	0.996	7639	tags=42%, list=39%, signal=62%
GO_REGULATION_OF_DENDRITIC_SPINE_MORPHOGENESIS	GO_REGULATION_OF_DENDRITIC_SPINE_MORPHOGENESIS	39	-0.491893	-1.70987	0.00956023	0.0733569	0.996	8821	tags=79%, list=45%, signal=143%
GO_VESICLE_ORGANIZATION	GO_VESICLE_ORGANIZATION	307	-0.444258	-1.70964	0.00982318	0.0734377	0.996	7340	tags=56%, list=37%, signal=88%
GO_BIOLOGICAL_ADHESION	GO_BIOLOGICAL_ADHESION	1352	-0.377414	-1.70951	0.0020284	0.0734509	0.996	8660	tags=50%, list=44%, signal=84%
GO_INTERLEUKIN_4_MEDIATED_SIGNALING_PATHWAY	GO_INTERLEUKIN_4_MEDIATED_SIGNALING_PATHWAY	7	-0.83925	-1.70943	0.00763359	0.0734319	0.996	3182	tags=100%, list=16%, signal=119%
GO_POSITIVE_REGULATION_OF_MEMBRANE_PERMEABILITY	GO_POSITIVE_REGULATION_OF_MEMBRANE_PERMEABILITY	60	-0.48371	-1.70934	0.0139721	0.0734035	0.996	4428	tags=45%, list=22%, signal=58%
GO_POSITIVE_REGULATION_OF_MAPK_CASCADE	GO_POSITIVE_REGULATION_OF_MAPK_CASCADE	505	-0.380514	-1.70923	0	0.0734042	0.996	8467	tags=51%, list=43%, signal=87%
GO_ASYMMETRIC_CELL_DIVISION	GO_ASYMMETRIC_CELL_DIVISION	20	-0.560195	-1.70923	0.00574713	0.0733223	0.996	5854	tags=60%, list=30%, signal=85%
GO_ACTIVATION_OF_NF_KAPPAB_INDUCING_KINASE_ACTIVITY	GO_ACTIVATION_OF_NF_KAPPAB_INDUCING_KINASE_ACTIVITY	18	-0.600067	-1.70908	0.0056926	0.073332	0.996	4873	tags=61%, list=25%, signal=81%
GO_REGULATION_OF_GLIOGENESIS	GO_REGULATION_OF_GLIOGENESIS	113	-0.406896	-1.70888	0	0.0733754	0.996	7429	tags=46%, list=38%, signal=73%
GO_PROTEIN_METHYLATION	GO_PROTEIN_METHYLATION	163	-0.477725	-1.70872	0.00384615	0.0733997	0.996	6180	tags=53%, list=31%, signal=76%
GO_MODIFICATION_DEPENDENT_MACROMOLECULE_CATABOLIC_PROCESS	GO_MODIFICATION_DEPENDENT_MACROMOLECULE_CATABOLIC_PROCESS	604	-0.458049	-1.70865	0.00785855	0.0733414	0.996	7186	tags=57%, list=36%, signal=87%
GO_CELLULAR_RESPONSE_TO_OXIDATIVE_STRESS	GO_CELLULAR_RESPONSE_TO_OXIDATIVE_STRESS	276	-0.406428	-1.70862	0	0.0732752	0.996	8244	tags=54%, list=42%, signal=92%
GO_POSITIVE_REGULATION_OF_TUMOR_NECROSIS_FACTOR_MEDIATED_SIGNALING_PATHWAY	GO_POSITIVE_REGULATION_OF_TUMOR_NECROSIS_FACTOR_MEDIATED_SIGNALING_PATHWAY	9	-0.72805	-1.70861	0.00788955	0.073188	0.996	2729	tags=67%, list=14%, signal=77%
GO_REGULATION_OF_EXTENT_OF_CELL_GROWTH	GO_REGULATION_OF_EXTENT_OF_CELL_GROWTH	104	-0.427782	-1.70859	0	0.073118	0.996	6421	tags=45%, list=33%, signal=67%
GO_POSITIVE_REGULATION_OF_CELL_POPULATION_PROLIFERATION	GO_POSITIVE_REGULATION_OF_CELL_POPULATION_PROLIFERATION	886	-0.372003	-1.70852	0	0.073076	0.996	7142	tags=41%, list=36%, signal=61%
GO_REGULATION_OF_ACTIN_FILAMENT_BASED_PROCESS	GO_REGULATION_OF_ACTIN_FILAMENT_BASED_PROCESS	361	-0.414744	-1.70852	0.00406504	0.0729877	0.996	7591	tags=51%, list=38%, signal=81%
GO_CELLULAR_RESPONSE_TO_OXYGEN_CONTAINING_COMPOUND	GO_CELLULAR_RESPONSE_TO_OXYGEN_CONTAINING_COMPOUND	1072	-0.365531	-1.70796	0	0.0732377	0.996	8423	tags=49%, list=43%, signal=81%
GO_RNA_SPLICING_VIA_TRANSESTERIFICATION_REACTIONS	GO_RNA_SPLICING_VIA_TRANSESTERIFICATION_REACTIONS	329	-0.51214	-1.70763	0.0161943	0.0734007	0.996	5818	tags=59%, list=29%, signal=83%
GO_CORTICAL_CYTOSKELETON_ORGANIZATION	GO_CORTICAL_CYTOSKELETON_ORGANIZATION	44	-0.537931	-1.70737	0.00990099	0.0734794	0.996	6477	tags=68%, list=33%, signal=101%
GO_REGULATION_OF_METHYLATION_DEPENDENT_CHROMATIN_SILENCING	GO_REGULATION_OF_METHYLATION_DEPENDENT_CHROMATIN_SILENCING	10	-0.707024	-1.70686	0.00763359	0.0737001	0.996	5032	tags=70%, list=25%, signal=94%
GO_HISTONE_H4_ACETYLATION	GO_HISTONE_H4_ACETYLATION	65	-0.557692	-1.70655	0.00408163	0.0738392	0.996	6458	tags=74%, list=33%, signal=109%
GO_NEGATIVE_REGULATION_OF_INFLAMMATORY_RESPONSE	GO_NEGATIVE_REGULATION_OF_INFLAMMATORY_RESPONSE	127	-0.403981	-1.70628	0.00384615	0.0739821	0.996	6661	tags=43%, list=34%, signal=64%
GO_LYMPHOCYTE_MIGRATION	GO_LYMPHOCYTE_MIGRATION	102	-0.477301	-1.70627	0.0448343	0.0738954	0.996	7028	tags=54%, list=36%, signal=83%
GO_NEGATIVE_REGULATION_OF_PROTEIN_TYROSINE_KINASE_ACTIVITY	GO_NEGATIVE_REGULATION_OF_PROTEIN_TYROSINE_KINASE_ACTIVITY	28	-0.551985	-1.70588	0.00392927	0.0740675	0.996	4793	tags=54%, list=24%, signal=71%
GO_FC_EPSILON_RECEPTOR_SIGNALING_PATHWAY	GO_FC_EPSILON_RECEPTOR_SIGNALING_PATHWAY	111	-0.527682	-1.70586	0.00594059	0.0739857	0.996	6085	tags=63%, list=31%, signal=91%
GO_NEGATIVE_REGULATION_OF_BINDING	GO_NEGATIVE_REGULATION_OF_BINDING	157	-0.434126	-1.70547	0	0.0741375	0.996	7564	tags=55%, list=38%, signal=89%
GO_NEGATIVE_REGULATION_OF_PHOSPHORUS_METABOLIC_PROCESS	GO_NEGATIVE_REGULATION_OF_PHOSPHORUS_METABOLIC_PROCESS	503	-0.401157	-1.70531	0.00193424	0.0741571	0.996	6115	tags=41%, list=31%, signal=58%
GO_NEGATIVE_REGULATION_OF_DEPHOSPHORYLATION	GO_NEGATIVE_REGULATION_OF_DEPHOSPHORYLATION	101	-0.449931	-1.70514	0.00385357	0.0741753	0.996	6338	tags=46%, list=32%, signal=67%
GO_NEGATIVE_REGULATION_OF_CELLULAR_SENESCENCE	GO_NEGATIVE_REGULATION_OF_CELLULAR_SENESCENCE	18	-0.627018	-1.70482	0.00967118	0.0743322	0.996	4078	tags=61%, list=21%, signal=77%
GO_PROTEIN_LOCALIZATION_TO_ORGANELLE	GO_PROTEIN_LOCALIZATION_TO_ORGANELLE	878	-0.434	-1.70477	0.00617284	0.0742735	0.996	6147	tags=45%, list=31%, signal=62%
GO_REGULATION_OF_PHOSPHATASE_ACTIVITY	GO_REGULATION_OF_PHOSPHATASE_ACTIVITY	163	-0.437808	-1.70411	0	0.0746171	0.996	6338	tags=45%, list=32%, signal=66%
GO_REGULATION_OF_PHAGOCYTOSIS	GO_REGULATION_OF_PHAGOCYTOSIS	87	-0.468733	-1.70409	0.025641	0.0745415	0.996	4858	tags=43%, list=25%, signal=56%
GO_NEGATIVE_REGULATION_OF_MRNA_SPLICING_VIA_SPLICEOSOME	GO_NEGATIVE_REGULATION_OF_MRNA_SPLICING_VIA_SPLICEOSOME	20	-0.669353	-1.70389	0.0123457	0.0745961	0.996	4338	tags=70%, list=22%, signal=90%
GO_NUCLEOLAR_LARGE_RRNA_TRANSCRIPTION_BY_RNA_POLYMERASE_I	GO_NUCLEOLAR_LARGE_RRNA_TRANSCRIPTION_BY_RNA_POLYMERASE_I	13	-0.707951	-1.70383	0.004	0.0745611	0.996	4662	tags=85%, list=24%, signal=111%
GO_HISTONE_H3_K4_METHYLATION	GO_HISTONE_H3_K4_METHYLATION	56	-0.527549	-1.70381	0.00785855	0.0744838	0.996	5110	tags=54%, list=26%, signal=72%
GO_SECRETION	GO_SECRETION	1586	-0.363828	-1.70368	0.00201613	0.0744773	0.996	7295	tags=42%, list=37%, signal=61%
GO_ORGANONITROGEN_COMPOUND_CATABOLIC_PROCESS	GO_ORGANONITROGEN_COMPOUND_CATABOLIC_PROCESS	1219	-0.39944	-1.70363	0.00391389	0.0744159	0.996	7783	tags=50%, list=39%, signal=77%
GO_POSITIVE_REGULATION_OF_CANONICAL_WNT_SIGNALING_PATHWAY	GO_POSITIVE_REGULATION_OF_CANONICAL_WNT_SIGNALING_PATHWAY	138	-0.477559	-1.70362	0.00608519	0.0743361	0.996	7228	tags=59%, list=37%, signal=93%
GO_G1_DNA_DAMAGE_CHECKPOINT	GO_G1_DNA_DAMAGE_CHECKPOINT	63	-0.517951	-1.70357	0.00773694	0.0742871	0.996	6563	tags=65%, list=33%, signal=97%
GO_PROTEIN_LOCALIZATION_TO_CYTOSKELETON	GO_PROTEIN_LOCALIZATION_TO_CYTOSKELETON	54	-0.536577	-1.70339	0.00585938	0.0743438	0.996	7527	tags=74%, list=38%, signal=119%
GO_REGULATION_OF_DOUBLE_STRAND_BREAK_REPAIR_VIA_HOMOLOGOUS_RECOMBINATION	GO_REGULATION_OF_DOUBLE_STRAND_BREAK_REPAIR_VIA_HOMOLOGOUS_RECOMBINATION	36	-0.581039	-1.70308	0.0117878	0.074455	0.996	6015	tags=72%, list=30%, signal=104%
GO_POSITIVE_REGULATION_OF_REGULATORY_T_CELL_DIFFERENTIATION	GO_POSITIVE_REGULATION_OF_REGULATORY_T_CELL_DIFFERENTIATION	13	-0.707038	-1.70307	0.0331384	0.0743752	0.996	3325	tags=69%, list=17%, signal=83%
GO_REGULATION_OF_CELL_SHAPE	GO_REGULATION_OF_CELL_SHAPE	143	-0.443183	-1.70261	0.0116505	0.0746218	0.996	7820	tags=57%, list=40%, signal=93%
GO_POSITIVE_REGULATION_OF_RESPONSE_TO_OXIDATIVE_STRESS	GO_POSITIVE_REGULATION_OF_RESPONSE_TO_OXIDATIVE_STRESS	17	-0.575284	-1.70152	0.00211864	0.0753226	0.996	6042	tags=53%, list=31%, signal=76%
GO_METHYLATION	GO_METHYLATION	327	-0.439669	-1.70126	0	0.0754546	0.996	7200	tags=54%, list=36%, signal=84%
GO_TISSUE_HOMEOSTASIS	GO_TISSUE_HOMEOSTASIS	208	-0.375265	-1.70114	0	0.0754532	0.996	5213	tags=30%, list=26%, signal=41%
GO_POSITIVE_REGULATION_OF_ERYTHROCYTE_DIFFERENTIATION	GO_POSITIVE_REGULATION_OF_ERYTHROCYTE_DIFFERENTIATION	28	-0.571669	-1.70101	0.00618557	0.0754719	0.996	4233	tags=50%, list=21%, signal=64%
GO_PROTEIN_SUMOYLATION	GO_PROTEIN_SUMOYLATION	77	-0.531125	-1.70096	0.0120724	0.0754212	0.996	6225	tags=62%, list=32%, signal=91%
GO_REGULATION_OF_TELOMERE_CAPPING	GO_REGULATION_OF_TELOMERE_CAPPING	26	-0.586688	-1.70072	0.00782779	0.0755331	0.996	5802	tags=77%, list=29%, signal=109%
GO_POSITIVE_REGULATION_OF_PROTEIN_DEACETYLATION	GO_POSITIVE_REGULATION_OF_PROTEIN_DEACETYLATION	21	-0.604666	-1.70014	0.0121457	0.0758514	0.996	5192	tags=71%, list=26%, signal=97%
GO_RESPONSE_TO_GROWTH_HORMONE	GO_RESPONSE_TO_GROWTH_HORMONE	38	-0.475422	-1.7001	0.00817996	0.0757926	0.996	5902	tags=47%, list=30%, signal=67%
GO_REGULATION_OF_SUBSTRATE_ADHESION_DEPENDENT_CELL_SPREADING	GO_REGULATION_OF_SUBSTRATE_ADHESION_DEPENDENT_CELL_SPREADING	47	-0.507546	-1.69948	0.00610998	0.0761391	0.996	4822	tags=47%, list=24%, signal=62%
GO_ESTABLISHMENT_OF_ORGANELLE_LOCALIZATION	GO_ESTABLISHMENT_OF_ORGANELLE_LOCALIZATION	476	-0.422813	-1.69941	0.00394477	0.0760928	0.996	7466	tags=53%, list=38%, signal=83%
GO_LEUKOCYTE_TETHERING_OR_ROLLING	GO_LEUKOCYTE_TETHERING_OR_ROLLING	25	-0.583062	-1.69907	0.0335306	0.0762708	0.996	3604	tags=44%, list=18%, signal=54%
GO_REGULATION_OF_CELLULAR_COMPONENT_MOVEMENT	GO_REGULATION_OF_CELLULAR_COMPONENT_MOVEMENT	921	-0.387639	-1.69895	0.00403226	0.0762608	0.996	8516	tags=54%, list=43%, signal=91%
GO_NEGATIVE_REGULATION_OF_RESPONSE_TO_EXTERNAL_STIMULUS	GO_NEGATIVE_REGULATION_OF_RESPONSE_TO_EXTERNAL_STIMULUS	314	-0.374862	-1.69875	0	0.0762876	0.996	8815	tags=53%, list=45%, signal=93%
GO_CELL_GROWTH	GO_CELL_GROWTH	452	-0.38868	-1.69866	0	0.076248	0.996	7432	tags=48%, list=38%, signal=75%
GO_MULTI_ORGANISM_MEMBRANE_ORGANIZATION	GO_MULTI_ORGANISM_MEMBRANE_ORGANIZATION	9	-0.710318	-1.69836	0.00957854	0.0763608	0.996	5330	tags=89%, list=27%, signal=122%
GO_TELOMERE_MAINTENANCE_VIA_TELOMERE_LENGTHENING	GO_TELOMERE_MAINTENANCE_VIA_TELOMERE_LENGTHENING	77	-0.533718	-1.69772	0.00988142	0.0767157	0.996	7988	tags=82%, list=40%, signal=137%
GO_INTRINSIC_APOPTOTIC_SIGNALING_PATHWAY	GO_INTRINSIC_APOPTOTIC_SIGNALING_PATHWAY	273	-0.421362	-1.6975	0.00399202	0.0767937	0.996	8292	tags=56%, list=42%, signal=95%
GO_CELLULAR_RESPONSE_TO_DRUG	GO_CELLULAR_RESPONSE_TO_DRUG	341	-0.385918	-1.69728	0	0.0768875	0.996	6133	tags=40%, list=31%, signal=57%
GO_NEGATIVE_REGULATION_OF_PROTEIN_COMPLEX_DISASSEMBLY	GO_NEGATIVE_REGULATION_OF_PROTEIN_COMPLEX_DISASSEMBLY	65	-0.46545	-1.69719	0.00189753	0.0768741	0.996	7269	tags=58%, list=37%, signal=92%
GO_POSITIVE_REGULATION_OF_INTERLEUKIN_1_PRODUCTION	GO_POSITIVE_REGULATION_OF_INTERLEUKIN_1_PRODUCTION	48	-0.520661	-1.6971	0.0254902	0.0768562	0.996	5735	tags=52%, list=29%, signal=73%
GO_REGULATION_OF_MRNA_PROCESSING	GO_REGULATION_OF_MRNA_PROCESSING	135	-0.524125	-1.69705	0.015748	0.076812	0.996	5257	tags=55%, list=27%, signal=74%
GO_POSITIVE_REGULATION_OF_TELOMERE_CAPPING	GO_POSITIVE_REGULATION_OF_TELOMERE_CAPPING	17	-0.596744	-1.69687	0.00584795	0.0768424	0.996	5800	tags=76%, list=29%, signal=108%
GO_SUBSTRATE_ADHESION_DEPENDENT_CELL_SPREADING	GO_SUBSTRATE_ADHESION_DEPENDENT_CELL_SPREADING	84	-0.481251	-1.69682	0.018	0.0767941	0.996	7591	tags=64%, list=38%, signal=104%
GO_MICROTUBULE_CYTOSKELETON_ORGANIZATION_INVOLVED_IN_MITOSIS	GO_MICROTUBULE_CYTOSKELETON_ORGANIZATION_INVOLVED_IN_MITOSIS	120	-0.543635	-1.69664	0.0212766	0.0768214	0.996	7277	tags=77%, list=37%, signal=121%
GO_PLASMA_MEMBRANE_TUBULATION	GO_PLASMA_MEMBRANE_TUBULATION	21	-0.589596	-1.69657	0.010142	0.0767887	0.996	1759	tags=43%, list=9%, signal=47%
GO_PROTEIN_LOCALIZATION_TO_MICROTUBULE_ORGANIZING_CENTER	GO_PROTEIN_LOCALIZATION_TO_MICROTUBULE_ORGANIZING_CENTER	31	-0.599967	-1.69656	0.00787402	0.0767082	0.996	7376	tags=87%, list=37%, signal=139%
GO_INTERLEUKIN_21_MEDIATED_SIGNALING_PATHWAY	GO_INTERLEUKIN_21_MEDIATED_SIGNALING_PATHWAY	8	-0.815898	-1.69642	0.0153257	0.0767028	0.996	2662	tags=88%, list=13%, signal=101%
GO_DNA_GEOMETRIC_CHANGE	GO_DNA_GEOMETRIC_CHANGE	90	-0.536745	-1.69629	0.0155039	0.076731	0.996	5890	tags=66%, list=30%, signal=93%
GO_NEGATIVE_REGULATION_OF_NEURON_DEATH	GO_NEGATIVE_REGULATION_OF_NEURON_DEATH	197	-0.400178	-1.69627	0.00200401	0.0766675	0.996	7142	tags=46%, list=36%, signal=72%
GO_NEGATIVE_REGULATION_OF_CYSTEINE_TYPE_ENDOPEPTIDASE_ACTIVITY	GO_NEGATIVE_REGULATION_OF_CYSTEINE_TYPE_ENDOPEPTIDASE_ACTIVITY	87	-0.426174	-1.69615	0.00400802	0.0766618	0.996	8328	tags=56%, list=42%, signal=97%
GO_T_HELPER_1_TYPE_IMMUNE_RESPONSE	GO_T_HELPER_1_TYPE_IMMUNE_RESPONSE	41	-0.534958	-1.69602	0.044316	0.0766381	0.996	3355	tags=44%, list=17%, signal=53%
GO_TRANSCRIPTION_COUPLED_NUCLEOTIDE_EXCISION_REPAIR	GO_TRANSCRIPTION_COUPLED_NUCLEOTIDE_EXCISION_REPAIR	73	-0.549003	-1.696	0.0183673	0.0765586	0.996	4917	tags=58%, list=25%, signal=76%
GO_ANGIOTENSIN_ACTIVATED_SIGNALING_PATHWAY	GO_ANGIOTENSIN_ACTIVATED_SIGNALING_PATHWAY	12	-0.62264	-1.6957	0.0102249	0.0766966	0.996	5521	tags=50%, list=28%, signal=69%
GO_ACTIN_FILAMENT_BASED_PROCESS	GO_ACTIN_FILAMENT_BASED_PROCESS	709	-0.394008	-1.69499	0.00402414	0.0770972	0.996	8423	tags=52%, list=43%, signal=88%
GO_REGULATION_OF_GENE_SILENCING	GO_REGULATION_OF_GENE_SILENCING	145	-0.474388	-1.69485	0.0189753	0.0771179	0.996	4598	tags=43%, list=23%, signal=55%
GO_CELL_CELL_SIGNALING_BY_WNT	GO_CELL_CELL_SIGNALING_BY_WNT	494	-0.41967	-1.69453	0	0.0772975	0.996	8124	tags=55%, list=41%, signal=92%
GO_GOLGI_VESICLE_TRANSPORT	GO_GOLGI_VESICLE_TRANSPORT	357	-0.454957	-1.69447	0.0136986	0.077241	0.996	6147	tags=50%, list=31%, signal=72%
GO_PEPTIDYL_TYROSINE_DEPHOSPHORYLATION	GO_PEPTIDYL_TYROSINE_DEPHOSPHORYLATION	96	-0.442781	-1.69446	0.00383142	0.0771579	0.996	8060	tags=59%, list=41%, signal=100%
GO_RESPONSE_TO_INTERLEUKIN_1	GO_RESPONSE_TO_INTERLEUKIN_1	193	-0.452968	-1.69431	0.0102459	0.0771775	0.996	7381	tags=54%, list=37%, signal=85%
GO_REGULATION_OF_POLYSACCHARIDE_METABOLIC_PROCESS	GO_REGULATION_OF_POLYSACCHARIDE_METABOLIC_PROCESS	41	-0.481596	-1.6938	0.00420168	0.0774329	0.996	5238	tags=44%, list=27%, signal=60%
GO_REGULATION_OF_CELL_SUBSTRATE_ADHESION	GO_REGULATION_OF_CELL_SUBSTRATE_ADHESION	201	-0.441377	-1.69372	0.0184426	0.0773788	0.996	7941	tags=55%, list=40%, signal=91%
GO_CELLULAR_RESPONSE_TO_PROSTAGLANDIN_E_STIMULUS	GO_CELLULAR_RESPONSE_TO_PROSTAGLANDIN_E_STIMULUS	16	-0.61843	-1.6937	0.00196078	0.0773087	0.996	5176	tags=56%, list=26%, signal=76%
GO_REGULATORY_T_CELL_DIFFERENTIATION	GO_REGULATORY_T_CELL_DIFFERENTIATION	29	-0.630558	-1.69357	0.0526316	0.0773033	0.996	3332	tags=66%, list=17%, signal=79%
GO_POSITIVE_REGULATION_OF_CYTOKINE_PRODUCTION_INVOLVED_IN_IMMUNE_RESPONSE	GO_POSITIVE_REGULATION_OF_CYTOKINE_PRODUCTION_INVOLVED_IN_IMMUNE_RESPONSE	53	-0.493231	-1.69355	0.0261682	0.0772269	0.996	8516	tags=72%, list=43%, signal=126%
GO_SIGNAL_TRANSDUCTION_IN_ABSENCE_OF_LIGAND	GO_SIGNAL_TRANSDUCTION_IN_ABSENCE_OF_LIGAND	71	-0.445265	-1.69349	0	0.0771888	0.996	5303	tags=41%, list=27%, signal=56%
GO_NEGATIVE_REGULATION_OF_CELL_CYCLE_G1_S_PHASE_TRANSITION	GO_NEGATIVE_REGULATION_OF_CELL_CYCLE_G1_S_PHASE_TRANSITION	102	-0.476488	-1.69332	0.00776699	0.077226	0.996	8037	tags=69%, list=41%, signal=115%
GO_POSITIVE_REGULATION_OF_DOUBLE_STRAND_BREAK_REPAIR_VIA_HOMOLOGOUS_RECOMBINATION	GO_POSITIVE_REGULATION_OF_DOUBLE_STRAND_BREAK_REPAIR_VIA_HOMOLOGOUS_RECOMBINATION	9	-0.762926	-1.69286	0.00759013	0.0775012	0.996	3853	tags=89%, list=20%, signal=110%
GO_REGULATION_OF_T_CELL_MEDIATED_CYTOTOXICITY	GO_REGULATION_OF_T_CELL_MEDIATED_CYTOTOXICITY	31	-0.60299	-1.69203	0.0450281	0.077917	0.996	2183	tags=48%, list=11%, signal=54%
GO_IN_UTERO_EMBRYONIC_DEVELOPMENT	GO_IN_UTERO_EMBRYONIC_DEVELOPMENT	341	-0.412179	-1.6917	0.0019802	0.0780835	0.996	7580	tags=50%, list=38%, signal=80%
GO_REGULATION_OF_CELL_CELL_ADHESION_MEDIATED_BY_INTEGRIN	GO_REGULATION_OF_CELL_CELL_ADHESION_MEDIATED_BY_INTEGRIN	11	-0.704197	-1.69169	0.029703	0.0780076	0.996	4243	tags=73%, list=21%, signal=93%
GO_NEGATIVE_REGULATION_OF_DNA_TEMPLATED_TRANSCRIPTION_ELONGATION	GO_NEGATIVE_REGULATION_OF_DNA_TEMPLATED_TRANSCRIPTION_ELONGATION	13	-0.658639	-1.69134	0.010101	0.078184	0.996	5827	tags=77%, list=30%, signal=109%
GO_MONOCYTE_ACTIVATION	GO_MONOCYTE_ACTIVATION	9	-0.668069	-1.69105	0.0114723	0.0782848	0.996	4847	tags=56%, list=25%, signal=74%
GO_COLLATERAL_SPROUTING	GO_COLLATERAL_SPROUTING	26	-0.511672	-1.69071	0.00821355	0.0783842	0.996	6133	tags=54%, list=31%, signal=78%
GO_REGULATION_OF_ALPHA_BETA_T_CELL_DIFFERENTIATION	GO_REGULATION_OF_ALPHA_BETA_T_CELL_DIFFERENTIATION	62	-0.514479	-1.69065	0.0235294	0.0783366	0.996	5890	tags=58%, list=30%, signal=82%
GO_DEPHOSPHORYLATION	GO_DEPHOSPHORYLATION	436	-0.409124	-1.69058	0.00194932	0.0782981	0.996	6338	tags=43%, list=32%, signal=62%
GO_PYRIMIDINE_RIBONUCLEOSIDE_CATABOLIC_PROCESS	GO_PYRIMIDINE_RIBONUCLEOSIDE_CATABOLIC_PROCESS	13	-0.672295	-1.69057	0.0326296	0.0782182	0.996	2028	tags=38%, list=10%, signal=43%
GO_POSITIVE_REGULATION_OF_VIRAL_PROCESS	GO_POSITIVE_REGULATION_OF_VIRAL_PROCESS	100	-0.501592	-1.69026	0.00988142	0.0783477	0.996	5841	tags=60%, list=30%, signal=85%
GO_REGULATION_OF_CELL_PROJECTION_ORGANIZATION	GO_REGULATION_OF_CELL_PROJECTION_ORGANIZATION	632	-0.388247	-1.69007	0	0.0783918	0.996	8541	tags=54%, list=43%, signal=92%
GO_POSITIVE_REGULATION_OF_TRANSPORT	GO_POSITIVE_REGULATION_OF_TRANSPORT	926	-0.355562	-1.69004	0	0.0783183	0.996	8640	tags=50%, list=44%, signal=85%
GO_REGULATION_OF_ESTABLISHMENT_OF_PLANAR_POLARITY	GO_REGULATION_OF_ESTABLISHMENT_OF_PLANAR_POLARITY	109	-0.49397	-1.68994	0.0362173	0.0782953	0.996	5907	tags=54%, list=30%, signal=77%
GO_REGULATION_OF_CD40_SIGNALING_PATHWAY	GO_REGULATION_OF_CD40_SIGNALING_PATHWAY	6	-0.859161	-1.68969	0.00795229	0.0783921	0.996	2788	tags=100%, list=14%, signal=116%
GO_NEGATIVE_REGULATION_OF_CELLULAR_RESPONSE_TO_INSULIN_STIMULUS	GO_NEGATIVE_REGULATION_OF_CELLULAR_RESPONSE_TO_INSULIN_STIMULUS	34	-0.507681	-1.6893	0.00996016	0.0785916	0.996	3182	tags=35%, list=16%, signal=42%
GO_ACTIVATED_T_CELL_PROLIFERATION	GO_ACTIVATED_T_CELL_PROLIFERATION	41	-0.489179	-1.68899	0.0116732	0.0787348	0.996	4627	tags=41%, list=23%, signal=54%
GO_MAINTENANCE_OF_PROTEIN_LOCATION_IN_CELL	GO_MAINTENANCE_OF_PROTEIN_LOCATION_IN_CELL	74	-0.461878	-1.68891	0.00400802	0.0786911	0.996	6477	tags=51%, list=33%, signal=76%
GO_REGULATION_OF_PROTEIN_COMPLEX_DISASSEMBLY	GO_REGULATION_OF_PROTEIN_COMPLEX_DISASSEMBLY	104	-0.45629	-1.68864	0.00387597	0.0788186	0.996	7269	tags=57%, list=37%, signal=89%
GO_POSITIVE_REGULATION_OF_INTERLEUKIN_1_SECRETION	GO_POSITIVE_REGULATION_OF_INTERLEUKIN_1_SECRETION	35	-0.556169	-1.68862	0.0344168	0.0787497	0.996	3327	tags=43%, list=17%, signal=51%
GO_PLASMA_MEMBRANE_ORGANIZATION	GO_PLASMA_MEMBRANE_ORGANIZATION	88	-0.434571	-1.68856	0.00598802	0.0787127	0.996	6691	tags=48%, list=34%, signal=72%
GO_NEGATIVE_REGULATION_OF_MOLECULAR_FUNCTION	GO_NEGATIVE_REGULATION_OF_MOLECULAR_FUNCTION	1051	-0.360672	-1.68844	0	0.0787369	0.996	8799	tags=50%, list=45%, signal=86%
GO_POSTSYNAPSE_ORGANIZATION	GO_POSTSYNAPSE_ORGANIZATION	159	-0.411635	-1.6883	0	0.0787625	0.996	7840	tags=52%, list=40%, signal=86%
GO_DNA_TEMPLATED_TRANSCRIPTION_ELONGATION	GO_DNA_TEMPLATED_TRANSCRIPTION_ELONGATION	105	-0.521387	-1.68817	0.0121457	0.0787901	0.996	6930	tags=69%, list=35%, signal=105%
GO_GLIAL_CELL_PROLIFERATION	GO_GLIAL_CELL_PROLIFERATION	44	-0.468624	-1.6877	0.0100604	0.0790226	0.997	7374	tags=52%, list=37%, signal=83%
GO_NEGATIVE_REGULATION_OF_CELL_CELL_ADHESION	GO_NEGATIVE_REGULATION_OF_CELL_CELL_ADHESION	160	-0.411608	-1.68712	0.00397614	0.0793495	0.997	8660	tags=58%, list=44%, signal=102%
GO_POSITIVE_REGULATION_OF_ISOTYPE_SWITCHING	GO_POSITIVE_REGULATION_OF_ISOTYPE_SWITCHING	23	-0.574768	-1.68696	0.0136187	0.0793517	0.997	5679	tags=70%, list=29%, signal=98%
GO_RESPIRATORY_BURST_INVOLVED_IN_DEFENSE_RESPONSE	GO_RESPIRATORY_BURST_INVOLVED_IN_DEFENSE_RESPONSE	11	-0.707997	-1.68671	0.0314465	0.079413	0.997	2899	tags=55%, list=15%, signal=64%
GO_POSITIVE_REGULATION_OF_MYELOID_LEUKOCYTE_DIFFERENTIATION	GO_POSITIVE_REGULATION_OF_MYELOID_LEUKOCYTE_DIFFERENTIATION	54	-0.469322	-1.68619	0.0202429	0.0797135	0.997	3596	tags=33%, list=18%, signal=41%
GO_CYTOKINE_SECRETION_INVOLVED_IN_IMMUNE_RESPONSE	GO_CYTOKINE_SECRETION_INVOLVED_IN_IMMUNE_RESPONSE	19	-0.594162	-1.68619	0.0304183	0.0796279	0.997	2044	tags=37%, list=10%, signal=41%
GO_MEMBRANE_PROTEIN_PROTEOLYSIS	GO_MEMBRANE_PROTEIN_PROTEOLYSIS	58	-0.488468	-1.68592	0.0140281	0.0797349	0.997	5905	tags=52%, list=30%, signal=74%
GO_GAMMA_DELTA_T_CELL_DIFFERENTIATION	GO_GAMMA_DELTA_T_CELL_DIFFERENTIATION	9	-0.70614	-1.68525	0.00943396	0.0800961	0.997	4921	tags=67%, list=25%, signal=89%
GO_DEATH_INDUCING_SIGNALING_COMPLEX_ASSEMBLY	GO_DEATH_INDUCING_SIGNALING_COMPLEX_ASSEMBLY	9	-0.726086	-1.68469	0.00990099	0.0804319	0.997	1892	tags=67%, list=10%, signal=74%
GO_INTERLEUKIN_6_MEDIATED_SIGNALING_PATHWAY	GO_INTERLEUKIN_6_MEDIATED_SIGNALING_PATHWAY	19	-0.620321	-1.68433	0.011811	0.0805883	0.997	4074	tags=58%, list=21%, signal=73%
GO_POSITIVE_REGULATION_OF_B_CELL_PROLIFERATION	GO_POSITIVE_REGULATION_OF_B_CELL_PROLIFERATION	40	-0.529947	-1.68432	0.0292398	0.0805135	0.997	5203	tags=55%, list=26%, signal=75%
GO_NEGATIVE_REGULATION_OF_BIOMINERAL_TISSUE_DEVELOPMENT	GO_NEGATIVE_REGULATION_OF_BIOMINERAL_TISSUE_DEVELOPMENT	22	-0.538437	-1.68419	0.00386847	0.0805203	0.997	6037	tags=50%, list=31%, signal=72%
GO_NEGATIVE_REGULATION_OF_LYMPHOCYTE_MEDIATED_IMMUNITY	GO_NEGATIVE_REGULATION_OF_LYMPHOCYTE_MEDIATED_IMMUNITY	39	-0.533244	-1.68393	0.0436433	0.0805997	0.997	5506	tags=56%, list=28%, signal=78%
GO_DENDRITIC_SPINE_MORPHOGENESIS	GO_DENDRITIC_SPINE_MORPHOGENESIS	53	-0.465391	-1.68363	0.00976562	0.0807412	0.997	8869	tags=72%, list=45%, signal=130%
GO_REGULATION_OF_RUFFLE_ASSEMBLY	GO_REGULATION_OF_RUFFLE_ASSEMBLY	28	-0.513282	-1.68309	0.00394477	0.0810794	0.997	4793	tags=50%, list=24%, signal=66%
GO_NEGATIVE_REGULATION_OF_T_CELL_PROLIFERATION	GO_NEGATIVE_REGULATION_OF_T_CELL_PROLIFERATION	55	-0.459294	-1.68253	0.024952	0.0814345	0.997	4627	tags=36%, list=23%, signal=47%
GO_NUCLEOTIDE_EXCISION_REPAIR_DNA_INCISION	GO_NUCLEOTIDE_EXCISION_REPAIR_DNA_INCISION	39	-0.572157	-1.68244	0.011976	0.0813957	0.997	5465	tags=64%, list=28%, signal=88%
GO_REGULATION_OF_MITOCHONDRION_ORGANIZATION	GO_REGULATION_OF_MITOCHONDRION_ORGANIZATION	170	-0.438743	-1.68231	0.0122449	0.0814007	0.997	6506	tags=53%, list=33%, signal=78%
GO_ACTIN_FILAMENT_SEVERING	GO_ACTIN_FILAMENT_SEVERING	10	-0.700035	-1.68228	0.00804829	0.0813365	0.997	1415	tags=40%, list=7%, signal=43%
GO_INFLAMMATORY_RESPONSE_TO_ANTIGENIC_STIMULUS	GO_INFLAMMATORY_RESPONSE_TO_ANTIGENIC_STIMULUS	45	-0.496977	-1.6822	0.026616	0.0813356	0.997	6391	tags=53%, list=32%, signal=79%
GO_CYTOSKELETON_DEPENDENT_CYTOKINESIS	GO_CYTOSKELETON_DEPENDENT_CYTOKINESIS	81	-0.496415	-1.68218	0.01	0.0812684	0.997	7277	tags=65%, list=37%, signal=103%
GO_REGULATION_OF_INTRACELLULAR_TRANSPORT	GO_REGULATION_OF_INTRACELLULAR_TRANSPORT	414	-0.402723	-1.68216	0.00588235	0.0811887	0.997	8240	tags=56%, list=42%, signal=94%
GO_ENDOPLASMIC_RETICULUM_UNFOLDED_PROTEIN_RESPONSE	GO_ENDOPLASMIC_RETICULUM_UNFOLDED_PROTEIN_RESPONSE	113	-0.481832	-1.682	0.0127932	0.0811987	0.997	5519	tags=51%, list=28%, signal=71%
GO_REGULATION_OF_MITOCHONDRIAL_MEMBRANE_PERMEABILITY_INVOLVED_IN_APOPTOTIC_PROCESS	GO_REGULATION_OF_MITOCHONDRIAL_MEMBRANE_PERMEABILITY_INVOLVED_IN_APOPTOTIC_PROCESS	58	-0.476743	-1.68199	0.0117878	0.0811199	0.997	4428	tags=45%, list=22%, signal=58%
GO_MACROMOLECULE_METHYLATION	GO_MACROMOLECULE_METHYLATION	273	-0.459421	-1.68192	0.00193424	0.0810754	0.997	6215	tags=52%, list=31%, signal=74%
GO_POSITIVE_REGULATION_OF_ORGANELLE_ASSEMBLY	GO_POSITIVE_REGULATION_OF_ORGANELLE_ASSEMBLY	67	-0.508792	-1.68187	0.00808081	0.0810172	0.997	6539	tags=63%, list=33%, signal=93%
GO_IMPORT_INTO_CELL	GO_IMPORT_INTO_CELL	667	-0.371923	-1.68178	0	0.0809871	0.997	6383	tags=39%, list=32%, signal=55%
GO_LEUKOCYTE_ADHESION_TO_VASCULAR_ENDOTHELIAL_CELL	GO_LEUKOCYTE_ADHESION_TO_VASCULAR_ENDOTHELIAL_CELL	33	-0.556937	-1.68139	0.0141414	0.0811831	0.998	4043	tags=45%, list=20%, signal=57%
GO_POSITIVE_REGULATION_OF_TOLL_LIKE_RECEPTOR_SIGNALING_PATHWAY	GO_POSITIVE_REGULATION_OF_TOLL_LIKE_RECEPTOR_SIGNALING_PATHWAY	23	-0.578381	-1.68137	0.0193424	0.0811064	0.998	5990	tags=70%, list=30%, signal=100%
GO_POSITIVE_REGULATION_OF_LOCOMOTION	GO_POSITIVE_REGULATION_OF_LOCOMOTION	511	-0.395989	-1.68097	0.00808081	0.0812878	0.998	8516	tags=56%, list=43%, signal=96%
GO_FIBROBLAST_PROLIFERATION	GO_FIBROBLAST_PROLIFERATION	81	-0.44429	-1.68087	0.00618557	0.0812799	0.998	7898	tags=54%, list=40%, signal=90%
GO_RNA_PHOSPHODIESTER_BOND_HYDROLYSIS_ENDONUCLEOLYTIC	GO_RNA_PHOSPHODIESTER_BOND_HYDROLYSIS_ENDONUCLEOLYTIC	71	-0.479976	-1.68063	0.00793651	0.0813617	0.998	5806	tags=52%, list=29%, signal=74%
GO_INTERLEUKIN_2_PRODUCTION	GO_INTERLEUKIN_2_PRODUCTION	63	-0.497634	-1.68043	0.0343511	0.0814177	0.998	5047	tags=49%, list=26%, signal=66%
GO_RESPONSE_TO_INTERLEUKIN_2	GO_RESPONSE_TO_INTERLEUKIN_2	14	-0.672434	-1.67994	0.0195695	0.0817206	0.998	3456	tags=71%, list=17%, signal=87%
GO_T_CELL_MEDIATED_CYTOTOXICITY	GO_T_CELL_MEDIATED_CYTOTOXICITY	47	-0.546743	-1.67962	0.0413386	0.0818633	0.998	3701	tags=47%, list=19%, signal=57%
GO_INTRACELLULAR_STEROID_HORMONE_RECEPTOR_SIGNALING_PATHWAY	GO_INTRACELLULAR_STEROID_HORMONE_RECEPTOR_SIGNALING_PATHWAY	126	-0.462576	-1.67938	0.00387597	0.0819197	0.998	7605	tags=58%, list=39%, signal=94%
GO_MACROPHAGE_ACTIVATION_INVOLVED_IN_IMMUNE_RESPONSE	GO_MACROPHAGE_ACTIVATION_INVOLVED_IN_IMMUNE_RESPONSE	12	-0.617089	-1.67892	0.0174419	0.0821655	0.998	5462	tags=58%, list=28%, signal=81%
GO_NON_RECOMBINATIONAL_REPAIR	GO_NON_RECOMBINATIONAL_REPAIR	85	-0.497701	-1.6787	0.0213592	0.082262	0.998	4379	tags=49%, list=22%, signal=63%
GO_MITOTIC_SPINDLE_ORGANIZATION	GO_MITOTIC_SPINDLE_ORGANIZATION	99	-0.542487	-1.67861	0.0309478	0.0822186	0.998	7277	tags=77%, list=37%, signal=121%
GO_POSITIVE_REGULATION_OF_DEVELOPMENTAL_PROCESS	GO_POSITIVE_REGULATION_OF_DEVELOPMENTAL_PROCESS	1288	-0.366405	-1.67845	0	0.0822484	0.998	8563	tags=49%, list=43%, signal=81%
GO_REGULATION_OF_T_CELL_MIGRATION	GO_REGULATION_OF_T_CELL_MIGRATION	40	-0.523464	-1.67839	0.0330739	0.0822139	0.998	7028	tags=70%, list=36%, signal=108%
GO_SIGNAL_COMPLEX_ASSEMBLY	GO_SIGNAL_COMPLEX_ASSEMBLY	8	-0.716987	-1.67829	0.01417	0.0822001	0.998	1676	tags=63%, list=8%, signal=68%
GO_REGULATION_OF_STRIATED_MUSCLE_CELL_DIFFERENTIATION	GO_REGULATION_OF_STRIATED_MUSCLE_CELL_DIFFERENTIATION	93	-0.422556	-1.67786	0.00194553	0.0824115	0.998	6997	tags=45%, list=35%, signal=70%
GO_ENDOSOMAL_TRANSPORT	GO_ENDOSOMAL_TRANSPORT	201	-0.473385	-1.67785	0.0196078	0.0823318	0.998	8134	tags=69%, list=41%, signal=116%
GO_CELLULAR_COMPONENT_DISASSEMBLY	GO_CELLULAR_COMPONENT_DISASSEMBLY	517	-0.41545	-1.67759	0.0120724	0.0824615	0.998	8659	tags=59%, list=44%, signal=102%
GO_POSITIVE_REGULATION_OF_CELL_PROJECTION_ORGANIZATION	GO_POSITIVE_REGULATION_OF_CELL_PROJECTION_ORGANIZATION	352	-0.399376	-1.67751	0	0.0824419	0.998	8530	tags=56%, list=43%, signal=97%
GO_CELL_PROJECTION_ASSEMBLY	GO_CELL_PROJECTION_ASSEMBLY	524	-0.414086	-1.67716	0	0.0826061	0.998	8451	tags=59%, list=43%, signal=101%
GO_REGULATION_OF_HISTONE_PHOSPHORYLATION	GO_REGULATION_OF_HISTONE_PHOSPHORYLATION	13	-0.631012	-1.67708	0.00595238	0.0825652	0.998	1239	tags=38%, list=6%, signal=41%
GO_NUCLEAR_TRANSCRIBED_MRNA_CATABOLIC_PROCESS_DEADENYLATION_DEPENDENT_DECAY	GO_NUCLEAR_TRANSCRIBED_MRNA_CATABOLIC_PROCESS_DEADENYLATION_DEPENDENT_DECAY	68	-0.512859	-1.67706	0.0040404	0.0824918	0.998	6476	tags=60%, list=33%, signal=89%
GO_POSITIVE_REGULATION_OF_TOLL_LIKE_RECEPTOR_4_SIGNALING_PATHWAY	GO_POSITIVE_REGULATION_OF_TOLL_LIKE_RECEPTOR_4_SIGNALING_PATHWAY	9	-0.696624	-1.67667	0.0100806	0.0827026	0.998	4262	tags=67%, list=22%, signal=85%
GO_REGULATION_OF_CELLULAR_PROTEIN_CATABOLIC_PROCESS	GO_REGULATION_OF_CELLULAR_PROTEIN_CATABOLIC_PROCESS	234	-0.453768	-1.67665	0.00595238	0.0826364	0.998	7578	tags=60%, list=38%, signal=96%
GO_POSITIVE_REGULATION_OF_PROTEIN_LOCALIZATION_TO_CELL_SURFACE	GO_POSITIVE_REGULATION_OF_PROTEIN_LOCALIZATION_TO_CELL_SURFACE	17	-0.58578	-1.67639	0.00970874	0.0827524	0.998	4039	tags=53%, list=20%, signal=66%
GO_REGULATION_OF_EXTRACELLULAR_MATRIX_ORGANIZATION	GO_REGULATION_OF_EXTRACELLULAR_MATRIX_ORGANIZATION	36	-0.528619	-1.67615	0.01875	0.0828313	0.998	4839	tags=44%, list=24%, signal=59%
GO_REGULATION_OF_CHEMOTAXIS	GO_REGULATION_OF_CHEMOTAXIS	202	-0.411341	-1.67553	0.0083682	0.0831947	0.998	8501	tags=57%, list=43%, signal=100%
GO_NEGATIVE_REGULATION_OF_PHOSPHORYLATION	GO_NEGATIVE_REGULATION_OF_PHOSPHORYLATION	408	-0.395847	-1.67549	0.00388349	0.0831422	0.998	8640	tags=55%, list=44%, signal=96%
GO_POSITIVE_REGULATION_OF_CYSTEINE_TYPE_ENDOPEPTIDASE_ACTIVITY_INVOLVED_IN_APOPTOTIC_SIGNALING_PATHWAY	GO_POSITIVE_REGULATION_OF_CYSTEINE_TYPE_ENDOPEPTIDASE_ACTIVITY_INVOLVED_IN_APOPTOTIC_SIGNALING_PATHWAY	11	-0.650097	-1.67467	0.0059761	0.0836939	0.998	5887	tags=82%, list=30%, signal=116%
GO_ORGANELLE_FUSION	GO_ORGANELLE_FUSION	113	-0.460997	-1.67455	0.00787402	0.0836733	0.998	6268	tags=51%, list=32%, signal=75%
GO_POSITIVE_REGULATION_OF_AXONOGENESIS	GO_POSITIVE_REGULATION_OF_AXONOGENESIS	82	-0.459427	-1.67426	0.00608519	0.0838316	0.998	6133	tags=46%, list=31%, signal=67%
GO_INTRACELLULAR_TRANSPORT	GO_INTRACELLULAR_TRANSPORT	1742	-0.40365	-1.67416	0.00596422	0.083812	0.998	8764	tags=57%, list=44%, signal=94%
GO_HISTONE_H3_K27_METHYLATION	GO_HISTONE_H3_K27_METHYLATION	18	-0.593997	-1.67407	0.0252918	0.083801	0.998	2849	tags=50%, list=14%, signal=58%
GO_SEMAPHORIN_PLEXIN_SIGNALING_PATHWAY_INVOLVED_IN_NEURON_PROJECTION_GUIDANCE	GO_SEMAPHORIN_PLEXIN_SIGNALING_PATHWAY_INVOLVED_IN_NEURON_PROJECTION_GUIDANCE	13	-0.658457	-1.67384	0.024948	0.0838872	0.998	4832	tags=77%, list=24%, signal=102%
GO_RETROGRADE_VESICLE_MEDIATED_TRANSPORT_GOLGI_TO_ENDOPLASMIC_RETICULUM	GO_RETROGRADE_VESICLE_MEDIATED_TRANSPORT_GOLGI_TO_ENDOPLASMIC_RETICULUM	84	-0.522708	-1.6737	0.0167015	0.0838863	0.998	7493	tags=74%, list=38%, signal=118%
GO_NEGATIVE_REGULATION_OF_TOLL_LIKE_RECEPTOR_SIGNALING_PATHWAY	GO_NEGATIVE_REGULATION_OF_TOLL_LIKE_RECEPTOR_SIGNALING_PATHWAY	37	-0.515897	-1.67362	0.0192678	0.0838727	0.998	3102	tags=43%, list=16%, signal=51%
GO_RESPONSE_TO_WOUNDING	GO_RESPONSE_TO_WOUNDING	640	-0.375269	-1.67355	0.00202429	0.0838428	0.998	7624	tags=45%, list=39%, signal=71%
GO_CELLULAR_COMPONENT_MORPHOGENESIS	GO_CELLULAR_COMPONENT_MORPHOGENESIS	1086	-0.378168	-1.67332	0	0.0839319	0.998	8330	tags=50%, list=42%, signal=81%
GO_REGULATION_OF_CELL_KILLING	GO_REGULATION_OF_CELL_KILLING	89	-0.492999	-1.67327	0.0516252	0.0838793	0.998	5595	tags=49%, list=28%, signal=69%
GO_ACTIVATION_OF_JNKK_ACTIVITY	GO_ACTIVATION_OF_JNKK_ACTIVITY	11	-0.650764	-1.67311	0.0123203	0.0839206	0.998	4917	tags=73%, list=25%, signal=97%
GO_CENTROSOME_DUPLICATION	GO_CENTROSOME_DUPLICATION	65	-0.530017	-1.67289	0.00571429	0.0839853	0.998	6628	tags=68%, list=34%, signal=102%
GO_REGULATION_OF_RNA_POLYMERASE_II_TRANSCRIPTIONAL_PREINITIATION_COMPLEX_ASSEMBLY	GO_REGULATION_OF_RNA_POLYMERASE_II_TRANSCRIPTIONAL_PREINITIATION_COMPLEX_ASSEMBLY	14	-0.632637	-1.67275	0.0155039	0.0840186	0.998	6087	tags=79%, list=31%, signal=113%
GO_IMPORT_INTO_NUCLEUS	GO_IMPORT_INTO_NUCLEUS	150	-0.445807	-1.6725	0.00785855	0.0841134	0.998	7616	tags=57%, list=39%, signal=93%
GO_SNRNA_PROCESSING	GO_SNRNA_PROCESSING	32	-0.546771	-1.6721	0.0213178	0.0843242	0.998	6061	tags=53%, list=31%, signal=77%
GO_REGULATION_OF_CELL_DEVELOPMENT	GO_REGULATION_OF_CELL_DEVELOPMENT	882	-0.37448	-1.67141	0	0.0847948	0.998	8541	tags=50%, list=43%, signal=84%
GO_CYTOSOLIC_TRANSPORT	GO_CYTOSOLIC_TRANSPORT	143	-0.489681	-1.67131	0.0232108	0.084803	0.998	6213	tags=58%, list=31%, signal=84%
GO_REGULATION_OF_PEPTIDYL_THREONINE_PHOSPHORYLATION	GO_REGULATION_OF_PEPTIDYL_THREONINE_PHOSPHORYLATION	43	-0.481453	-1.67131	0.00619835	0.0847215	0.998	5233	tags=47%, list=26%, signal=63%
GO_INTRINSIC_APOPTOTIC_SIGNALING_PATHWAY_IN_RESPONSE_TO_DNA_DAMAGE_BY_P53_CLASS_MEDIATOR	GO_INTRINSIC_APOPTOTIC_SIGNALING_PATHWAY_IN_RESPONSE_TO_DNA_DAMAGE_BY_P53_CLASS_MEDIATOR	43	-0.502575	-1.67062	0.00813008	0.0851919	0.998	6926	tags=60%, list=35%, signal=93%
GO_RECEPTOR_CATABOLIC_PROCESS	GO_RECEPTOR_CATABOLIC_PROCESS	32	-0.565561	-1.67048	0.0273438	0.0852115	0.998	4731	tags=56%, list=24%, signal=74%
GO_NEGATIVE_REGULATION_OF_MACROPHAGE_ACTIVATION	GO_NEGATIVE_REGULATION_OF_MACROPHAGE_ACTIVATION	12	-0.627589	-1.67033	0.0254902	0.0852121	0.998	5142	tags=58%, list=26%, signal=79%
GO_REGULATION_OF_PLATELET_DERIVED_GROWTH_FACTOR_RECEPTOR_SIGNALING_PATHWAY	GO_REGULATION_OF_PLATELET_DERIVED_GROWTH_FACTOR_RECEPTOR_SIGNALING_PATHWAY	23	-0.541528	-1.6702	0.0204499	0.0852242	0.998	4859	tags=52%, list=25%, signal=69%
GO_PLATELET_DERIVED_GROWTH_FACTOR_RECEPTOR_BETA_SIGNALING_PATHWAY	GO_PLATELET_DERIVED_GROWTH_FACTOR_RECEPTOR_BETA_SIGNALING_PATHWAY	14	-0.642772	-1.67005	0.0163934	0.0852255	0.998	4290	tags=64%, list=22%, signal=82%
GO_SNRNA_TRANSCRIPTION	GO_SNRNA_TRANSCRIPTION	68	-0.528106	-1.66971	0.0117417	0.0853815	0.998	4505	tags=56%, list=23%, signal=72%
GO_NEGATIVE_REGULATION_OF_POSTTRANSCRIPTIONAL_GENE_SILENCING	GO_NEGATIVE_REGULATION_OF_POSTTRANSCRIPTIONAL_GENE_SILENCING	14	-0.604336	-1.66963	0.00948767	0.0853538	0.998	3023	tags=36%, list=15%, signal=42%
GO_POSITIVE_REGULATION_OF_RNA_POLYMERASE_II_TRANSCRIPTIONAL_PREINITIATION_COMPLEX_ASSEMBLY	GO_POSITIVE_REGULATION_OF_RNA_POLYMERASE_II_TRANSCRIPTIONAL_PREINITIATION_COMPLEX_ASSEMBLY	10	-0.675671	-1.66943	0.0159046	0.0854565	0.998	6087	tags=80%, list=31%, signal=116%
GO_CHROMOSOME_SEPARATION	GO_CHROMOSOME_SEPARATION	86	-0.536466	-1.66923	0.0472441	0.0855213	0.998	7258	tags=74%, list=37%, signal=117%
GO_REGULATION_OF_PROTEIN_IMPORT	GO_REGULATION_OF_PROTEIN_IMPORT	56	-0.474939	-1.66894	0.01	0.085624	0.998	7616	tags=61%, list=39%, signal=99%
GO_REGULATION_OF_HISTONE_METHYLATION	GO_REGULATION_OF_HISTONE_METHYLATION	62	-0.535807	-1.66818	0.00978474	0.0861247	0.998	6113	tags=63%, list=31%, signal=91%
GO_NEGATIVE_REGULATION_OF_CYTOKINE_PRODUCTION_INVOLVED_IN_INFLAMMATORY_RESPONSE	GO_NEGATIVE_REGULATION_OF_CYTOKINE_PRODUCTION_INVOLVED_IN_INFLAMMATORY_RESPONSE	17	-0.558703	-1.66792	0.0207156	0.086225	0.998	6384	tags=59%, list=32%, signal=87%
GO_POSITIVE_REGULATION_OF_PROTEIN_LOCALIZATION_TO_CELL_CORTEX	GO_POSITIVE_REGULATION_OF_PROTEIN_LOCALIZATION_TO_CELL_CORTEX	5	-0.796464	-1.66786	0.00974659	0.08618	0.998	2919	tags=60%, list=15%, signal=70%
GO_REGULATION_OF_ERBB_SIGNALING_PATHWAY	GO_REGULATION_OF_ERBB_SIGNALING_PATHWAY	85	-0.4626	-1.66742	0.00779727	0.0864535	0.998	4958	tags=44%, list=25%, signal=58%
GO_CELLULAR_PROTEIN_CONTAINING_COMPLEX_ASSEMBLY	GO_CELLULAR_PROTEIN_CONTAINING_COMPLEX_ASSEMBLY	1032	-0.383613	-1.6673	0.00388349	0.0864579	0.998	6876	tags=44%, list=35%, signal=65%
GO_REGULATION_OF_SIGNAL_TRANSDUCTION_BY_P53_CLASS_MEDIATOR	GO_REGULATION_OF_SIGNAL_TRANSDUCTION_BY_P53_CLASS_MEDIATOR	172	-0.467424	-1.6671	0.0176817	0.0865149	0.998	7393	tags=62%, list=37%, signal=98%
GO_NEGATIVE_REGULATION_OF_CYTOSKELETON_ORGANIZATION	GO_NEGATIVE_REGULATION_OF_CYTOSKELETON_ORGANIZATION	131	-0.423454	-1.6667	0	0.0867356	0.998	7627	tags=55%, list=39%, signal=89%
GO_FUCOSYLATION	GO_FUCOSYLATION	19	-0.545224	-1.66659	0.0277778	0.0867438	0.998	4096	tags=42%, list=21%, signal=53%
GO_REGULATION_OF_NEURON_PROJECTION_DEVELOPMENT	GO_REGULATION_OF_NEURON_PROJECTION_DEVELOPMENT	468	-0.390848	-1.66633	0.00199601	0.0868811	0.998	8621	tags=54%, list=44%, signal=93%
GO_CELLULAR_RESPONSE_TO_MECHANICAL_STIMULUS	GO_CELLULAR_RESPONSE_TO_MECHANICAL_STIMULUS	76	-0.461301	-1.6663	0.0135135	0.0868143	0.998	6446	tags=54%, list=33%, signal=80%
GO_INTERLEUKIN_4_PRODUCTION	GO_INTERLEUKIN_4_PRODUCTION	34	-0.548645	-1.66606	0.0507812	0.0869214	0.998	6391	tags=65%, list=32%, signal=95%
GO_REGULATION_OF_HEMATOPOIETIC_PROGENITOR_CELL_DIFFERENTIATION	GO_REGULATION_OF_HEMATOPOIETIC_PROGENITOR_CELL_DIFFERENTIATION	82	-0.513639	-1.66578	0.024	0.0870394	0.998	7664	tags=70%, list=39%, signal=113%
GO_NEGATIVE_REGULATION_OF_TRANSFERASE_ACTIVITY	GO_NEGATIVE_REGULATION_OF_TRANSFERASE_ACTIVITY	256	-0.408831	-1.66577	0.00389864	0.0869605	0.998	6042	tags=41%, list=31%, signal=59%
GO_REGULATION_OF_CYTOPLASMIC_TRANSLATION	GO_REGULATION_OF_CYTOPLASMIC_TRANSLATION	27	-0.533206	-1.6656	0.0135135	0.0870157	0.998	5423	tags=52%, list=27%, signal=71%
GO_COAGULATION	GO_COAGULATION	336	-0.384189	-1.6656	0.00202429	0.0869307	0.998	7563	tags=45%, list=38%, signal=71%
GO_APOPTOTIC_PROCESS_INVOLVED_IN_MORPHOGENESIS	GO_APOPTOTIC_PROCESS_INVOLVED_IN_MORPHOGENESIS	23	-0.525984	-1.66512	0.0160966	0.0872767	0.998	1761	tags=30%, list=9%, signal=33%
GO_REACTIVE_OXYGEN_SPECIES_BIOSYNTHETIC_PROCESS	GO_REACTIVE_OXYGEN_SPECIES_BIOSYNTHETIC_PROCESS	101	-0.413117	-1.66509	0.0123457	0.0872172	0.998	6115	tags=44%, list=31%, signal=63%
GO_LEUKOCYTE_AGGREGATION	GO_LEUKOCYTE_AGGREGATION	12	-0.671307	-1.66467	0.0271318	0.087423	0.998	2531	tags=42%, list=13%, signal=48%
GO_REGULATION_OF_XENOPHAGY	GO_REGULATION_OF_XENOPHAGY	6	-0.788463	-1.66461	0	0.0873748	0.998	4184	tags=100%, list=21%, signal=127%
GO_DNA_REPLICATION_INITIATION	GO_DNA_REPLICATION_INITIATION	37	-0.605472	-1.66461	0.0535714	0.087291	0.998	5764	tags=68%, list=29%, signal=95%
GO_MITOTIC_SISTER_CHROMATID_SEGREGATION	GO_MITOTIC_SISTER_CHROMATID_SEGREGATION	142	-0.533217	-1.66431	0.0510806	0.0874292	0.998	6670	tags=71%, list=34%, signal=107%
GO_NEGATIVE_REGULATION_OF_RNA_BIOSYNTHETIC_PROCESS	GO_NEGATIVE_REGULATION_OF_RNA_BIOSYNTHETIC_PROCESS	1217	-0.394626	-1.66428	0.00198413	0.0873791	0.998	6997	tags=44%, list=35%, signal=64%
GO_NEGATIVE_REGULATION_OF_DNA_BIOSYNTHETIC_PROCESS	GO_NEGATIVE_REGULATION_OF_DNA_BIOSYNTHETIC_PROCESS	33	-0.514786	-1.6641	0.0122951	0.0874533	0.998	4580	tags=45%, list=23%, signal=59%
GO_ENTRY_INTO_OTHER_ORGANISM_INVOLVED_IN_SYMBIOTIC_INTERACTION	GO_ENTRY_INTO_OTHER_ORGANISM_INVOLVED_IN_SYMBIOTIC_INTERACTION	130	-0.421588	-1.66373	0.00968992	0.0876496	0.998	7695	tags=56%, list=39%, signal=91%
GO_REGULATION_OF_RHO_PROTEIN_SIGNAL_TRANSDUCTION	GO_REGULATION_OF_RHO_PROTEIN_SIGNAL_TRANSDUCTION	134	-0.470959	-1.66354	0.010142	0.0876953	0.998	7591	tags=61%, list=38%, signal=99%
GO_REGULATION_OF_DNA_TEMPLATED_TRANSCRIPTION_IN_RESPONSE_TO_STRESS	GO_REGULATION_OF_DNA_TEMPLATED_TRANSCRIPTION_IN_RESPONSE_TO_STRESS	119	-0.478255	-1.6635	0.0162272	0.0876592	0.998	7186	tags=61%, list=36%, signal=96%
GO_NEGATIVE_REGULATION_OF_PEPTIDYL_LYSINE_ACETYLATION	GO_NEGATIVE_REGULATION_OF_PEPTIDYL_LYSINE_ACETYLATION	19	-0.557814	-1.66347	0.0137525	0.087596	0.998	2308	tags=37%, list=12%, signal=42%
GO_T_CELL_EXTRAVASATION	GO_T_CELL_EXTRAVASATION	8	-0.741389	-1.66347	0.0192678	0.0875129	0.998	1689	tags=63%, list=9%, signal=68%
GO_APOPTOTIC_PROCESS_INVOLVED_IN_DEVELOPMENT	GO_APOPTOTIC_PROCESS_INVOLVED_IN_DEVELOPMENT	34	-0.47351	-1.66293	0.00801603	0.0878565	0.999	3391	tags=29%, list=17%, signal=35%
GO_REGULATION_OF_T_CELL_CYTOKINE_PRODUCTION	GO_REGULATION_OF_T_CELL_CYTOKINE_PRODUCTION	30	-0.531818	-1.66279	0.027027	0.0878888	0.999	5639	tags=57%, list=29%, signal=79%
GO_ESTABLISHMENT_OF_CELL_POLARITY	GO_ESTABLISHMENT_OF_CELL_POLARITY	127	-0.477438	-1.66279	0.0100806	0.0878057	0.999	7726	tags=64%, list=39%, signal=104%
GO_ERYTHROCYTE_HOMEOSTASIS	GO_ERYTHROCYTE_HOMEOSTASIS	113	-0.460376	-1.66277	0.00626305	0.087741	0.999	5257	tags=43%, list=27%, signal=59%
GO_REGULATION_OF_ENDOCYTOSIS	GO_REGULATION_OF_ENDOCYTOSIS	192	-0.401721	-1.66276	0.00793651	0.0876634	0.999	6798	tags=47%, list=34%, signal=71%
GO_ESTABLISHMENT_OF_MITOTIC_SPINDLE_LOCALIZATION	GO_ESTABLISHMENT_OF_MITOTIC_SPINDLE_LOCALIZATION	27	-0.598616	-1.66261	0.0135397	0.0876869	0.999	6651	tags=78%, list=34%, signal=117%
GO_RESPONSE_TO_PROTOZOAN	GO_RESPONSE_TO_PROTOZOAN	20	-0.621349	-1.66236	0.0313725	0.0878202	0.999	5220	tags=60%, list=26%, signal=81%
GO_PROTEIN_INSERTION_INTO_MITOCHONDRIAL_MEMBRANE	GO_PROTEIN_INSERTION_INTO_MITOCHONDRIAL_MEMBRANE	44	-0.519502	-1.66221	0.0197628	0.087849	0.999	4428	tags=45%, list=22%, signal=58%
GO_POSITIVE_REGULATION_OF_VACUOLE_ORGANIZATION	GO_POSITIVE_REGULATION_OF_VACUOLE_ORGANIZATION	13	-0.672093	-1.66151	0.00996016	0.088301	0.999	4408	tags=77%, list=22%, signal=99%
GO_CELL_SUBSTRATE_ADHESION	GO_CELL_SUBSTRATE_ADHESION	328	-0.42021	-1.66139	0.0242424	0.0883135	0.999	7662	tags=52%, list=39%, signal=83%
GO_POSITIVE_REGULATION_OF_EXECUTION_PHASE_OF_APOPTOSIS	GO_POSITIVE_REGULATION_OF_EXECUTION_PHASE_OF_APOPTOSIS	14	-0.60483	-1.66138	0.0183673	0.0882329	0.999	2744	tags=36%, list=14%, signal=41%
GO_AGING	GO_AGING	305	-0.375509	-1.66136	0	0.0881724	0.999	6446	tags=40%, list=33%, signal=59%
GO_REGULATION_OF_MAST_CELL_ACTIVATION_INVOLVED_IN_IMMUNE_RESPONSE	GO_REGULATION_OF_MAST_CELL_ACTIVATION_INVOLVED_IN_IMMUNE_RESPONSE	29	-0.548249	-1.66099	0.0313112	0.0883832	0.999	2631	tags=38%, list=13%, signal=44%
GO_REGULATION_OF_PROTEIN_ACETYLATION	GO_REGULATION_OF_PROTEIN_ACETYLATION	71	-0.47184	-1.66085	0.0100806	0.0883885	0.999	6052	tags=49%, list=31%, signal=71%
GO_MAMMARY_GLAND_EPITHELIAL_CELL_PROLIFERATION	GO_MAMMARY_GLAND_EPITHELIAL_CELL_PROLIFERATION	27	-0.507677	-1.66084	0.0195695	0.0883068	0.999	7589	tags=67%, list=38%, signal=108%
GO_VACUOLE_ORGANIZATION	GO_VACUOLE_ORGANIZATION	158	-0.468598	-1.66043	0.0117188	0.0885765	0.999	8374	tags=70%, list=42%, signal=121%
GO_REGULATION_OF_NERVOUS_SYSTEM_DEVELOPMENT	GO_REGULATION_OF_NERVOUS_SYSTEM_DEVELOPMENT	868	-0.37117	-1.66033	0	0.0885619	0.999	8599	tags=50%, list=44%, signal=84%
GO_BONE_REMODELING	GO_BONE_REMODELING	84	-0.420769	-1.66031	0.00595238	0.0884926	0.999	3869	tags=29%, list=20%, signal=35%
GO_REGULATION_OF_PROTEIN_K63_LINKED_UBIQUITINATION	GO_REGULATION_OF_PROTEIN_K63_LINKED_UBIQUITINATION	10	-0.687453	-1.66014	0.0119522	0.0885675	0.999	5280	tags=90%, list=27%, signal=123%
GO_REGULATION_OF_CYSTEINE_TYPE_ENDOPEPTIDASE_ACTIVITY_INVOLVED_IN_EXECUTION_PHASE_OF_APOPTOSIS	GO_REGULATION_OF_CYSTEINE_TYPE_ENDOPEPTIDASE_ACTIVITY_INVOLVED_IN_EXECUTION_PHASE_OF_APOPTOSIS	5	-0.815151	-1.66012	0.00201613	0.0884881	0.999	2032	tags=60%, list=10%, signal=67%
GO_REGULATION_OF_PROTEIN_DEPOLYMERIZATION	GO_REGULATION_OF_PROTEIN_DEPOLYMERIZATION	77	-0.451464	-1.66002	0.00773694	0.0884964	0.999	7269	tags=56%, list=37%, signal=88%
GO_MACROMOLECULE_DEACYLATION	GO_MACROMOLECULE_DEACYLATION	98	-0.504527	-1.66	0.0103093	0.0884234	0.999	7742	tags=69%, list=39%, signal=114%
GO_MICROTUBULE_ORGANIZING_CENTER_ORGANIZATION	GO_MICROTUBULE_ORGANIZING_CENTER_ORGANIZATION	128	-0.493268	-1.65965	0.0116054	0.0886323	0.999	6628	tags=63%, list=34%, signal=93%
GO_NEGATIVE_REGULATION_OF_ADENYLATE_CYCLASE_ACTIVATING_G_PROTEIN_COUPLED_RECEPTOR_SIGNALING_PATHWAY	GO_NEGATIVE_REGULATION_OF_ADENYLATE_CYCLASE_ACTIVATING_G_PROTEIN_COUPLED_RECEPTOR_SIGNALING_PATHWAY	9	-0.674969	-1.65902	0.0234375	0.0890914	0.999	1971	tags=33%, list=10%, signal=37%
GO_GRANULOCYTE_DIFFERENTIATION	GO_GRANULOCYTE_DIFFERENTIATION	33	-0.511155	-1.65888	0.0177515	0.089104	0.999	5432	tags=52%, list=28%, signal=71%
GO_POSITIVE_REGULATION_OF_INTRACELLULAR_TRANSPORT	GO_POSITIVE_REGULATION_OF_INTRACELLULAR_TRANSPORT	201	-0.440727	-1.65876	0.00614754	0.0891054	0.999	9346	tags=72%, list=47%, signal=135%
GO_NEGATIVE_REGULATION_OF_KINASE_ACTIVITY	GO_NEGATIVE_REGULATION_OF_KINASE_ACTIVITY	229	-0.409335	-1.6587	0.00579151	0.089049	0.999	9068	tags=61%, list=46%, signal=111%
GO_REGULATION_OF_RNA_SPLICING	GO_REGULATION_OF_RNA_SPLICING	134	-0.49291	-1.65856	0.0219124	0.0890712	0.999	6131	tags=55%, list=31%, signal=80%
GO_MAINTENANCE_OF_CELL_NUMBER	GO_MAINTENANCE_OF_CELL_NUMBER	155	-0.435352	-1.65805	0.00399202	0.089368	0.999	7962	tags=55%, list=40%, signal=92%
GO_PROTEIN_IMPORT	GO_PROTEIN_IMPORT	180	-0.436637	-1.65794	0.0101626	0.0893905	0.999	5683	tags=44%, list=29%, signal=62%
GO_INTRACELLULAR_PROTEIN_TRANSPORT	GO_INTRACELLULAR_PROTEIN_TRANSPORT	1129	-0.411751	-1.65784	0.00404858	0.0893618	0.999	6285	tags=44%, list=32%, signal=61%
GO_HISTONE_DEACETYLATION	GO_HISTONE_DEACETYLATION	72	-0.524671	-1.65776	0.00617284	0.0893349	0.999	8834	tags=86%, list=45%, signal=155%
GO_STEM_CELL_DIFFERENTIATION	GO_STEM_CELL_DIFFERENTIATION	245	-0.403085	-1.65775	0.00196464	0.0892748	0.999	7685	tags=48%, list=39%, signal=77%
GO_REGULATION_OF_VIRAL_TRANSCRIPTION	GO_REGULATION_OF_VIRAL_TRANSCRIPTION	64	-0.52105	-1.6576	0.0184049	0.0893046	0.999	4925	tags=58%, list=25%, signal=77%
GO_NEGATIVE_REGULATION_OF_MUSCLE_CELL_APOPTOTIC_PROCESS	GO_NEGATIVE_REGULATION_OF_MUSCLE_CELL_APOPTOTIC_PROCESS	32	-0.496384	-1.65752	0.0101833	0.0892928	0.999	4074	tags=34%, list=21%, signal=43%
GO_RESPONSE_TO_INTERFERON_ALPHA	GO_RESPONSE_TO_INTERFERON_ALPHA	20	-0.612582	-1.65713	0.0247619	0.0895165	0.999	5438	tags=70%, list=28%, signal=96%
GO_REGULATION_OF_ACTIN_NUCLEATION	GO_REGULATION_OF_ACTIN_NUCLEATION	28	-0.539548	-1.65706	0.0133333	0.0894797	0.999	5960	tags=61%, list=30%, signal=87%
GO_DNA_METHYLATION	GO_DNA_METHYLATION	64	-0.486981	-1.65666	0.00584795	0.0897232	0.999	6320	tags=52%, list=32%, signal=76%
GO_POSITIVE_REGULATION_OF_PHAGOCYTOSIS	GO_POSITIVE_REGULATION_OF_PHAGOCYTOSIS	64	-0.464767	-1.65661	0.0276134	0.0896759	0.999	4858	tags=42%, list=25%, signal=56%
GO_REGULATION_OF_CD8_POSITIVE_ALPHA_BETA_T_CELL_ACTIVATION	GO_REGULATION_OF_CD8_POSITIVE_ALPHA_BETA_T_CELL_ACTIVATION	14	-0.638371	-1.65651	0.0399202	0.0896713	0.999	2259	tags=50%, list=11%, signal=56%
GO_CELLULAR_RESPONSE_TO_EXTERNAL_STIMULUS	GO_CELLULAR_RESPONSE_TO_EXTERNAL_STIMULUS	322	-0.395982	-1.65614	0.00592885	0.0898476	0.999	7336	tags=49%, list=37%, signal=77%
GO_REGULATION_OF_GENERATION_OF_PRECURSOR_METABOLITES_AND_ENERGY	GO_REGULATION_OF_GENERATION_OF_PRECURSOR_METABOLITES_AND_ENERGY	136	-0.427029	-1.65613	0.00982318	0.0897676	0.999	7716	tags=55%, list=39%, signal=90%
GO_CELLULAR_RESPONSE_TO_PEPTIDE	GO_CELLULAR_RESPONSE_TO_PEPTIDE	362	-0.376207	-1.65609	0.0019802	0.0897168	0.999	7591	tags=46%, list=38%, signal=73%
GO_CELLULAR_RESPONSE_TO_OSMOTIC_STRESS	GO_CELLULAR_RESPONSE_TO_OSMOTIC_STRESS	35	-0.503174	-1.65606	0.0205761	0.0896584	0.999	5978	tags=54%, list=30%, signal=78%
GO_POSITIVE_REGULATION_OF_PROTEIN_MODIFICATION_BY_SMALL_PROTEIN_CONJUGATION_OR_REMOVAL	GO_POSITIVE_REGULATION_OF_PROTEIN_MODIFICATION_BY_SMALL_PROTEIN_CONJUGATION_OR_REMOVAL	120	-0.470857	-1.65594	0.0117417	0.089658	0.999	7742	tags=67%, list=39%, signal=109%
GO_XENOPHAGY	GO_XENOPHAGY	10	-0.685268	-1.65591	0.00383877	0.0896003	0.999	4184	tags=80%, list=21%, signal=101%
GO_INTERLEUKIN_1_MEDIATED_SIGNALING_PATHWAY	GO_INTERLEUKIN_1_MEDIATED_SIGNALING_PATHWAY	99	-0.51322	-1.65555	0.0219561	0.0897579	0.999	4834	tags=52%, list=24%, signal=68%
GO_TELOMERE_MAINTENANCE_IN_RESPONSE_TO_DNA_DAMAGE	GO_TELOMERE_MAINTENANCE_IN_RESPONSE_TO_DNA_DAMAGE	13	-0.663119	-1.65548	0.0140562	0.0897184	0.999	4118	tags=77%, list=21%, signal=97%
GO_MEGAKARYOCYTE_DEVELOPMENT	GO_MEGAKARYOCYTE_DEVELOPMENT	14	-0.636138	-1.65539	0.0138614	0.0897022	0.999	3677	tags=64%, list=19%, signal=79%
GO_REGULATION_OF_T_HELPER_1_TYPE_IMMUNE_RESPONSE	GO_REGULATION_OF_T_HELPER_1_TYPE_IMMUNE_RESPONSE	27	-0.552559	-1.6553	0.0488281	0.0896715	0.999	4171	tags=48%, list=21%, signal=61%
GO_RESPONSE_TO_OSMOTIC_STRESS	GO_RESPONSE_TO_OSMOTIC_STRESS	77	-0.42703	-1.6552	0.0160321	0.0896563	0.999	6084	tags=43%, list=31%, signal=62%
GO_NEGATIVE_REGULATION_OF_OSTEOCLAST_DIFFERENTIATION	GO_NEGATIVE_REGULATION_OF_OSTEOCLAST_DIFFERENTIATION	27	-0.544919	-1.65503	0.0206612	0.0896748	0.999	5902	tags=52%, list=30%, signal=74%
GO_CHROMOSOME_LOCALIZATION	GO_CHROMOSOME_LOCALIZATION	70	-0.528547	-1.655	0.0256917	0.0896036	0.999	6563	tags=64%, list=33%, signal=96%
GO_NEGATIVE_REGULATION_OF_CELL_CYCLE_G2_M_PHASE_TRANSITION	GO_NEGATIVE_REGULATION_OF_CELL_CYCLE_G2_M_PHASE_TRANSITION	95	-0.533264	-1.65472	0.0521042	0.0897176	0.999	6030	tags=65%, list=31%, signal=93%
GO_POSITIVE_REGULATION_OF_RESPONSE_TO_BIOTIC_STIMULUS	GO_POSITIVE_REGULATION_OF_RESPONSE_TO_BIOTIC_STIMULUS	43	-0.487555	-1.65433	0.0136719	0.08994	0.999	5496	tags=51%, list=28%, signal=71%
GO_METHYLATION_DEPENDENT_CHROMATIN_SILENCING	GO_METHYLATION_DEPENDENT_CHROMATIN_SILENCING	22	-0.566601	-1.65428	0.00996016	0.0898889	0.999	5032	tags=50%, list=25%, signal=67%
GO_PROTEASOMAL_PROTEIN_CATABOLIC_PROCESS	GO_PROTEASOMAL_PROTEIN_CATABOLIC_PROCESS	450	-0.452047	-1.65417	0.0120724	0.0898855	0.999	7221	tags=59%, list=37%, signal=90%
GO_NEGATIVE_REGULATION_OF_RESPONSE_TO_CYTOKINE_STIMULUS	GO_NEGATIVE_REGULATION_OF_RESPONSE_TO_CYTOKINE_STIMULUS	56	-0.44072	-1.65416	0.00601202	0.0898101	0.999	3831	tags=32%, list=19%, signal=40%
GO_REGULATION_OF_VIRAL_INDUCED_CYTOPLASMIC_PATTERN_RECOGNITION_RECEPTOR_SIGNALING_PATHWAY	GO_REGULATION_OF_VIRAL_INDUCED_CYTOPLASMIC_PATTERN_RECOGNITION_RECEPTOR_SIGNALING_PATHWAY	18	-0.613697	-1.65415	0.019685	0.0897359	0.999	5471	tags=72%, list=28%, signal=100%
GO_POSITIVE_REGULATION_OF_MITOTIC_CELL_CYCLE	GO_POSITIVE_REGULATION_OF_MITOTIC_CELL_CYCLE	150	-0.453327	-1.65407	0.00585938	0.0897109	0.999	7562	tags=62%, list=38%, signal=100%
GO_REGULATION_OF_PHOSPHOLIPASE_C_ACTIVITY	GO_REGULATION_OF_PHOSPHOLIPASE_C_ACTIVITY	44	-0.481758	-1.65394	0.019685	0.0897394	0.999	5552	tags=39%, list=28%, signal=54%
GO_MACROPHAGE_ACTIVATION	GO_MACROPHAGE_ACTIVATION	82	-0.458231	-1.65387	0.0372549	0.0897091	0.999	4019	tags=37%, list=20%, signal=46%
GO_TRANSCRIPTION_ELONGATION_FROM_RNA_POLYMERASE_II_PROMOTER	GO_TRANSCRIPTION_ELONGATION_FROM_RNA_POLYMERASE_II_PROMOTER	78	-0.524069	-1.65361	0.0143443	0.0898048	0.999	6930	tags=68%, list=35%, signal=104%
GO_RESPONSE_TO_OXYGEN_CONTAINING_COMPOUND	GO_RESPONSE_TO_OXYGEN_CONTAINING_COMPOUND	1553	-0.338135	-1.65306	0	0.0901424	0.999	8085	tags=43%, list=41%, signal=68%
GO_VIRAL_RNA_GENOME_REPLICATION	GO_VIRAL_RNA_GENOME_REPLICATION	30	-0.531982	-1.65293	0.0136719	0.0901464	0.999	5632	tags=60%, list=29%, signal=84%
GO_REGULATION_OF_PROTEIN_MODIFICATION_BY_SMALL_PROTEIN_CONJUGATION_OR_REMOVAL	GO_REGULATION_OF_PROTEIN_MODIFICATION_BY_SMALL_PROTEIN_CONJUGATION_OR_REMOVAL	203	-0.455147	-1.6528	0.006	0.0901606	0.999	8377	tags=67%, list=42%, signal=115%
GO_MODULATION_BY_SYMBIONT_OF_HOST_APOPTOTIC_PROCESS	GO_MODULATION_BY_SYMBIONT_OF_HOST_APOPTOTIC_PROCESS	5	-0.789383	-1.65262	0.01222	0.0901947	0.999	3119	tags=80%, list=16%, signal=95%
GO_NEURON_REMODELING	GO_NEURON_REMODELING	12	-0.610862	-1.65247	0.024	0.090231	0.999	4019	tags=50%, list=20%, signal=63%
GO_SCHWANN_CELL_DEVELOPMENT	GO_SCHWANN_CELL_DEVELOPMENT	28	-0.518407	-1.65239	0.0103734	0.0902061	0.999	5803	tags=54%, list=29%, signal=76%
GO_POSITIVE_REGULATION_OF_PROTEIN_ACETYLATION	GO_POSITIVE_REGULATION_OF_PROTEIN_ACETYLATION	40	-0.495969	-1.65235	0.00413223	0.0901649	0.999	4715	tags=48%, list=24%, signal=62%
GO_POSITIVE_REGULATION_OF_RUFFLE_ASSEMBLY	GO_POSITIVE_REGULATION_OF_RUFFLE_ASSEMBLY	14	-0.605041	-1.65222	0.0100806	0.0901895	0.999	5526	tags=64%, list=28%, signal=89%
GO_NEGATIVE_REGULATION_OF_REACTIVE_OXYGEN_SPECIES_BIOSYNTHETIC_PROCESS	GO_NEGATIVE_REGULATION_OF_REACTIVE_OXYGEN_SPECIES_BIOSYNTHETIC_PROCESS	27	-0.523015	-1.65221	0.0185185	0.0901193	0.999	6115	tags=59%, list=31%, signal=86%
GO_NEGATIVE_REGULATION_OF_ESTABLISHMENT_OF_PROTEIN_LOCALIZATION	GO_NEGATIVE_REGULATION_OF_ESTABLISHMENT_OF_PROTEIN_LOCALIZATION	174	-0.387859	-1.65194	0	0.0902374	0.999	6233	tags=39%, list=32%, signal=57%
GO_POSITIVE_REGULATION_OF_CELL_KILLING	GO_POSITIVE_REGULATION_OF_CELL_KILLING	64	-0.506103	-1.65041	0.0570342	0.0913576	0.999	5595	tags=53%, list=28%, signal=74%
GO_RESPONSE_TO_LIPID	GO_RESPONSE_TO_LIPID	894	-0.34828	-1.65016	0	0.0914782	0.999	8903	tags=49%, list=45%, signal=84%
GO_RESPONSE_TO_ENDOPLASMIC_RETICULUM_STRESS	GO_RESPONSE_TO_ENDOPLASMIC_RETICULUM_STRESS	263	-0.441929	-1.64981	0.0207469	0.0917256	0.999	8292	tags=63%, list=42%, signal=108%
GO_SCHWANN_CELL_DIFFERENTIATION	GO_SCHWANN_CELL_DIFFERENTIATION	36	-0.48972	-1.64958	0.0184426	0.0918189	0.999	6141	tags=53%, list=31%, signal=76%
GO_NEGATIVE_REGULATION_OF_ANTIGEN_RECEPTOR_MEDIATED_SIGNALING_PATHWAY	GO_NEGATIVE_REGULATION_OF_ANTIGEN_RECEPTOR_MEDIATED_SIGNALING_PATHWAY	27	-0.551907	-1.64943	0.0403846	0.0918737	0.999	4354	tags=48%, list=22%, signal=62%
GO_MITOCHONDRIAL_GENOME_MAINTENANCE	GO_MITOCHONDRIAL_GENOME_MAINTENANCE	21	-0.565094	-1.64884	0.0116732	0.0922206	0.999	6329	tags=71%, list=32%, signal=105%
GO_ACTIN_CYTOSKELETON_REORGANIZATION	GO_ACTIN_CYTOSKELETON_REORGANIZATION	98	-0.440444	-1.64852	0.0180361	0.092373	0.999	5890	tags=46%, list=30%, signal=65%
GO_CELL_KILLING	GO_CELL_KILLING	158	-0.4459	-1.64821	0.0380952	0.0925467	0.999	5595	tags=37%, list=28%, signal=52%
GO_MULTI_ORGANISM_LOCALIZATION	GO_MULTI_ORGANISM_LOCALIZATION	70	-0.520561	-1.64776	0.0199203	0.0928125	0.999	5814	tags=64%, list=29%, signal=91%
GO_CELLULAR_RESPONSE_TO_UV	GO_CELLULAR_RESPONSE_TO_UV	76	-0.488348	-1.64757	0.0140562	0.0928891	0.999	7199	tags=64%, list=36%, signal=101%
GO_GOLGI_TO_PLASMA_MEMBRANE_TRANSPORT	GO_GOLGI_TO_PLASMA_MEMBRANE_TRANSPORT	59	-0.518547	-1.64751	0.0214844	0.0928683	0.999	5854	tags=58%, list=30%, signal=82%
GO_POSITIVE_REGULATION_OF_INTERLEUKIN_2_PRODUCTION	GO_POSITIVE_REGULATION_OF_INTERLEUKIN_2_PRODUCTION	30	-0.578563	-1.6473	0.038835	0.0929661	0.999	5890	tags=67%, list=30%, signal=95%
GO_POSITIVE_REGULATION_OF_SECRETION	GO_POSITIVE_REGULATION_OF_SECRETION	404	-0.351062	-1.64727	0	0.0928943	0.999	7472	tags=41%, list=38%, signal=65%
GO_TRANSCRIPTION_INITIATION_FROM_RNA_POLYMERASE_II_PROMOTER	GO_TRANSCRIPTION_INITIATION_FROM_RNA_POLYMERASE_II_PROMOTER	184	-0.44405	-1.64714	0.012024	0.0929134	0.999	6920	tags=54%, list=35%, signal=83%
GO_MODIFICATION_OF_MORPHOLOGY_OR_PHYSIOLOGY_OF_OTHER_ORGANISM_INVOLVED_IN_SYMBIOTIC_INTERACTION	GO_MODIFICATION_OF_MORPHOLOGY_OR_PHYSIOLOGY_OF_OTHER_ORGANISM_INVOLVED_IN_SYMBIOTIC_INTERACTION	107	-0.432319	-1.64709	0.00992064	0.0928824	0.999	8496	tags=58%, list=43%, signal=101%
GO_REGULATION_OF_INTERLEUKIN_4_PRODUCTION	GO_REGULATION_OF_INTERLEUKIN_4_PRODUCTION	28	-0.555299	-1.647	0.0631164	0.0928749	0.999	6391	tags=64%, list=32%, signal=95%
GO_REGULATION_OF_ANTIGEN_RECEPTOR_MEDIATED_SIGNALING_PATHWAY	GO_REGULATION_OF_ANTIGEN_RECEPTOR_MEDIATED_SIGNALING_PATHWAY	60	-0.511144	-1.64689	0.0438931	0.0928776	0.999	3867	tags=45%, list=20%, signal=56%
GO_POSITIVE_REGULATION_OF_RNA_METABOLIC_PROCESS	GO_POSITIVE_REGULATION_OF_RNA_METABOLIC_PROCESS	68	-0.494333	-1.64681	0.0272374	0.0928457	0.999	5902	tags=51%, list=30%, signal=73%
GO_POSITIVE_REGULATION_OF_CHROMOSOME_SEGREGATION	GO_POSITIVE_REGULATION_OF_CHROMOSOME_SEGREGATION	26	-0.59709	-1.64679	0.0173745	0.0927844	0.999	7078	tags=88%, list=36%, signal=138%
GO_HEMATOPOIETIC_STEM_CELL_DIFFERENTIATION	GO_HEMATOPOIETIC_STEM_CELL_DIFFERENTIATION	78	-0.502298	-1.64679	0.0530452	0.0927023	0.999	7664	tags=68%, list=39%, signal=111%
GO_MITOCHONDRIAL_OUTER_MEMBRANE_PERMEABILIZATION	GO_MITOCHONDRIAL_OUTER_MEMBRANE_PERMEABILIZATION	52	-0.488367	-1.64654	0.0162272	0.0927978	0.999	4428	tags=46%, list=22%, signal=59%
GO_RETROGRADE_TRANSPORT_ENDOSOME_TO_GOLGI	GO_RETROGRADE_TRANSPORT_ENDOSOME_TO_GOLGI	75	-0.512146	-1.64617	0.0214008	0.0930098	0.999	6182	tags=63%, list=31%, signal=91%
GO_POSITIVE_REGULATION_OF_SUPEROXIDE_ANION_GENERATION	GO_POSITIVE_REGULATION_OF_SUPEROXIDE_ANION_GENERATION	17	-0.578489	-1.64614	0.0260521	0.0929528	0.999	3041	tags=35%, list=15%, signal=42%
GO_REGULATION_OF_PROTEIN_DEPHOSPHORYLATION	GO_REGULATION_OF_PROTEIN_DEPHOSPHORYLATION	130	-0.439121	-1.64612	0.0119048	0.0928944	0.999	6338	tags=48%, list=32%, signal=71%
GO_SEQUESTERING_OF_CALCIUM_ION	GO_SEQUESTERING_OF_CALCIUM_ION	123	-0.403297	-1.64599	0.00398406	0.0928845	0.999	7360	tags=47%, list=37%, signal=75%
GO_DNA_SYNTHESIS_INVOLVED_IN_DNA_REPAIR	GO_DNA_SYNTHESIS_INVOLVED_IN_DNA_REPAIR	49	-0.512176	-1.64596	0.0226843	0.092824	0.999	5465	tags=55%, list=28%, signal=76%
GO_PODOSOME_ASSEMBLY	GO_PODOSOME_ASSEMBLY	19	-0.604691	-1.64559	0.0175439	0.0930105	0.999	6085	tags=74%, list=31%, signal=106%
GO_NEGATIVE_REGULATION_OF_FIBROBLAST_PROLIFERATION	GO_NEGATIVE_REGULATION_OF_FIBROBLAST_PROLIFERATION	29	-0.498937	-1.64554	0.016632	0.092953	0.999	7898	tags=59%, list=40%, signal=98%
GO_REGULATION_OF_TRANSPORT	GO_REGULATION_OF_TRANSPORT	1754	-0.336072	-1.64542	0	0.0929652	0.999	8664	tags=47%, list=44%, signal=76%
GO_MRNA_3_END_PROCESSING	GO_MRNA_3_END_PROCESSING	96	-0.552291	-1.64526	0.0142566	0.093008	0.999	6003	tags=71%, list=30%, signal=101%
GO_MICROTUBULE_NUCLEATION_BY_INTERPHASE_MICROTUBULE_ORGANIZING_CENTER	GO_MICROTUBULE_NUCLEATION_BY_INTERPHASE_MICROTUBULE_ORGANIZING_CENTER	6	-0.781247	-1.64517	0.00809717	0.0929921	0.999	3874	tags=83%, list=20%, signal=104%
GO_REGULATION_OF_OSTEOCLAST_PROLIFERATION	GO_REGULATION_OF_OSTEOCLAST_PROLIFERATION	5	-0.821703	-1.64482	0.0116054	0.0931463	0.999	2012	tags=40%, list=10%, signal=45%
GO_POSITIVE_REGULATION_OF_DNA_BIOSYNTHETIC_PROCESS	GO_POSITIVE_REGULATION_OF_DNA_BIOSYNTHETIC_PROCESS	66	-0.497343	-1.64469	0.023622	0.09317	0.999	5957	tags=61%, list=30%, signal=86%
GO_POSITIVE_REGULATION_OF_INTRACELLULAR_ESTROGEN_RECEPTOR_SIGNALING_PATHWAY	GO_POSITIVE_REGULATION_OF_INTRACELLULAR_ESTROGEN_RECEPTOR_SIGNALING_PATHWAY	10	-0.664403	-1.64465	0.00984252	0.0931256	0.999	3733	tags=70%, list=19%, signal=86%
GO_CELLULAR_RESPONSE_TO_TOPOLOGICALLY_INCORRECT_PROTEIN	GO_CELLULAR_RESPONSE_TO_TOPOLOGICALLY_INCORRECT_PROTEIN	149	-0.458334	-1.64403	0.0230608	0.0935361	0.999	5519	tags=48%, list=28%, signal=67%
GO_DNA_TOPOLOGICAL_CHANGE	GO_DNA_TOPOLOGICAL_CHANGE	11	-0.661677	-1.64397	0.0139721	0.093512	0.999	5283	tags=82%, list=27%, signal=112%
GO_NEGATIVE_REGULATION_OF_CATALYTIC_ACTIVITY	GO_NEGATIVE_REGULATION_OF_CATALYTIC_ACTIVITY	735	-0.353453	-1.64379	0	0.0935887	0.999	8724	tags=49%, list=44%, signal=84%
GO_ANATOMICAL_STRUCTURE_MATURATION	GO_ANATOMICAL_STRUCTURE_MATURATION	154	-0.381361	-1.64359	0	0.0936616	0.999	8320	tags=51%, list=42%, signal=88%
GO_CARBOHYDRATE_METABOLIC_PROCESS	GO_CARBOHYDRATE_METABOLIC_PROCESS	532	-0.361013	-1.64348	0.00197628	0.0936639	0.999	8372	tags=47%, list=42%, signal=79%
GO_T_CELL_CYTOKINE_PRODUCTION	GO_T_CELL_CYTOKINE_PRODUCTION	39	-0.483041	-1.64321	0.0361905	0.0937668	0.999	5639	tags=49%, list=29%, signal=68%
GO_NEGATIVE_REGULATION_OF_CALCINEURIN_MEDIATED_SIGNALING	GO_NEGATIVE_REGULATION_OF_CALCINEURIN_MEDIATED_SIGNALING	15	-0.571497	-1.64308	0.0233918	0.0937983	0.999	3845	tags=40%, list=19%, signal=50%
GO_POSITIVE_REGULATION_OF_SENSORY_PERCEPTION_OF_PAIN	GO_POSITIVE_REGULATION_OF_SENSORY_PERCEPTION_OF_PAIN	6	-0.756567	-1.643	0.0234375	0.0937879	0.999	2276	tags=50%, list=12%, signal=56%
GO_NEGATIVE_REGULATION_OF_CELL_SUBSTRATE_ADHESION	GO_NEGATIVE_REGULATION_OF_CELL_SUBSTRATE_ADHESION	59	-0.481179	-1.64276	0.0121704	0.093883	0.999	7744	tags=61%, list=39%, signal=100%
GO_RESPONSE_TO_OXYGEN_LEVELS	GO_RESPONSE_TO_OXYGEN_LEVELS	372	-0.385008	-1.64272	0.00203666	0.0938476	0.999	8368	tags=55%, list=42%, signal=94%
GO_DNA_DAMAGE_RESPONSE_SIGNAL_TRANSDUCTION_BY_P53_CLASS_MEDIATOR	GO_DNA_DAMAGE_RESPONSE_SIGNAL_TRANSDUCTION_BY_P53_CLASS_MEDIATOR	102	-0.466469	-1.64253	0.0155642	0.093899	0.999	8347	tags=71%, list=42%, signal=122%
GO_NCRNA_METABOLIC_PROCESS	GO_NCRNA_METABOLIC_PROCESS	427	-0.470055	-1.64249	0.0261044	0.0938468	0.999	7223	tags=60%, list=37%, signal=93%
GO_CELL_CHEMOTAXIS	GO_CELL_CHEMOTAXIS	285	-0.399798	-1.64245	0.0335968	0.0938078	0.999	4339	tags=30%, list=22%, signal=38%
GO_TRANSLESION_SYNTHESIS	GO_TRANSLESION_SYNTHESIS	38	-0.544555	-1.64233	0.0230326	0.0938301	0.999	4747	tags=55%, list=24%, signal=73%
GO_CANONICAL_WNT_SIGNALING_PATHWAY	GO_CANONICAL_WNT_SIGNALING_PATHWAY	314	-0.406221	-1.64229	0.00399202	0.0937863	0.999	7898	tags=52%, list=40%, signal=85%
GO_POSITIVE_REGULATION_OF_VIRAL_GENOME_REPLICATION	GO_POSITIVE_REGULATION_OF_VIRAL_GENOME_REPLICATION	34	-0.555326	-1.64227	0.0156556	0.0937157	0.999	7259	tags=79%, list=37%, signal=125%
GO_INTRACELLULAR_ESTROGEN_RECEPTOR_SIGNALING_PATHWAY	GO_INTRACELLULAR_ESTROGEN_RECEPTOR_SIGNALING_PATHWAY	55	-0.486432	-1.64221	0.00584795	0.0936692	0.999	7573	tags=60%, list=38%, signal=97%
GO_CELLULAR_RESPONSE_TO_ORGANIC_CYCLIC_COMPOUND	GO_CELLULAR_RESPONSE_TO_ORGANIC_CYCLIC_COMPOUND	527	-0.371072	-1.64215	0	0.0936435	0.999	8413	tags=51%, list=43%, signal=86%
GO_REGULATION_OF_RIBONUCLEOPROTEIN_COMPLEX_LOCALIZATION	GO_REGULATION_OF_RIBONUCLEOPROTEIN_COMPLEX_LOCALIZATION	6	-0.785177	-1.64202	0.00603622	0.0936435	0.999	1239	tags=67%, list=6%, signal=71%
GO_PORE_COMPLEX_ASSEMBLY	GO_PORE_COMPLEX_ASSEMBLY	15	-0.662602	-1.64184	0.0220884	0.0936815	0.999	4512	tags=73%, list=23%, signal=95%
GO_REGULATION_OF_POSTTRANSCRIPTIONAL_GENE_SILENCING	GO_REGULATION_OF_POSTTRANSCRIPTIONAL_GENE_SILENCING	112	-0.47014	-1.64136	0.0326923	0.0939906	0.999	4598	tags=42%, list=23%, signal=54%
GO_VESICLE_TARGETING	GO_VESICLE_TARGETING	91	-0.500481	-1.64121	0.019802	0.0940196	0.999	5891	tags=56%, list=30%, signal=79%
GO_NEGATIVE_REGULATION_OF_MICROTUBULE_DEPOLYMERIZATION	GO_NEGATIVE_REGULATION_OF_MICROTUBULE_DEPOLYMERIZATION	22	-0.554985	-1.64099	0.0219124	0.0940945	0.999	7269	tags=82%, list=37%, signal=129%
GO_SECRETION_OF_LYSOSOMAL_ENZYMES	GO_SECRETION_OF_LYSOSOMAL_ENZYMES	6	-0.812722	-1.64078	0.0123457	0.0941972	0.999	3705	tags=100%, list=19%, signal=123%
GO_POSITIVE_REGULATION_OF_CELL_DEVELOPMENT	GO_POSITIVE_REGULATION_OF_CELL_DEVELOPMENT	514	-0.376903	-1.64047	0	0.0943642	0.999	8563	tags=52%, list=43%, signal=89%
GO_REGULATION_OF_CHROMATIN_BINDING	GO_REGULATION_OF_CHROMATIN_BINDING	19	-0.600261	-1.6403	0.0136452	0.094434	0.999	4308	tags=63%, list=22%, signal=81%
GO_POSITIVE_REGULATION_OF_TRANSLATIONAL_INITIATION	GO_POSITIVE_REGULATION_OF_TRANSLATIONAL_INITIATION	30	-0.539185	-1.64008	0.0330739	0.0945286	0.999	5477	tags=53%, list=28%, signal=74%
GO_REGULATION_OF_PROTEASOMAL_PROTEIN_CATABOLIC_PROCESS	GO_REGULATION_OF_PROTEASOMAL_PROTEIN_CATABOLIC_PROCESS	173	-0.455943	-1.64006	0.0177866	0.0944718	0.999	7578	tags=61%, list=38%, signal=99%
GO_ACTIVATION_INDUCED_CELL_DEATH_OF_T_CELLS	GO_ACTIVATION_INDUCED_CELL_DEATH_OF_T_CELLS	8	-0.700876	-1.63982	0.0211946	0.0945824	0.999	5708	tags=88%, list=29%, signal=123%
GO_RNA_MODIFICATION	GO_RNA_MODIFICATION	149	-0.472054	-1.63981	0.0119048	0.0945142	0.999	7533	tags=66%, list=38%, signal=106%
GO_NUCLEOTIDE_EXCISION_REPAIR_DNA_GAP_FILLING	GO_NUCLEOTIDE_EXCISION_REPAIR_DNA_GAP_FILLING	23	-0.621869	-1.63938	0.0384615	0.0947852	0.999	4747	tags=70%, list=24%, signal=91%
GO_PROTEIN_POLY_ADP_RIBOSYLATION	GO_PROTEIN_POLY_ADP_RIBOSYLATION	7	-0.732754	-1.63917	0.00587084	0.0948602	0.999	4183	tags=86%, list=21%, signal=109%
GO_CELL_DEATH_IN_RESPONSE_TO_OXIDATIVE_STRESS	GO_CELL_DEATH_IN_RESPONSE_TO_OXIDATIVE_STRESS	75	-0.447607	-1.6391	0.0117417	0.0948269	0.999	8590	tags=65%, list=43%, signal=115%
GO_CELL_MORPHOGENESIS_INVOLVED_IN_DIFFERENTIATION	GO_CELL_MORPHOGENESIS_INVOLVED_IN_DIFFERENTIATION	710	-0.382418	-1.63876	0.00201613	0.0950142	0.999	8330	tags=51%, list=42%, signal=85%
GO_RESPONSE_TO_LIGHT_STIMULUS	GO_RESPONSE_TO_LIGHT_STIMULUS	303	-0.384355	-1.6381	0	0.0954342	0.999	8267	tags=52%, list=42%, signal=89%
GO_PURINE_NUCLEOSIDE_MONOPHOSPHATE_BIOSYNTHETIC_PROCESS	GO_PURINE_NUCLEOSIDE_MONOPHOSPHATE_BIOSYNTHETIC_PROCESS	20	-0.577774	-1.63799	0.0456349	0.0954438	0.999	6528	tags=65%, list=33%, signal=97%
GO_TRANSCRIPTION_PREINITIATION_COMPLEX_ASSEMBLY	GO_TRANSCRIPTION_PREINITIATION_COMPLEX_ASSEMBLY	41	-0.543253	-1.63799	0.0119284	0.0953641	0.999	6087	tags=66%, list=31%, signal=95%
GO_POSITIVE_REGULATION_OF_EPITHELIAL_CELL_APOPTOTIC_PROCESS	GO_POSITIVE_REGULATION_OF_EPITHELIAL_CELL_APOPTOTIC_PROCESS	32	-0.494936	-1.63783	0.00608519	0.0954326	0.999	4074	tags=38%, list=21%, signal=47%
GO_POSITIVE_REGULATION_OF_ALPHA_BETA_T_CELL_PROLIFERATION	GO_POSITIVE_REGULATION_OF_ALPHA_BETA_T_CELL_PROLIFERATION	19	-0.68468	-1.63774	0.0543689	0.0954204	0.999	3456	tags=68%, list=17%, signal=83%
GO_RNA_PHOSPHODIESTER_BOND_HYDROLYSIS_EXONUCLEOLYTIC	GO_RNA_PHOSPHODIESTER_BOND_HYDROLYSIS_EXONUCLEOLYTIC	38	-0.530235	-1.63766	0.0214008	0.0954032	0.999	6061	tags=66%, list=31%, signal=95%
GO_POSITIVE_REGULATION_OF_ENDOTHELIAL_CELL_APOPTOTIC_PROCESS	GO_POSITIVE_REGULATION_OF_ENDOTHELIAL_CELL_APOPTOTIC_PROCESS	19	-0.567456	-1.63744	0.0122449	0.0954895	0.999	3610	tags=42%, list=18%, signal=51%
GO_EXTRACELLULAR_MATRIX_CONSTITUENT_SECRETION	GO_EXTRACELLULAR_MATRIX_CONSTITUENT_SECRETION	10	-0.651763	-1.63734	0.0273684	0.0954564	0.999	1761	tags=30%, list=9%, signal=33%
GO_REGULATION_OF_PROTEIN_POLYUBIQUITINATION	GO_REGULATION_OF_PROTEIN_POLYUBIQUITINATION	19	-0.595781	-1.63718	0.00978474	0.0954847	0.999	5280	tags=74%, list=27%, signal=100%
GO_RIBONUCLEOSIDE_MONOPHOSPHATE_BIOSYNTHETIC_PROCESS	GO_RIBONUCLEOSIDE_MONOPHOSPHATE_BIOSYNTHETIC_PROCESS	33	-0.519658	-1.637	0.0445344	0.0955695	0.999	6528	tags=58%, list=33%, signal=86%
GO_NEGATIVE_REGULATION_OF_GROWTH	GO_NEGATIVE_REGULATION_OF_GROWTH	249	-0.367954	-1.6368	0.0104167	0.0956341	0.999	6632	tags=39%, list=34%, signal=58%
GO_VASCULAR_ENDOTHELIAL_GROWTH_FACTOR_RECEPTOR_SIGNALING_PATHWAY	GO_VASCULAR_ENDOTHELIAL_GROWTH_FACTOR_RECEPTOR_SIGNALING_PATHWAY	89	-0.480926	-1.63633	0.0365112	0.0958966	0.999	7536	tags=66%, list=38%, signal=107%
GO_RESPONSE_TO_BACTERIAL_LIPOPROTEIN	GO_RESPONSE_TO_BACTERIAL_LIPOPROTEIN	7	-0.778052	-1.63633	0.018	0.0958161	0.999	3437	tags=71%, list=17%, signal=86%
GO_REGULATION_OF_NEURON_DIFFERENTIATION	GO_REGULATION_OF_NEURON_DIFFERENTIATION	620	-0.375508	-1.63628	0.00196078	0.0957709	0.999	8621	tags=51%, list=44%, signal=87%
GO_MICROTUBULE_NUCLEATION	GO_MICROTUBULE_NUCLEATION	26	-0.590952	-1.63619	0.0218688	0.0957617	0.999	6869	tags=77%, list=35%, signal=118%
GO_NEGATIVE_REGULATION_OF_COFACTOR_METABOLIC_PROCESS	GO_NEGATIVE_REGULATION_OF_COFACTOR_METABOLIC_PROCESS	8	-0.65755	-1.6361	0.01875	0.0957476	0.999	4682	tags=50%, list=24%, signal=66%
GO_PROCESS_UTILIZING_AUTOPHAGIC_MECHANISM	GO_PROCESS_UTILIZING_AUTOPHAGIC_MECHANISM	466	-0.427473	-1.63581	0.0270793	0.0959081	0.999	7769	tags=59%, list=39%, signal=94%
GO_TAXIS	GO_TAXIS	615	-0.361562	-1.63574	0.00811359	0.0958781	0.999	8516	tags=48%, list=43%, signal=82%
GO_GLIAL_CELL_MIGRATION	GO_GLIAL_CELL_MIGRATION	47	-0.474395	-1.63554	0.0168421	0.0959606	0.999	4731	tags=43%, list=24%, signal=56%
GO_NEGATIVE_REGULATION_OF_RECEPTOR_SIGNALING_PATHWAY_VIA_STAT	GO_NEGATIVE_REGULATION_OF_RECEPTOR_SIGNALING_PATHWAY_VIA_STAT	20	-0.53526	-1.63547	0.0132576	0.0959298	0.999	6104	tags=60%, list=31%, signal=87%
GO_NUCLEAR_ENVELOPE_ORGANIZATION	GO_NUCLEAR_ENVELOPE_ORGANIZATION	52	-0.519667	-1.63545	0.0138889	0.0958628	0.999	6563	tags=67%, list=33%, signal=101%
GO_POSITIVE_REGULATION_OF_NEURON_PROJECTION_DEVELOPMENT	GO_POSITIVE_REGULATION_OF_NEURON_PROJECTION_DEVELOPMENT	259	-0.402249	-1.6354	0	0.0958162	0.999	8411	tags=54%, list=43%, signal=94%
GO_MITOTIC_CYTOKINESIS	GO_MITOTIC_CYTOKINESIS	68	-0.49753	-1.6354	0.023622	0.095738	0.999	7277	tags=69%, list=37%, signal=109%
GO_NEGATIVE_REGULATION_OF_PROTEIN_SUMOYLATION	GO_NEGATIVE_REGULATION_OF_PROTEIN_SUMOYLATION	11	-0.631986	-1.63522	0.0277228	0.0958041	0.999	2714	tags=45%, list=14%, signal=53%
GO_PLATELET_AGGREGATION	GO_PLATELET_AGGREGATION	58	-0.461442	-1.63512	0.0390144	0.0958033	0.999	5575	tags=43%, list=28%, signal=60%
GO_POSITIVE_REGULATION_OF_HEPATOCYTE_PROLIFERATION	GO_POSITIVE_REGULATION_OF_HEPATOCYTE_PROLIFERATION	7	-0.731686	-1.63502	0.0232108	0.0957972	0.999	1416	tags=43%, list=7%, signal=46%
GO_MACROPINOCYTOSIS	GO_MACROPINOCYTOSIS	9	-0.659145	-1.63493	0.0226843	0.0958002	0.999	4630	tags=78%, list=23%, signal=102%
GO_POSITIVE_REGULATION_OF_T_CELL_MIGRATION	GO_POSITIVE_REGULATION_OF_T_CELL_MIGRATION	29	-0.538036	-1.63477	0.0497132	0.0958309	0.999	4019	tags=55%, list=20%, signal=69%
GO_ERK1_AND_ERK2_CASCADE	GO_ERK1_AND_ERK2_CASCADE	286	-0.371583	-1.63476	0.00782779	0.0957572	0.999	8516	tags=51%, list=43%, signal=88%
GO_CELL_ADHESION_MEDIATED_BY_INTEGRIN	GO_CELL_ADHESION_MEDIATED_BY_INTEGRIN	65	-0.486578	-1.63445	0.0280561	0.0959248	0.999	4243	tags=42%, list=21%, signal=53%
GO_REGULATION_OF_THYMOCYTE_APOPTOTIC_PROCESS	GO_REGULATION_OF_THYMOCYTE_APOPTOTIC_PROCESS	13	-0.60222	-1.63439	0.0164271	0.0959035	0.999	3958	tags=54%, list=20%, signal=67%
GO_MULTICELLULAR_ORGANISM_GROWTH	GO_MULTICELLULAR_ORGANISM_GROWTH	146	-0.403117	-1.63421	0.00994036	0.0959483	0.999	7580	tags=47%, list=38%, signal=75%
GO_ALTERNATIVE_MRNA_SPLICING_VIA_SPLICEOSOME	GO_ALTERNATIVE_MRNA_SPLICING_VIA_SPLICEOSOME	76	-0.520132	-1.63403	0.028	0.0960144	0.999	5257	tags=54%, list=27%, signal=73%
GO_REGULATION_OF_ORGANELLE_ASSEMBLY	GO_REGULATION_OF_ORGANELLE_ASSEMBLY	181	-0.454683	-1.63395	0.0121457	0.0960109	0.999	6808	tags=56%, list=34%, signal=84%
GO_POSITIVE_REGULATION_OF_CHEMOTAXIS	GO_POSITIVE_REGULATION_OF_CHEMOTAXIS	129	-0.42181	-1.63372	0.0203666	0.0961003	0.999	8501	tags=60%, list=43%, signal=104%
GO_CELLULAR_RESPONSE_TO_RADIATION	GO_CELLULAR_RESPONSE_TO_RADIATION	183	-0.4105	-1.63366	0.00590551	0.0960717	0.999	8423	tags=59%, list=43%, signal=102%
GO_CENTRIOLE_ASSEMBLY	GO_CENTRIOLE_ASSEMBLY	38	-0.54509	-1.63359	0.0374532	0.0960711	0.999	4078	tags=53%, list=21%, signal=66%
GO_NEGATIVE_REGULATION_OF_LIPOPOLYSACCHARIDE_MEDIATED_SIGNALING_PATHWAY	GO_NEGATIVE_REGULATION_OF_LIPOPOLYSACCHARIDE_MEDIATED_SIGNALING_PATHWAY	12	-0.606649	-1.63355	0.025641	0.096019	0.999	3831	tags=42%, list=19%, signal=52%
GO_CHONDROITIN_SULFATE_PROTEOGLYCAN_BIOSYNTHETIC_PROCESS	GO_CHONDROITIN_SULFATE_PROTEOGLYCAN_BIOSYNTHETIC_PROCESS	31	-0.52122	-1.63336	0.0400844	0.0961111	0.999	8373	tags=74%, list=42%, signal=129%
GO_POSITIVE_REGULATION_OF_RESPONSE_TO_ENDOPLASMIC_RETICULUM_STRESS	GO_POSITIVE_REGULATION_OF_RESPONSE_TO_ENDOPLASMIC_RETICULUM_STRESS	37	-0.514953	-1.63327	0.0254902	0.0961001	0.999	3182	tags=43%, list=16%, signal=51%
GO_REGULATION_OF_MRNA_SPLICING_VIA_SPLICEOSOME	GO_REGULATION_OF_MRNA_SPLICING_VIA_SPLICEOSOME	98	-0.507345	-1.63311	0.0240964	0.0961493	0.999	6112	tags=56%, list=31%, signal=81%
GO_ENDOMEMBRANE_SYSTEM_ORGANIZATION	GO_ENDOMEMBRANE_SYSTEM_ORGANIZATION	402	-0.417363	-1.63311	0.0137525	0.0960743	0.999	7432	tags=54%, list=38%, signal=86%
GO_REGULATION_OF_OXIDATIVE_STRESS_INDUCED_CELL_DEATH	GO_REGULATION_OF_OXIDATIVE_STRESS_INDUCED_CELL_DEATH	57	-0.452947	-1.63307	0.00994036	0.0960195	0.999	8590	tags=67%, list=43%, signal=118%
GO_CYTOKINETIC_PROCESS	GO_CYTOKINETIC_PROCESS	38	-0.540206	-1.6328	0.0224949	0.0961398	0.999	5953	tags=63%, list=30%, signal=90%
GO_SUPEROXIDE_METABOLIC_PROCESS	GO_SUPEROXIDE_METABOLIC_PROCESS	66	-0.436346	-1.6327	0.0145833	0.0961589	0.999	4594	tags=32%, list=23%, signal=41%
GO_REGULATION_OF_AUTOPHAGY	GO_REGULATION_OF_AUTOPHAGY	306	-0.427034	-1.63263	0.024952	0.0961161	0.999	6900	tags=54%, list=35%, signal=81%
GO_POSITIVE_REGULATION_OF_INTERLEUKIN_10_PRODUCTION	GO_POSITIVE_REGULATION_OF_INTERLEUKIN_10_PRODUCTION	30	-0.562598	-1.63174	0.0628684	0.0967444	0.999	5296	tags=63%, list=27%, signal=86%
GO_REGULATION_OF_SMOOTH_MUSCLE_CELL_CHEMOTAXIS	GO_REGULATION_OF_SMOOTH_MUSCLE_CELL_CHEMOTAXIS	6	-0.727395	-1.63154	0.0120724	0.0968291	0.999	712	tags=33%, list=4%, signal=35%
GO_CELLULAR_RESPONSE_TO_NITROGEN_COMPOUND	GO_CELLULAR_RESPONSE_TO_NITROGEN_COMPOUND	608	-0.361274	-1.63139	0.00392927	0.0968945	0.999	7499	tags=44%, list=38%, signal=69%
GO_REGULATION_OF_TRANSCRIPTION_BY_RNA_POLYMERASE_III	GO_REGULATION_OF_TRANSCRIPTION_BY_RNA_POLYMERASE_III	22	-0.562945	-1.63123	0.0197628	0.0969233	0.999	4342	tags=59%, list=22%, signal=76%
GO_NEGATIVE_REGULATION_OF_TRANSCRIPTION_BY_RNA_POLYMERASE_II	GO_NEGATIVE_REGULATION_OF_TRANSCRIPTION_BY_RNA_POLYMERASE_II	809	-0.39669	-1.63105	0.00609756	0.0970175	0.999	6171	tags=41%, list=31%, signal=57%
GO_LYMPHOCYTE_COSTIMULATION	GO_LYMPHOCYTE_COSTIMULATION	56	-0.53289	-1.63086	0.0767717	0.0970982	0.999	5082	tags=59%, list=26%, signal=79%
GO_NEGATIVE_REGULATION_OF_TYPE_I_INTERFERON_MEDIATED_SIGNALING_PATHWAY	GO_NEGATIVE_REGULATION_OF_TYPE_I_INTERFERON_MEDIATED_SIGNALING_PATHWAY	10	-0.648009	-1.63075	0.0156556	0.0971141	0.999	695	tags=40%, list=4%, signal=41%
GO_RNA_DEPENDENT_DNA_BIOSYNTHETIC_PROCESS	GO_RNA_DEPENDENT_DNA_BIOSYNTHETIC_PROCESS	67	-0.53156	-1.63067	0.0282258	0.0971069	0.999	7988	tags=82%, list=40%, signal=137%
GO_REGULATION_OF_REACTIVE_OXYGEN_SPECIES_METABOLIC_PROCESS	GO_REGULATION_OF_REACTIVE_OXYGEN_SPECIES_METABOLIC_PROCESS	96	-0.416703	-1.63043	0.0123711	0.0972142	0.999	7056	tags=45%, list=36%, signal=69%
GO_POST_GOLGI_VESICLE_MEDIATED_TRANSPORT	GO_POST_GOLGI_VESICLE_MEDIATED_TRANSPORT	100	-0.499835	-1.63012	0.0229885	0.0973794	0.999	5854	tags=55%, list=30%, signal=78%
GO_CARBOHYDRATE_CATABOLIC_PROCESS	GO_CARBOHYDRATE_CATABOLIC_PROCESS	177	-0.418221	-1.62998	0.0176817	0.0974095	0.999	7551	tags=51%, list=38%, signal=82%
GO_REGULATION_OF_LAMELLIPODIUM_MORPHOGENESIS	GO_REGULATION_OF_LAMELLIPODIUM_MORPHOGENESIS	11	-0.624218	-1.62972	0.0384615	0.097514	0.999	2212	tags=45%, list=11%, signal=51%
GO_REGULATION_OF_GENE_EXPRESSION_BY_GENETIC_IMPRINTING	GO_REGULATION_OF_GENE_EXPRESSION_BY_GENETIC_IMPRINTING	18	-0.567977	-1.62967	0.0133843	0.0974737	0.999	4327	tags=50%, list=22%, signal=64%
GO_NEURAL_TUBE_DEVELOPMENT	GO_NEURAL_TUBE_DEVELOPMENT	158	-0.439262	-1.62965	0.00419287	0.0974033	0.999	6720	tags=47%, list=34%, signal=71%
GO_INTERLEUKIN_8_SECRETION	GO_INTERLEUKIN_8_SECRETION	28	-0.528359	-1.62958	0.0501931	0.0974064	0.999	7945	tags=71%, list=40%, signal=119%
GO_NEGATIVE_REGULATION_OF_INTERLEUKIN_1_BETA_SECRETION	GO_NEGATIVE_REGULATION_OF_INTERLEUKIN_1_BETA_SECRETION	12	-0.648556	-1.62953	0.0299401	0.0973499	0.999	3831	tags=50%, list=19%, signal=62%
GO_REGULATION_OF_PHOSPHOPROTEIN_PHOSPHATASE_ACTIVITY	GO_REGULATION_OF_PHOSPHOPROTEIN_PHOSPHATASE_ACTIVITY	109	-0.436159	-1.62952	0.0119522	0.0972739	0.999	6338	tags=47%, list=32%, signal=69%
GO_REGULATION_OF_GROWTH	GO_REGULATION_OF_GROWTH	649	-0.354882	-1.62952	0.0019802	0.0971956	0.999	8356	tags=48%, list=42%, signal=81%
GO_NEGATIVE_REGULATION_OF_RNA_SPLICING	GO_NEGATIVE_REGULATION_OF_RNA_SPLICING	25	-0.590256	-1.62946	0.0347648	0.0971618	0.999	4338	tags=56%, list=22%, signal=72%
GO_NEGATIVE_REGULATION_OF_PEPTIDE_SECRETION	GO_NEGATIVE_REGULATION_OF_PEPTIDE_SECRETION	129	-0.390204	-1.62933	0.0060241	0.0972061	0.999	6233	tags=38%, list=32%, signal=55%
GO_PROTEIN_AUTO_ADP_RIBOSYLATION	GO_PROTEIN_AUTO_ADP_RIBOSYLATION	11	-0.686895	-1.62932	0.0140845	0.0971384	0.999	5323	tags=91%, list=27%, signal=124%
GO_NEGATIVE_REGULATION_OF_CYTOKINE_PRODUCTION_INVOLVED_IN_IMMUNE_RESPONSE	GO_NEGATIVE_REGULATION_OF_CYTOKINE_PRODUCTION_INVOLVED_IN_IMMUNE_RESPONSE	25	-0.551831	-1.62891	0.0431373	0.0974292	0.999	5438	tags=52%, list=28%, signal=72%
GO_RESPONSE_TO_INTERLEUKIN_7	GO_RESPONSE_TO_INTERLEUKIN_7	39	-0.515384	-1.6286	0.0442308	0.0975841	0.999	3897	tags=38%, list=20%, signal=48%
GO_PYRIMIDINE_NUCLEOSIDE_BIOSYNTHETIC_PROCESS	GO_PYRIMIDINE_NUCLEOSIDE_BIOSYNTHETIC_PROCESS	13	-0.58812	-1.62859	0.0271967	0.0975161	0.999	4155	tags=54%, list=21%, signal=68%
GO_POSITIVE_REGULATION_OF_INTRACELLULAR_PROTEIN_TRANSPORT	GO_POSITIVE_REGULATION_OF_INTRACELLULAR_PROTEIN_TRANSPORT	146	-0.446176	-1.62821	0.00823045	0.0977533	0.999	9421	tags=76%, list=48%, signal=144%
GO_DORSAL_VENTRAL_NEURAL_TUBE_PATTERNING	GO_DORSAL_VENTRAL_NEURAL_TUBE_PATTERNING	24	-0.542093	-1.62758	0.0186722	0.0982042	0.999	3207	tags=42%, list=16%, signal=50%
GO_INTERLEUKIN_1_ALPHA_PRODUCTION	GO_INTERLEUKIN_1_ALPHA_PRODUCTION	7	-0.709847	-1.62756	0.0277228	0.0981488	0.999	3976	tags=43%, list=20%, signal=54%
GO_REGULATION_OF_CELL_MATRIX_ADHESION	GO_REGULATION_OF_CELL_MATRIX_ADHESION	113	-0.456171	-1.62751	0.0184049	0.0981137	0.999	8751	tags=68%, list=44%, signal=122%
GO_REGULATION_OF_LEUKOCYTE_MIGRATION	GO_REGULATION_OF_LEUKOCYTE_MIGRATION	179	-0.417045	-1.62749	0.0349076	0.0980563	0.999	7059	tags=50%, list=36%, signal=77%
GO_NEURAL_TUBE_FORMATION	GO_NEURAL_TUBE_FORMATION	103	-0.464625	-1.62743	0.012474	0.098031	0.999	6720	tags=51%, list=34%, signal=78%
GO_LIPID_PHOSPHORYLATION	GO_LIPID_PHOSPHORYLATION	61	-0.477264	-1.62709	0.0214425	0.0982214	0.999	7190	tags=59%, list=36%, signal=93%
GO_REGULATION_OF_HISTONE_H3_K36_METHYLATION	GO_REGULATION_OF_HISTONE_H3_K36_METHYLATION	5	-0.863473	-1.62679	0.00196078	0.098366	0.999	2702	tags=100%, list=14%, signal=116%
GO_REGULATION_OF_MUSCLE_CELL_DIFFERENTIATION	GO_REGULATION_OF_MUSCLE_CELL_DIFFERENTIATION	144	-0.415703	-1.62678	0.00811359	0.0982921	0.999	7074	tags=47%, list=36%, signal=73%
GO_PRODUCTION_OF_SMALL_RNA_INVOLVED_IN_GENE_SILENCING_BY_RNA	GO_PRODUCTION_OF_SMALL_RNA_INVOLVED_IN_GENE_SILENCING_BY_RNA	48	-0.533575	-1.62676	0.021611	0.0982318	0.999	5806	tags=58%, list=29%, signal=82%
GO_CYTOPLASMIC_MICROTUBULE_ORGANIZATION	GO_CYTOPLASMIC_MICROTUBULE_ORGANIZATION	51	-0.497232	-1.62643	0.00588235	0.0984483	0.999	7624	tags=71%, list=39%, signal=115%
GO_RESPONSE_TO_REACTIVE_OXYGEN_SPECIES	GO_RESPONSE_TO_REACTIVE_OXYGEN_SPECIES	216	-0.373364	-1.62627	0	0.0984919	0.999	8451	tags=53%, list=43%, signal=91%
GO_NEGATIVE_REGULATION_OF_MONOCYTE_DIFFERENTIATION	GO_NEGATIVE_REGULATION_OF_MONOCYTE_DIFFERENTIATION	7	-0.713267	-1.62627	0.017341	0.0984204	0.999	5030	tags=71%, list=25%, signal=96%
GO_TRNA_TRANSPORT	GO_TRNA_TRANSPORT	35	-0.61441	-1.62624	0.0273438	0.0983615	0.999	5195	tags=74%, list=26%, signal=101%
GO_RESPONSE_TO_OXIDATIVE_STRESS	GO_RESPONSE_TO_OXIDATIVE_STRESS	420	-0.363187	-1.62618	0.00203666	0.0983335	0.999	8451	tags=51%, list=43%, signal=88%
GO_NEGATIVE_REGULATION_OF_PEPTIDYL_THREONINE_PHOSPHORYLATION	GO_NEGATIVE_REGULATION_OF_PEPTIDYL_THREONINE_PHOSPHORYLATION	17	-0.597525	-1.62539	0.0273109	0.0988731	0.999	3864	tags=53%, list=20%, signal=66%
GO_CELLULAR_RESPONSE_TO_GROWTH_HORMONE_STIMULUS	GO_CELLULAR_RESPONSE_TO_GROWTH_HORMONE_STIMULUS	24	-0.514227	-1.62527	0.0182186	0.0988836	0.999	5902	tags=50%, list=30%, signal=71%
GO_REACTIVE_OXYGEN_SPECIES_METABOLIC_PROCESS	GO_REACTIVE_OXYGEN_SPECIES_METABOLIC_PROCESS	153	-0.387077	-1.62489	0.00843882	0.0991092	0.999	5332	tags=33%, list=27%, signal=44%
GO_POSITIVE_REGULATION_OF_CREB_TRANSCRIPTION_FACTOR_ACTIVITY	GO_POSITIVE_REGULATION_OF_CREB_TRANSCRIPTION_FACTOR_ACTIVITY	17	-0.568357	-1.62472	0.0221774	0.0991808	0.999	2409	tags=35%, list=12%, signal=40%
GO_NCRNA_CATABOLIC_PROCESS	GO_NCRNA_CATABOLIC_PROCESS	27	-0.516375	-1.62468	0.0191205	0.0991414	0.999	6061	tags=59%, list=31%, signal=85%
GO_REGULATION_OF_ANOIKIS	GO_REGULATION_OF_ANOIKIS	22	-0.543887	-1.62445	0.0156556	0.0992609	0.999	7002	tags=68%, list=35%, signal=106%
GO_POSITIVE_REGULATION_OF_MAMMARY_GLAND_EPITHELIAL_CELL_PROLIFERATION	GO_POSITIVE_REGULATION_OF_MAMMARY_GLAND_EPITHELIAL_CELL_PROLIFERATION	8	-0.663011	-1.62438	0.0155945	0.099242	0.999	2930	tags=50%, list=15%, signal=59%
GO_REGULATION_OF_MAST_CELL_ACTIVATION	GO_REGULATION_OF_MAST_CELL_ACTIVATION	38	-0.515942	-1.62403	0.0457143	0.099466	0.999	3456	tags=37%, list=17%, signal=45%
GO_HISTONE_H4_K5_ACETYLATION	GO_HISTONE_H4_K5_ACETYLATION	16	-0.660383	-1.62393	0.00811359	0.0994897	0.999	4885	tags=81%, list=25%, signal=108%
GO_NEGATIVE_REGULATION_OF_TELOMERE_MAINTENANCE	GO_NEGATIVE_REGULATION_OF_TELOMERE_MAINTENANCE	32	-0.579851	-1.6234	0.0217822	0.0998571	0.999	5808	tags=75%, list=29%, signal=106%
GO_POSITIVE_REGULATION_OF_AMYLOID_BETA_CLEARANCE	GO_POSITIVE_REGULATION_OF_AMYLOID_BETA_CLEARANCE	6	-0.719737	-1.62319	0.0253906	0.0999484	0.999	5344	tags=83%, list=27%, signal=114%
GO_REGULATION_OF_PROTEIN_LOCALIZATION_TO_MEMBRANE	GO_REGULATION_OF_PROTEIN_LOCALIZATION_TO_MEMBRANE	176	-0.411287	-1.62313	0.00986193	0.0999187	0.999	8375	tags=59%, list=42%, signal=101%
GO_REGULATION_OF_PROTEIN_HOMODIMERIZATION_ACTIVITY	GO_REGULATION_OF_PROTEIN_HOMODIMERIZATION_ACTIVITY	21	-0.547051	-1.62289	0.010101	0.100042	0.999	6422	tags=62%, list=33%, signal=92%
GO_INTERLEUKIN_1_ALPHA_SECRETION	GO_INTERLEUKIN_1_ALPHA_SECRETION	5	-0.824449	-1.62283	0.0155945	0.100018	0.999	2183	tags=40%, list=11%, signal=45%
GO_MITOTIC_CHROMOSOME_CONDENSATION	GO_MITOTIC_CHROMOSOME_CONDENSATION	16	-0.650893	-1.62255	0.0484496	0.100188	0.999	6666	tags=94%, list=34%, signal=141%
GO_NEGATIVE_REGULATION_OF_I_KAPPAB_KINASE_NF_KAPPAB_SIGNALING	GO_NEGATIVE_REGULATION_OF_I_KAPPAB_KINASE_NF_KAPPAB_SIGNALING	41	-0.518892	-1.62236	0.0290135	0.100268	0.999	6115	tags=59%, list=31%, signal=85%
GO_NEGATIVE_REGULATION_OF_MUSCLE_HYPERTROPHY	GO_NEGATIVE_REGULATION_OF_MUSCLE_HYPERTROPHY	27	-0.490419	-1.62214	0.0199601	0.100405	0.999	3837	tags=37%, list=19%, signal=46%
GO_POLYSACCHARIDE_BIOSYNTHETIC_PROCESS	GO_POLYSACCHARIDE_BIOSYNTHETIC_PROCESS	73	-0.427826	-1.62208	0.0119284	0.100356	0.999	5238	tags=38%, list=27%, signal=52%
GO_NEUROGENESIS	GO_NEUROGENESIS	1536	-0.35467	-1.62178	0	0.100492	0.999	8368	tags=47%, list=42%, signal=75%
GO_POSITIVE_REGULATION_OF_PROTEIN_CATABOLIC_PROCESS	GO_POSITIVE_REGULATION_OF_PROTEIN_CATABOLIC_PROCESS	207	-0.423667	-1.62178	0.0139165	0.100415	0.999	7552	tags=56%, list=38%, signal=89%
GO_CELL_PART_MORPHOGENESIS	GO_CELL_PART_MORPHOGENESIS	660	-0.372106	-1.62172	0.00196078	0.100382	0.999	8311	tags=49%, list=42%, signal=82%
GO_RESPONSE_TO_ALCOHOL	GO_RESPONSE_TO_ALCOHOL	231	-0.352564	-1.62171	0.00395257	0.100324	0.999	6133	tags=34%, list=31%, signal=49%
GO_PROTEIN_LOCALIZATION_TO_CELL_CORTEX	GO_PROTEIN_LOCALIZATION_TO_CELL_CORTEX	10	-0.610569	-1.62158	0.023166	0.100339	0.999	5116	tags=60%, list=26%, signal=81%
GO_REGULATION_OF_CELLULAR_RESPONSE_TO_HEAT	GO_REGULATION_OF_CELLULAR_RESPONSE_TO_HEAT	77	-0.514381	-1.62127	0.0314342	0.100505	0.999	7486	tags=71%, list=38%, signal=115%
GO_WOUND_HEALING	GO_WOUND_HEALING	530	-0.368503	-1.62104	0.00604839	0.100606	0.999	8073	tags=47%, list=41%, signal=77%
GO_POSITIVE_REGULATION_OF_T_CELL_MEDIATED_IMMUNITY	GO_POSITIVE_REGULATION_OF_T_CELL_MEDIATED_IMMUNITY	44	-0.519506	-1.62102	0.0493097	0.100548	0.999	2183	tags=39%, list=11%, signal=43%
GO_NEGATIVE_REGULATION_OF_LOCOMOTION	GO_NEGATIVE_REGULATION_OF_LOCOMOTION	305	-0.388707	-1.62097	0.0160966	0.100502	0.999	8073	tags=53%, list=41%, signal=88%
GO_POSITIVE_REGULATION_OF_LIPID_STORAGE	GO_POSITIVE_REGULATION_OF_LIPID_STORAGE	22	-0.506493	-1.62069	0.0140845	0.100655	0.999	2663	tags=27%, list=13%, signal=31%
GO_NCRNA_PROCESSING	GO_NCRNA_PROCESSING	351	-0.476546	-1.62043	0.0419162	0.100807	0.999	7223	tags=62%, list=37%, signal=96%
GO_REGULATION_OF_GLIAL_CELL_MIGRATION	GO_REGULATION_OF_GLIAL_CELL_MIGRATION	14	-0.647657	-1.62039	0.032	0.100762	0.999	3786	tags=64%, list=19%, signal=79%
GO_POSITIVE_REGULATION_OF_MEMBRANE_POTENTIAL	GO_POSITIVE_REGULATION_OF_MEMBRANE_POTENTIAL	13	-0.576151	-1.62016	0.0488281	0.100855	0.999	3945	tags=46%, list=20%, signal=58%
GO_INTRINSIC_APOPTOTIC_SIGNALING_PATHWAY_IN_RESPONSE_TO_OXIDATIVE_STRESS	GO_INTRINSIC_APOPTOTIC_SIGNALING_PATHWAY_IN_RESPONSE_TO_OXIDATIVE_STRESS	41	-0.495505	-1.62002	0.0179283	0.100908	0.999	6510	tags=59%, list=33%, signal=87%
GO_NEURON_DIFFERENTIATION	GO_NEURON_DIFFERENTIATION	1298	-0.354865	-1.61971	0	0.101074	0.999	8368	tags=47%, list=42%, signal=76%
GO_NEGATIVE_REGULATION_OF_HEMOPOIESIS	GO_NEGATIVE_REGULATION_OF_HEMOPOIESIS	146	-0.394038	-1.6196	0.0177866	0.101105	0.999	7632	tags=47%, list=39%, signal=76%
GO_MICROTUBULE_BASED_MOVEMENT	GO_MICROTUBULE_BASED_MOVEMENT	264	-0.407435	-1.61895	0.00788955	0.101584	0.999	8313	tags=58%, list=42%, signal=99%
GO_REGULATION_OF_MEMBRANE_INVAGINATION	GO_REGULATION_OF_MEMBRANE_INVAGINATION	15	-0.571648	-1.61887	0.0262626	0.101586	0.999	4616	tags=53%, list=23%, signal=70%
GO_NEURON_DEVELOPMENT	GO_NEURON_DEVELOPMENT	1059	-0.359873	-1.61882	0	0.101544	0.999	8338	tags=48%, list=42%, signal=78%
GO_REGULATION_OF_CELLULAR_RESPONSE_TO_INSULIN_STIMULUS	GO_REGULATION_OF_CELLULAR_RESPONSE_TO_INSULIN_STIMULUS	66	-0.440506	-1.61881	0.0118812	0.101469	0.999	5060	tags=38%, list=26%, signal=51%
GO_MEMBRANE_PROTEIN_INTRACELLULAR_DOMAIN_PROTEOLYSIS	GO_MEMBRANE_PROTEIN_INTRACELLULAR_DOMAIN_PROTEOLYSIS	18	-0.60488	-1.6187	0.0159681	0.10146	0.999	3372	tags=56%, list=17%, signal=67%
GO_NEGATIVE_REGULATION_OF_INTERLEUKIN_1_PRODUCTION	GO_NEGATIVE_REGULATION_OF_INTERLEUKIN_1_PRODUCTION	28	-0.503897	-1.61735	0.0251451	0.102449	0.999	6063	tags=46%, list=31%, signal=67%
GO_CELLULAR_RESPONSE_TO_PEPTIDOGLYCAN	GO_CELLULAR_RESPONSE_TO_PEPTIDOGLYCAN	5	-0.859118	-1.61697	0.0166667	0.102676	0.999	2788	tags=100%, list=14%, signal=116%
GO_PYRIMIDINE_NUCLEOSIDE_CATABOLIC_PROCESS	GO_PYRIMIDINE_NUCLEOSIDE_CATABOLIC_PROCESS	23	-0.527621	-1.61669	0.044316	0.102832	0.999	3358	tags=30%, list=17%, signal=37%
GO_NEGATIVE_REGULATION_OF_MAPK_CASCADE	GO_NEGATIVE_REGULATION_OF_MAPK_CASCADE	162	-0.408158	-1.61642	0.00596422	0.102949	0.999	5213	tags=37%, list=26%, signal=50%
GO_REGULATION_OF_MICROTUBULE_POLYMERIZATION_OR_DEPOLYMERIZATION	GO_REGULATION_OF_MICROTUBULE_POLYMERIZATION_OR_DEPOLYMERIZATION	72	-0.445055	-1.61626	0	0.103039	0.999	7627	tags=60%, list=39%, signal=97%
GO_NEGATIVE_REGULATION_OF_TRANSCRIPTION_ELONGATION_FROM_RNA_POLYMERASE_II_PROMOTER	GO_NEGATIVE_REGULATION_OF_TRANSCRIPTION_ELONGATION_FROM_RNA_POLYMERASE_II_PROMOTER	11	-0.661606	-1.61626	0.0182186	0.102964	0.999	5827	tags=82%, list=30%, signal=116%
GO_POSITIVE_REGULATION_OF_RECEPTOR_BINDING	GO_POSITIVE_REGULATION_OF_RECEPTOR_BINDING	9	-0.61894	-1.61612	0.0191205	0.103007	0.999	5448	tags=56%, list=28%, signal=77%
GO_REGULATION_OF_RESPONSE_TO_OXIDATIVE_STRESS	GO_REGULATION_OF_RESPONSE_TO_OXIDATIVE_STRESS	76	-0.432482	-1.61599	0.0100806	0.103049	0.999	9086	tags=66%, list=46%, signal=121%
GO_REGULATION_OF_CHROMOSOME_SEGREGATION	GO_REGULATION_OF_CHROMOSOME_SEGREGATION	97	-0.532356	-1.61589	0.0604288	0.103053	0.999	7432	tags=76%, list=38%, signal=122%
GO_REGULATION_OF_CD4_POSITIVE_ALPHA_BETA_T_CELL_DIFFERENTIATION	GO_REGULATION_OF_CD4_POSITIVE_ALPHA_BETA_T_CELL_DIFFERENTIATION	46	-0.526937	-1.61578	0.0551181	0.103073	0.999	3325	tags=43%, list=17%, signal=52%
GO_TOLL_LIKE_RECEPTOR_9_SIGNALING_PATHWAY	GO_TOLL_LIKE_RECEPTOR_9_SIGNALING_PATHWAY	23	-0.546182	-1.61567	0.0482375	0.103091	0.999	7098	tags=78%, list=36%, signal=122%
GO_CELLULAR_RESPONSE_TO_EXTRACELLULAR_STIMULUS	GO_CELLULAR_RESPONSE_TO_EXTRACELLULAR_STIMULUS	254	-0.387116	-1.6155	0.00397614	0.103171	0.999	8731	tags=56%, list=44%, signal=100%
GO_REGULATION_OF_TELOMERE_MAINTENANCE_VIA_TELOMERE_LENGTHENING	GO_REGULATION_OF_TELOMERE_MAINTENANCE_VIA_TELOMERE_LENGTHENING	58	-0.534738	-1.61549	0.0179641	0.103093	0.999	7969	tags=84%, list=40%, signal=141%
GO_REGULATION_OF_SECRETION	GO_REGULATION_OF_SECRETION	761	-0.331515	-1.61546	0	0.103046	0.999	8821	tags=46%, list=45%, signal=81%
GO_CELLULAR_RESPONSE_TO_OXYGEN_LEVELS	GO_CELLULAR_RESPONSE_TO_OXYGEN_LEVELS	215	-0.415081	-1.61545	0.00612245	0.102976	0.999	8339	tags=58%, list=42%, signal=100%
GO_POSITIVE_REGULATION_OF_AUTOPHAGY	GO_POSITIVE_REGULATION_OF_AUTOPHAGY	112	-0.477696	-1.61518	0.0199601	0.103125	0.999	6084	tags=55%, list=31%, signal=80%
GO_REGULATION_OF_INTRACELLULAR_PROTEIN_TRANSPORT	GO_REGULATION_OF_INTRACELLULAR_PROTEIN_TRANSPORT	229	-0.418277	-1.6148	0.0060241	0.103341	0.999	9346	tags=69%, list=47%, signal=129%
GO_POSITIVE_REGULATION_OF_ENDOPLASMIC_RETICULUM_UNFOLDED_PROTEIN_RESPONSE	GO_POSITIVE_REGULATION_OF_ENDOPLASMIC_RETICULUM_UNFOLDED_PROTEIN_RESPONSE	13	-0.632309	-1.61461	0.0232558	0.103435	0.999	3182	tags=54%, list=16%, signal=64%
GO_POSITIVE_REGULATION_OF_B_CELL_DIFFERENTIATION	GO_POSITIVE_REGULATION_OF_B_CELL_DIFFERENTIATION	12	-0.661859	-1.61458	0.03125	0.10338	0.999	3482	tags=58%, list=18%, signal=71%
GO_TUBE_CLOSURE	GO_TUBE_CLOSURE	89	-0.47056	-1.61453	0.0191489	0.103334	0.999	6679	tags=53%, list=34%, signal=79%
GO_MULTINUCLEAR_OSTEOCLAST_DIFFERENTIATION	GO_MULTINUCLEAR_OSTEOCLAST_DIFFERENTIATION	7	-0.703582	-1.61452	0.019802	0.103263	0.999	4167	tags=57%, list=21%, signal=72%
GO_INOSITOL_LIPID_MEDIATED_SIGNALING	GO_INOSITOL_LIPID_MEDIATED_SIGNALING	174	-0.402102	-1.61447	0.0101833	0.10324	0.999	7626	tags=49%, list=39%, signal=80%
GO_G2_DNA_DAMAGE_CHECKPOINT	GO_G2_DNA_DAMAGE_CHECKPOINT	26	-0.586712	-1.61417	0.0364683	0.10343	0.999	6548	tags=81%, list=33%, signal=121%
GO_REGULATION_OF_ENDOPLASMIC_RETICULUM_UNFOLDED_PROTEIN_RESPONSE	GO_REGULATION_OF_ENDOPLASMIC_RETICULUM_UNFOLDED_PROTEIN_RESPONSE	24	-0.547933	-1.61411	0.0446602	0.103398	0.999	5902	tags=58%, list=30%, signal=83%
GO_REGULATION_OF_NUCLEAR_DIVISION	GO_REGULATION_OF_NUCLEAR_DIVISION	203	-0.431727	-1.61408	0.0328185	0.10334	0.999	7277	tags=54%, list=37%, signal=85%
GO_NEGATIVE_REGULATION_OF_T_CELL_DIFFERENTIATION	GO_NEGATIVE_REGULATION_OF_T_CELL_DIFFERENTIATION	39	-0.479651	-1.61398	0.0313725	0.103343	0.999	3236	tags=33%, list=16%, signal=40%
GO_REGULATION_OF_OSTEOCLAST_DIFFERENTIATION	GO_REGULATION_OF_OSTEOCLAST_DIFFERENTIATION	63	-0.44215	-1.61378	0.0349076	0.103433	0.999	7449	tags=49%, list=38%, signal=79%
GO_NK_T_CELL_PROLIFERATION	GO_NK_T_CELL_PROLIFERATION	7	-0.747546	-1.61362	0.0215264	0.103497	0.999	1545	tags=57%, list=8%, signal=62%
GO_POSITIVE_REGULATION_OF_VIRAL_LIFE_CYCLE	GO_POSITIVE_REGULATION_OF_VIRAL_LIFE_CYCLE	57	-0.492144	-1.6133	0.0268714	0.103633	0.999	5841	tags=58%, list=30%, signal=82%
GO_POSITIVE_REGULATION_OF_ANTIGEN_RECEPTOR_MEDIATED_SIGNALING_PATHWAY	GO_POSITIVE_REGULATION_OF_ANTIGEN_RECEPTOR_MEDIATED_SIGNALING_PATHWAY	21	-0.605698	-1.61247	0.0588235	0.104193	0.999	6126	tags=81%, list=31%, signal=117%
GO_REGULATION_OF_TRANSLATIONAL_TERMINATION	GO_REGULATION_OF_TRANSLATIONAL_TERMINATION	9	-0.657868	-1.61206	0.0291829	0.104424	0.999	3503	tags=56%, list=18%, signal=68%
GO_POSITIVE_REGULATION_OF_INFLAMMATORY_RESPONSE	GO_POSITIVE_REGULATION_OF_INFLAMMATORY_RESPONSE	134	-0.408867	-1.61183	0.043222	0.104562	0.999	5063	tags=36%, list=26%, signal=48%
GO_REGULATION_OF_T_CELL_DIFFERENTIATION_IN_THYMUS	GO_REGULATION_OF_T_CELL_DIFFERENTIATION_IN_THYMUS	23	-0.498941	-1.61179	0.0141414	0.10453	0.999	6834	tags=52%, list=35%, signal=80%
GO_REGULATION_OF_BODY_FLUID_LEVELS	GO_REGULATION_OF_BODY_FLUID_LEVELS	492	-0.346508	-1.6116	0.00404858	0.104603	0.999	7355	tags=40%, list=37%, signal=62%
GO_CELLULAR_RESPONSE_TO_INORGANIC_SUBSTANCE	GO_CELLULAR_RESPONSE_TO_INORGANIC_SUBSTANCE	208	-0.35822	-1.61142	0.00191205	0.104659	0.999	8311	tags=46%, list=42%, signal=78%
GO_POSITIVE_REGULATION_OF_TOLL_LIKE_RECEPTOR_3_SIGNALING_PATHWAY	GO_POSITIVE_REGULATION_OF_TOLL_LIKE_RECEPTOR_3_SIGNALING_PATHWAY	7	-0.727225	-1.61141	0.0250965	0.104593	0.999	4793	tags=86%, list=24%, signal=113%
GO_GROWTH	GO_GROWTH	939	-0.357199	-1.61101	0.00200401	0.104852	0.999	8356	tags=49%, list=42%, signal=80%
GO_NCRNA_EXPORT_FROM_NUCLEUS	GO_NCRNA_EXPORT_FROM_NUCLEUS	38	-0.595421	-1.61095	0.0329457	0.104827	0.999	5550	tags=74%, list=28%, signal=102%
GO_DNA_TEMPLATED_TRANSCRIPTION_INITIATION	GO_DNA_TEMPLATED_TRANSCRIPTION_INITIATION	243	-0.429164	-1.61074	0.0181818	0.104939	0.999	6563	tags=51%, list=33%, signal=75%
GO_NEGATIVE_REGULATION_OF_CALCIUM_MEDIATED_SIGNALING	GO_NEGATIVE_REGULATION_OF_CALCIUM_MEDIATED_SIGNALING	30	-0.479933	-1.61053	0.0196078	0.105012	0.999	3845	tags=33%, list=19%, signal=41%
GO_REGULATION_OF_CYTOKINESIS	GO_REGULATION_OF_CYTOKINESIS	86	-0.445602	-1.61028	0.0116505	0.105169	0.999	7432	tags=58%, list=38%, signal=93%
GO_NEGATIVE_REGULATION_OF_TRANSPORT	GO_NEGATIVE_REGULATION_OF_TRANSPORT	455	-0.34538	-1.61017	0	0.105179	0.999	8821	tags=48%, list=45%, signal=85%
GO_REGULATION_OF_PROTEIN_ADP_RIBOSYLATION	GO_REGULATION_OF_PROTEIN_ADP_RIBOSYLATION	6	-0.748039	-1.61008	0.0212766	0.10517	0.999	3325	tags=83%, list=17%, signal=100%
GO_CD4_POSITIVE_ALPHA_BETA_T_CELL_ACTIVATION	GO_CD4_POSITIVE_ALPHA_BETA_T_CELL_ACTIVATION	85	-0.476336	-1.61008	0.0541082	0.105101	0.999	8529	tags=67%, list=43%, signal=118%
GO_POSITIVE_REGULATION_OF_LEUKOCYTE_MIGRATION	GO_POSITIVE_REGULATION_OF_LEUKOCYTE_MIGRATION	120	-0.432964	-1.60988	0.0433884	0.105181	0.999	8501	tags=63%, list=43%, signal=109%
GO_PROTEIN_LOCALIZATION_TO_GOLGI_APPARATUS	GO_PROTEIN_LOCALIZATION_TO_GOLGI_APPARATUS	26	-0.542875	-1.60986	0.0173077	0.10512	0.999	5164	tags=46%, list=26%, signal=62%
GO_REGULATION_OF_ACTIN_FILAMENT_BUNDLE_ASSEMBLY	GO_REGULATION_OF_ACTIN_FILAMENT_BUNDLE_ASSEMBLY	88	-0.442727	-1.60964	0.0218254	0.105212	0.999	7564	tags=57%, list=38%, signal=92%
GO_POSTSYNAPTIC_ACTIN_CYTOSKELETON_ORGANIZATION	GO_POSTSYNAPTIC_ACTIN_CYTOSKELETON_ORGANIZATION	9	-0.660371	-1.60962	0.032	0.105155	0.999	2528	tags=44%, list=13%, signal=51%
GO_MEIOTIC_SPINDLE_ORGANIZATION	GO_MEIOTIC_SPINDLE_ORGANIZATION	12	-0.640395	-1.60952	0.04	0.105159	0.999	4145	tags=67%, list=21%, signal=84%
GO_PROTEIN_K63_LINKED_UBIQUITINATION	GO_PROTEIN_K63_LINKED_UBIQUITINATION	45	-0.520772	-1.60943	0.021611	0.105164	0.999	5529	tags=60%, list=28%, signal=83%
GO_PEPTIDYL_TYROSINE_AUTOPHOSPHORYLATION	GO_PEPTIDYL_TYROSINE_AUTOPHOSPHORYLATION	37	-0.516597	-1.60933	0.0301318	0.105159	0.999	5427	tags=54%, list=27%, signal=74%
GO_REGULATION_OF_TELOMERASE_ACTIVITY	GO_REGULATION_OF_TELOMERASE_ACTIVITY	47	-0.489197	-1.60923	0.0333333	0.105159	0.999	5800	tags=55%, list=29%, signal=78%
GO_POSITIVE_REGULATION_OF_ENDOCYTOSIS	GO_POSITIVE_REGULATION_OF_ENDOCYTOSIS	94	-0.419063	-1.60916	0.0223577	0.10514	0.999	4715	tags=38%, list=24%, signal=50%
GO_CELLULAR_RESPONSE_TO_HEAT	GO_CELLULAR_RESPONSE_TO_HEAT	129	-0.452334	-1.60885	0.0295276	0.10531	0.999	5303	tags=45%, list=27%, signal=61%
GO_POSITIVE_REGULATION_OF_CELL_GROWTH	GO_POSITIVE_REGULATION_OF_CELL_GROWTH	154	-0.394121	-1.60857	0.0039604	0.105481	0.999	8279	tags=56%, list=42%, signal=95%
GO_POSITIVE_REGULATION_OF_MICROTUBULE_POLYMERIZATION_OR_DEPOLYMERIZATION	GO_POSITIVE_REGULATION_OF_MICROTUBULE_POLYMERIZATION_OR_DEPOLYMERIZATION	30	-0.517895	-1.6083	0.0235294	0.105633	0.999	6869	tags=63%, list=35%, signal=97%
GO_POSITIVE_REGULATION_OF_INTEGRIN_ACTIVATION	GO_POSITIVE_REGULATION_OF_INTEGRIN_ACTIVATION	8	-0.673852	-1.60828	0.0233918	0.105577	0.999	3825	tags=63%, list=19%, signal=77%
GO_LIPID_GLYCOSYLATION	GO_LIPID_GLYCOSYLATION	12	-0.580502	-1.60785	0.0295276	0.105857	0.999	3173	tags=33%, list=16%, signal=40%
GO_G0_TO_G1_TRANSITION	GO_G0_TO_G1_TRANSITION	44	-0.531829	-1.60776	0.0138889	0.105842	0.999	8468	tags=84%, list=43%, signal=147%
GO_DEVELOPMENTAL_CELL_GROWTH	GO_DEVELOPMENTAL_CELL_GROWTH	212	-0.387406	-1.60754	0.0060241	0.105974	0.999	7672	tags=49%, list=39%, signal=79%
GO_NEGATIVE_REGULATION_OF_PHOSPHATIDYLINOSITOL_3_KINASE_SIGNALING	GO_NEGATIVE_REGULATION_OF_PHOSPHATIDYLINOSITOL_3_KINASE_SIGNALING	12	-0.575869	-1.6072	0.0178571	0.106181	0.999	1396	tags=33%, list=7%, signal=36%
GO_NEGATIVE_REGULATION_OF_CELL_PROJECTION_ORGANIZATION	GO_NEGATIVE_REGULATION_OF_CELL_PROJECTION_ORGANIZATION	173	-0.386272	-1.60712	0.0100806	0.106169	0.999	7796	tags=53%, list=39%, signal=86%
GO_CELLULAR_HOMEOSTASIS	GO_CELLULAR_HOMEOSTASIS	932	-0.332239	-1.60706	0.00198807	0.106136	0.999	8386	tags=44%, list=42%, signal=74%
GO_ESTABLISHMENT_OF_SPINDLE_ORIENTATION	GO_ESTABLISHMENT_OF_SPINDLE_ORIENTATION	29	-0.552494	-1.60705	0.023301	0.106065	0.999	6651	tags=69%, list=34%, signal=104%
GO_PYROPTOSIS	GO_PYROPTOSIS	9	-0.652988	-1.60682	0.0212355	0.106157	0.999	3327	tags=56%, list=17%, signal=67%
GO_RECOMBINATIONAL_REPAIR	GO_RECOMBINATIONAL_REPAIR	116	-0.490942	-1.60673	0.0310078	0.106149	0.999	6015	tags=58%, list=30%, signal=83%
GO_REGULATION_OF_TRANSPOSITION	GO_REGULATION_OF_TRANSPOSITION	21	-0.596095	-1.60655	0.030888	0.106247	0.999	3842	tags=43%, list=19%, signal=53%
GO_POSITIVE_REGULATION_OF_DNA_CATABOLIC_PROCESS	GO_POSITIVE_REGULATION_OF_DNA_CATABOLIC_PROCESS	5	-0.73803	-1.60654	0.0325048	0.106179	0.999	654	tags=40%, list=3%, signal=41%
GO_CARBOHYDRATE_DERIVATIVE_CATABOLIC_PROCESS	GO_CARBOHYDRATE_DERIVATIVE_CATABOLIC_PROCESS	173	-0.380011	-1.60649	0.0122951	0.106146	0.999	6828	tags=40%, list=35%, signal=61%
GO_CELLULAR_RESPONSE_TO_ANTIBIOTIC	GO_CELLULAR_RESPONSE_TO_ANTIBIOTIC	134	-0.399493	-1.60633	0.00401606	0.106176	0.999	6133	tags=43%, list=31%, signal=61%
GO_DNA_DAMAGE_RESPONSE_SIGNAL_TRANSDUCTION_RESULTING_IN_TRANSCRIPTION	GO_DNA_DAMAGE_RESPONSE_SIGNAL_TRANSDUCTION_RESULTING_IN_TRANSCRIPTION	17	-0.564155	-1.60623	0.0423077	0.10619	0.999	4665	tags=53%, list=24%, signal=69%
GO_NEGATIVE_REGULATION_OF_PROTEIN_CATABOLIC_PROCESS	GO_NEGATIVE_REGULATION_OF_PROTEIN_CATABOLIC_PROCESS	119	-0.441287	-1.60621	0.0178571	0.10612	0.999	6042	tags=50%, list=31%, signal=71%
GO_PYRIMIDINE_NUCLEOSIDE_TRIPHOSPHATE_BIOSYNTHETIC_PROCESS	GO_PYRIMIDINE_NUCLEOSIDE_TRIPHOSPHATE_BIOSYNTHETIC_PROCESS	18	-0.554947	-1.60606	0.0168776	0.106198	0.999	7409	tags=78%, list=38%, signal=124%
GO_REGULATION_OF_CALCIUM_ION_TRANSPORT	GO_REGULATION_OF_CALCIUM_ION_TRANSPORT	229	-0.358882	-1.60508	0.01417	0.106966	1	7535	tags=43%, list=38%, signal=69%
GO_TYPE_I_INTERFERON_BIOSYNTHETIC_PROCESS	GO_TYPE_I_INTERFERON_BIOSYNTHETIC_PROCESS	11	-0.688272	-1.60501	0.0333333	0.106947	1	4740	tags=82%, list=24%, signal=108%
GO_MACROPHAGE_CHEMOTAXIS	GO_MACROPHAGE_CHEMOTAXIS	35	-0.457325	-1.605	0.026749	0.106875	1	4184	tags=34%, list=21%, signal=43%
GO_REGULATION_OF_DNA_TEMPLATED_TRANSCRIPTION_ELONGATION	GO_REGULATION_OF_DNA_TEMPLATED_TRANSCRIPTION_ELONGATION	46	-0.547729	-1.60478	0.0221774	0.106986	1	7871	tags=85%, list=40%, signal=141%
GO_NEGATIVE_REGULATION_OF_SMOOTHENED_SIGNALING_PATHWAY	GO_NEGATIVE_REGULATION_OF_SMOOTHENED_SIGNALING_PATHWAY	28	-0.503047	-1.60473	0.0147992	0.106951	1	6543	tags=61%, list=33%, signal=91%
GO_NEGATIVE_REGULATION_OF_MICROTUBULE_POLYMERIZATION_OR_DEPOLYMERIZATION	GO_NEGATIVE_REGULATION_OF_MICROTUBULE_POLYMERIZATION_OR_DEPOLYMERIZATION	33	-0.493978	-1.60469	0.0272904	0.106919	1	7627	tags=73%, list=39%, signal=118%
GO_NEGATIVE_REGULATION_OF_MRNA_PROCESSING	GO_NEGATIVE_REGULATION_OF_MRNA_PROCESSING	29	-0.603272	-1.6045	0.0285132	0.10701	1	4827	tags=66%, list=24%, signal=87%
GO_REGULATION_OF_DNA_CATABOLIC_PROCESS	GO_REGULATION_OF_DNA_CATABOLIC_PROCESS	12	-0.606462	-1.60437	0.0346939	0.107061	1	6235	tags=58%, list=32%, signal=85%
GO_REGULATION_OF_DENDRITE_MORPHOGENESIS	GO_REGULATION_OF_DENDRITE_MORPHOGENESIS	86	-0.433191	-1.60433	0.00808081	0.107012	1	8821	tags=64%, list=45%, signal=115%
GO_RNA_CAPPING	GO_RNA_CAPPING	32	-0.537955	-1.60426	0.0383838	0.106984	1	4326	tags=50%, list=22%, signal=64%
GO_REGULATION_OF_PLASMA_LIPOPROTEIN_PARTICLE_LEVELS	GO_REGULATION_OF_PLASMA_LIPOPROTEIN_PARTICLE_LEVELS	86	-0.434911	-1.60407	0.0238095	0.107059	1	2763	tags=23%, list=14%, signal=27%
GO_POSITIVE_REGULATION_OF_INTERLEUKIN_6_SECRETION	GO_POSITIVE_REGULATION_OF_INTERLEUKIN_6_SECRETION	26	-0.509316	-1.60401	0.0426357	0.107028	1	6623	tags=54%, list=34%, signal=81%
GO_NEGATIVE_REGULATION_OF_CELL_DEVELOPMENT	GO_NEGATIVE_REGULATION_OF_CELL_DEVELOPMENT	312	-0.366294	-1.60394	0.00792079	0.107017	1	7606	tags=43%, list=39%, signal=69%
GO_INTRINSIC_APOPTOTIC_SIGNALING_PATHWAY_BY_P53_CLASS_MEDIATOR	GO_INTRINSIC_APOPTOTIC_SIGNALING_PATHWAY_BY_P53_CLASS_MEDIATOR	74	-0.443625	-1.60386	0.0165289	0.107015	1	5230	tags=39%, list=26%, signal=53%
GO_NEGATIVE_REGULATION_OF_RIG_I_SIGNALING_PATHWAY	GO_NEGATIVE_REGULATION_OF_RIG_I_SIGNALING_PATHWAY	7	-0.744083	-1.60383	0.0185185	0.106988	1	3608	tags=86%, list=18%, signal=105%
GO_HISTONE_H3_K9_METHYLATION	GO_HISTONE_H3_K9_METHYLATION	37	-0.531942	-1.60379	0.0193798	0.106951	1	6036	tags=59%, list=31%, signal=85%
GO_REGULATION_OF_B_CELL_APOPTOTIC_PROCESS	GO_REGULATION_OF_B_CELL_APOPTOTIC_PROCESS	17	-0.565718	-1.60371	0.0277778	0.106929	1	3710	tags=47%, list=19%, signal=58%
GO_POSITIVE_REGULATION_OF_LYMPHOCYTE_MIGRATION	GO_POSITIVE_REGULATION_OF_LYMPHOCYTE_MIGRATION	35	-0.517914	-1.60352	0.072407	0.107027	1	4307	tags=51%, list=22%, signal=66%
GO_POSTREPLICATION_REPAIR	GO_POSTREPLICATION_REPAIR	48	-0.520756	-1.60351	0.0378072	0.106964	1	6040	tags=60%, list=31%, signal=87%
GO_MYOTUBE_DIFFERENTIATION	GO_MYOTUBE_DIFFERENTIATION	91	-0.402087	-1.60342	0.00582524	0.106957	1	6997	tags=42%, list=35%, signal=64%
GO_PROTEIN_HOMOTETRAMERIZATION	GO_PROTEIN_HOMOTETRAMERIZATION	81	-0.413499	-1.60333	0.0102249	0.106946	1	6925	tags=41%, list=35%, signal=62%
GO_LOW_DENSITY_LIPOPROTEIN_PARTICLE_CLEARANCE	GO_LOW_DENSITY_LIPOPROTEIN_PARTICLE_CLEARANCE	35	-0.483387	-1.60317	0.042	0.107021	1	4268	tags=34%, list=22%, signal=44%
GO_REGULATION_OF_SPINDLE_ASSEMBLY	GO_REGULATION_OF_SPINDLE_ASSEMBLY	27	-0.550209	-1.60312	0.0412574	0.106986	1	3457	tags=44%, list=18%, signal=54%
GO_REGULATION_OF_CD8_POSITIVE_ALPHA_BETA_T_CELL_DIFFERENTIATION	GO_REGULATION_OF_CD8_POSITIVE_ALPHA_BETA_T_CELL_DIFFERENTIATION	6	-0.749371	-1.60298	0.0314342	0.107016	1	2259	tags=67%, list=11%, signal=75%
GO_CHROMATIN_SILENCING_AT_TELOMERE	GO_CHROMATIN_SILENCING_AT_TELOMERE	7	-0.712788	-1.60263	0.00982318	0.107237	1	5679	tags=100%, list=29%, signal=140%
GO_RNA_POLYADENYLATION	GO_RNA_POLYADENYLATION	42	-0.565473	-1.60228	0.0243408	0.107431	1	5986	tags=71%, list=30%, signal=102%
GO_RESPONSE_TO_INORGANIC_SUBSTANCE	GO_RESPONSE_TO_INORGANIC_SUBSTANCE	535	-0.333715	-1.60216	0	0.107444	1	8476	tags=46%, list=43%, signal=78%
GO_REGULATION_OF_PROTEIN_DEACETYLATION	GO_REGULATION_OF_PROTEIN_DEACETYLATION	40	-0.520675	-1.60216	0.022869	0.107372	1	5192	tags=55%, list=26%, signal=74%
GO_GOLGI_TO_PLASMA_MEMBRANE_PROTEIN_TRANSPORT	GO_GOLGI_TO_PLASMA_MEMBRANE_PROTEIN_TRANSPORT	37	-0.516643	-1.60192	0.0277228	0.107515	1	5854	tags=59%, list=30%, signal=84%
GO_CELLULAR_RESPONSE_TO_GAMMA_RADIATION	GO_CELLULAR_RESPONSE_TO_GAMMA_RADIATION	28	-0.523549	-1.60179	0.0350515	0.107537	1	5802	tags=61%, list=29%, signal=86%
GO_REGULATION_OF_SMOOTHENED_SIGNALING_PATHWAY_INVOLVED_IN_DORSAL_VENTRAL_NEURAL_TUBE_PATTERNING	GO_REGULATION_OF_SMOOTHENED_SIGNALING_PATHWAY_INVOLVED_IN_DORSAL_VENTRAL_NEURAL_TUBE_PATTERNING	8	-0.737774	-1.60173	0.0183673	0.107512	1	4399	tags=88%, list=22%, signal=113%
GO_REGULATION_OF_VASCULATURE_DEVELOPMENT	GO_REGULATION_OF_VASCULATURE_DEVELOPMENT	300	-0.393401	-1.60143	0.029703	0.107668	1	8516	tags=55%, list=43%, signal=95%
GO_TRANSPORT_OF_VIRUS	GO_TRANSPORT_OF_VIRUS	57	-0.532637	-1.60137	0.0360721	0.107641	1	7226	tags=75%, list=37%, signal=119%
GO_REGULATION_OF_HISTONE_DEACETYLATION	GO_REGULATION_OF_HISTONE_DEACETYLATION	26	-0.53144	-1.60134	0.020284	0.107593	1	3023	tags=46%, list=15%, signal=54%
GO_G_PROTEIN_COUPLED_PURINERGIC_RECEPTOR_SIGNALING_PATHWAY	GO_G_PROTEIN_COUPLED_PURINERGIC_RECEPTOR_SIGNALING_PATHWAY	24	-0.523593	-1.60069	0.0536779	0.108028	1	7225	tags=71%, list=37%, signal=112%
GO_POSITIVE_REGULATION_OF_VIRAL_ENTRY_INTO_HOST_CELL	GO_POSITIVE_REGULATION_OF_VIRAL_ENTRY_INTO_HOST_CELL	9	-0.694819	-1.60063	0.0527344	0.108005	1	3521	tags=78%, list=18%, signal=95%
GO_CELLULAR_RESPONSE_TO_LIGHT_STIMULUS	GO_CELLULAR_RESPONSE_TO_LIGHT_STIMULUS	122	-0.40698	-1.60049	0.00587084	0.108033	1	8267	tags=55%, list=42%, signal=94%
GO_REGULATION_OF_GLIAL_CELL_PROLIFERATION	GO_REGULATION_OF_GLIAL_CELL_PROLIFERATION	31	-0.482456	-1.60037	0.022541	0.108079	1	6087	tags=45%, list=31%, signal=65%
GO_INTEGRIN_ACTIVATION	GO_INTEGRIN_ACTIVATION	22	-0.561153	-1.60035	0.04	0.108028	1	3976	tags=50%, list=20%, signal=63%
GO_RESPONSE_TO_PEPTIDE	GO_RESPONSE_TO_PEPTIDE	485	-0.351075	-1.60021	0.0019685	0.108062	1	7499	tags=42%, list=38%, signal=67%
GO_ANDROGEN_RECEPTOR_SIGNALING_PATHWAY	GO_ANDROGEN_RECEPTOR_SIGNALING_PATHWAY	57	-0.479288	-1.59999	0.013834	0.108163	1	7605	tags=63%, list=39%, signal=102%
GO_NEGATIVE_REGULATION_OF_DEVELOPMENTAL_PROCESS	GO_NEGATIVE_REGULATION_OF_DEVELOPMENTAL_PROCESS	895	-0.351359	-1.59991	0.00801603	0.108156	1	8541	tags=47%, list=43%, signal=80%
GO_METAPHASE_PLATE_CONGRESSION	GO_METAPHASE_PLATE_CONGRESSION	55	-0.535303	-1.59981	0.05	0.108162	1	6563	tags=67%, list=33%, signal=100%
GO_APOPTOTIC_MITOCHONDRIAL_CHANGES	GO_APOPTOTIC_MITOCHONDRIAL_CHANGES	114	-0.411037	-1.59956	0.028169	0.10831	1	8328	tags=60%, list=42%, signal=103%
GO_INTERLEUKIN_17_PRODUCTION	GO_INTERLEUKIN_17_PRODUCTION	29	-0.544014	-1.59956	0.0633397	0.108234	1	3325	tags=45%, list=17%, signal=54%
GO_REGULATION_OF_AXONOGENESIS	GO_REGULATION_OF_AXONOGENESIS	180	-0.39659	-1.59913	0.010142	0.108549	1	7553	tags=47%, list=38%, signal=75%
GO_ACTIN_CORTICAL_PATCH_LOCALIZATION	GO_ACTIN_CORTICAL_PATCH_LOCALIZATION	7	-0.689761	-1.59904	0.0344168	0.108558	1	4087	tags=71%, list=21%, signal=90%
GO_THYMIC_T_CELL_SELECTION	GO_THYMIC_T_CELL_SELECTION	21	-0.583923	-1.5985	0.0787402	0.108932	1	6126	tags=67%, list=31%, signal=97%
GO_NEGATIVE_REGULATION_OF_MYELOID_CELL_APOPTOTIC_PROCESS	GO_NEGATIVE_REGULATION_OF_MYELOID_CELL_APOPTOTIC_PROCESS	14	-0.563253	-1.59816	0.0248092	0.109146	1	6422	tags=57%, list=33%, signal=85%
GO_NEGATIVE_REGULATION_OF_DEFENSE_RESPONSE_TO_VIRUS	GO_NEGATIVE_REGULATION_OF_DEFENSE_RESPONSE_TO_VIRUS	20	-0.580769	-1.59797	0.0162933	0.109211	1	5471	tags=70%, list=28%, signal=97%
GO_CELLULAR_RESPONSE_TO_ALCOHOL	GO_CELLULAR_RESPONSE_TO_ALCOHOL	85	-0.429362	-1.59796	0.00788955	0.109137	1	6133	tags=44%, list=31%, signal=63%
GO_RIBONUCLEOPROTEIN_COMPLEX_BIOGENESIS	GO_RIBONUCLEOPROTEIN_COMPLEX_BIOGENESIS	419	-0.474992	-1.59783	0.0594059	0.109177	1	8115	tags=67%, list=41%, signal=112%
GO_APOPTOTIC_CELL_CLEARANCE	GO_APOPTOTIC_CELL_CLEARANCE	43	-0.44866	-1.59782	0.0220884	0.109107	1	5462	tags=47%, list=28%, signal=64%
GO_REGULATION_OF_HISTONE_H4_ACETYLATION	GO_REGULATION_OF_HISTONE_H4_ACETYLATION	13	-0.614136	-1.59776	0.0159681	0.109081	1	4715	tags=62%, list=24%, signal=81%
GO_REGULATION_OF_CALCIUM_MEDIATED_SIGNALING	GO_REGULATION_OF_CALCIUM_MEDIATED_SIGNALING	94	-0.40342	-1.59774	0.0160321	0.109022	1	4354	tags=31%, list=22%, signal=39%
GO_REGULATION_OF_PROTEIN_LOCALIZATION_TO_CELL_CORTEX	GO_REGULATION_OF_PROTEIN_LOCALIZATION_TO_CELL_CORTEX	6	-0.705725	-1.59761	0.0208729	0.109051	1	2919	tags=50%, list=15%, signal=59%
GO_MITOCHONDRIAL_DNA_REPLICATION	GO_MITOCHONDRIAL_DNA_REPLICATION	11	-0.670845	-1.59759	0.013834	0.108998	1	4475	tags=73%, list=23%, signal=94%
GO_NEGATIVE_REGULATION_OF_AUTOPHAGY	GO_NEGATIVE_REGULATION_OF_AUTOPHAGY	74	-0.461149	-1.59757	0.0404858	0.108943	1	8600	tags=73%, list=44%, signal=129%
GO_TOLL_LIKE_RECEPTOR_4_SIGNALING_PATHWAY	GO_TOLL_LIKE_RECEPTOR_4_SIGNALING_PATHWAY	33	-0.505437	-1.59757	0.0535373	0.108868	1	4845	tags=48%, list=25%, signal=64%
GO_DENDRITE_DEVELOPMENT	GO_DENDRITE_DEVELOPMENT	217	-0.407095	-1.59729	0.00782779	0.109051	1	8294	tags=55%, list=42%, signal=94%
GO_POSITIVE_REGULATION_OF_PROTEIN_OLIGOMERIZATION	GO_POSITIVE_REGULATION_OF_PROTEIN_OLIGOMERIZATION	23	-0.506426	-1.59722	0.0216963	0.109037	1	5829	tags=52%, list=30%, signal=74%
GO_REGULATION_OF_HISTONE_H3_K27_METHYLATION	GO_REGULATION_OF_HISTONE_H3_K27_METHYLATION	8	-0.698237	-1.59703	0.0213178	0.109115	1	4554	tags=75%, list=23%, signal=97%
GO_MODULATION_OF_TRANSCRIPTION_IN_OTHER_ORGANISM_INVOLVED_IN_SYMBIOTIC_INTERACTION	GO_MODULATION_OF_TRANSCRIPTION_IN_OTHER_ORGANISM_INVOLVED_IN_SYMBIOTIC_INTERACTION	28	-0.532364	-1.59701	0.0270793	0.109053	1	8368	tags=86%, list=42%, signal=149%
GO_POSITIVE_REGULATION_OF_MACROPHAGE_DIFFERENTIATION	GO_POSITIVE_REGULATION_OF_MACROPHAGE_DIFFERENTIATION	14	-0.592269	-1.59681	0.0306748	0.109143	1	7284	tags=71%, list=37%, signal=113%
GO_PROTEIN_LOCALIZATION_TO_VACUOLE	GO_PROTEIN_LOCALIZATION_TO_VACUOLE	60	-0.483192	-1.59676	0.0292398	0.109107	1	6382	tags=53%, list=32%, signal=79%
GO_GLIOGENESIS	GO_GLIOGENESIS	272	-0.367846	-1.59674	0	0.109059	1	9498	tags=56%, list=48%, signal=107%
GO_HISTONE_DEUBIQUITINATION	GO_HISTONE_DEUBIQUITINATION	21	-0.606603	-1.5965	0.0262626	0.109219	1	6461	tags=81%, list=33%, signal=120%
GO_OSTEOCLAST_DEVELOPMENT	GO_OSTEOCLAST_DEVELOPMENT	18	-0.568062	-1.59644	0.0362903	0.109194	1	3410	tags=44%, list=17%, signal=54%
GO_DENDRITIC_SPINE_DEVELOPMENT	GO_DENDRITIC_SPINE_DEVELOPMENT	89	-0.430477	-1.59642	0.0276134	0.109134	1	9364	tags=72%, list=47%, signal=136%
GO_MULTICELLULAR_ORGANISMAL_HOMEOSTASIS	GO_MULTICELLULAR_ORGANISMAL_HOMEOSTASIS	462	-0.334435	-1.59628	0	0.1092	1	6646	tags=34%, list=34%, signal=49%
GO_POSITIVE_REGULATION_OF_CYTOPLASMIC_TRANSLATION	GO_POSITIVE_REGULATION_OF_CYTOPLASMIC_TRANSLATION	10	-0.647758	-1.59619	0.023622	0.109212	1	5423	tags=80%, list=27%, signal=110%
GO_NEGATIVE_REGULATION_OF_NEURON_PROJECTION_DEVELOPMENT	GO_NEGATIVE_REGULATION_OF_NEURON_PROJECTION_DEVELOPMENT	146	-0.390153	-1.59597	0.00809717	0.109323	1	7606	tags=51%, list=39%, signal=82%
GO_NEGATIVE_REGULATION_OF_DNA_DEPENDENT_DNA_REPLICATION	GO_NEGATIVE_REGULATION_OF_DNA_DEPENDENT_DNA_REPLICATION	23	-0.622127	-1.59588	0.0275049	0.109326	1	5793	tags=83%, list=29%, signal=117%
GO_CELL_MORPHOGENESIS_INVOLVED_IN_NEURON_DIFFERENTIATION	GO_CELL_MORPHOGENESIS_INVOLVED_IN_NEURON_DIFFERENTIATION	564	-0.37125	-1.59555	0.00198413	0.109531	1	8311	tags=49%, list=42%, signal=82%
GO_NUCLEAR_TRANSCRIBED_MRNA_POLY_A_TAIL_SHORTENING	GO_NUCLEAR_TRANSCRIBED_MRNA_POLY_A_TAIL_SHORTENING	28	-0.571038	-1.5955	0.020202	0.109487	1	6476	tags=68%, list=33%, signal=101%
GO_POSITIVE_REGULATION_OF_CELL_CYCLE_PHASE_TRANSITION	GO_POSITIVE_REGULATION_OF_CELL_CYCLE_PHASE_TRANSITION	93	-0.453235	-1.59534	0.0267176	0.109535	1	7893	tags=65%, list=40%, signal=107%
GO_NEGATIVE_REGULATION_OF_INTERLEUKIN_1_SECRETION	GO_NEGATIVE_REGULATION_OF_INTERLEUKIN_1_SECRETION	15	-0.587743	-1.5953	0.0326923	0.10949	1	3831	tags=40%, list=19%, signal=50%
GO_POSITIVE_REGULATION_OF_PROTEIN_TARGETING_TO_MITOCHONDRION	GO_POSITIVE_REGULATION_OF_PROTEIN_TARGETING_TO_MITOCHONDRION	31	-0.53828	-1.59522	0.031185	0.10949	1	6146	tags=68%, list=31%, signal=98%
GO_REGULATION_OF_CELL_PROJECTION_ASSEMBLY	GO_REGULATION_OF_CELL_PROJECTION_ASSEMBLY	163	-0.404283	-1.59514	0.00401606	0.109486	1	6808	tags=49%, list=34%, signal=74%
GO_REGULATION_OF_ESTABLISHMENT_OF_PROTEIN_LOCALIZATION_TO_MITOCHONDRION	GO_REGULATION_OF_ESTABLISHMENT_OF_PROTEIN_LOCALIZATION_TO_MITOCHONDRION	69	-0.476513	-1.59496	0.0283401	0.109541	1	6146	tags=57%, list=31%, signal=82%
GO_POSITIVE_REGULATION_OF_NITRIC_OXIDE_BIOSYNTHETIC_PROCESS	GO_POSITIVE_REGULATION_OF_NITRIC_OXIDE_BIOSYNTHETIC_PROCESS	39	-0.471654	-1.59445	0.0298805	0.109884	1	5472	tags=44%, list=28%, signal=60%
GO_CELLULAR_RESPONSE_TO_OXIDISED_LOW_DENSITY_LIPOPROTEIN_PARTICLE_STIMULUS	GO_CELLULAR_RESPONSE_TO_OXIDISED_LOW_DENSITY_LIPOPROTEIN_PARTICLE_STIMULUS	10	-0.644138	-1.59438	0.0346821	0.109852	1	5238	tags=70%, list=27%, signal=95%
GO_NATURAL_KILLER_CELL_DIFFERENTIATION	GO_NATURAL_KILLER_CELL_DIFFERENTIATION	22	-0.52505	-1.59417	0.0356436	0.109968	1	7563	tags=73%, list=38%, signal=118%
GO_CARBOHYDRATE_BIOSYNTHETIC_PROCESS	GO_CARBOHYDRATE_BIOSYNTHETIC_PROCESS	199	-0.367311	-1.59411	0.00603622	0.109927	1	8518	tags=47%, list=43%, signal=82%
GO_POSITIVE_REGULATION_OF_NLRP3_INFLAMMASOME_COMPLEX_ASSEMBLY	GO_POSITIVE_REGULATION_OF_NLRP3_INFLAMMASOME_COMPLEX_ASSEMBLY	7	-0.709088	-1.59404	0.0289575	0.109911	1	1825	tags=57%, list=9%, signal=63%
GO_INTERLEUKIN_2_BIOSYNTHETIC_PROCESS	GO_INTERLEUKIN_2_BIOSYNTHETIC_PROCESS	22	-0.590146	-1.59403	0.0692308	0.109843	1	2843	tags=45%, list=14%, signal=53%
GO_POSITIVE_REGULATION_OF_PROTEIN_DEPHOSPHORYLATION	GO_POSITIVE_REGULATION_OF_PROTEIN_DEPHOSPHORYLATION	41	-0.48859	-1.59361	0.0376984	0.110134	1	5937	tags=54%, list=30%, signal=77%
GO_NEGATIVE_REGULATION_OF_NERVOUS_SYSTEM_DEVELOPMENT	GO_NEGATIVE_REGULATION_OF_NERVOUS_SYSTEM_DEVELOPMENT	291	-0.370971	-1.59349	0.00796813	0.110149	1	7606	tags=44%, list=39%, signal=71%
GO_TOR_SIGNALING	GO_TOR_SIGNALING	107	-0.436028	-1.59336	0.0315582	0.110195	1	8919	tags=68%, list=45%, signal=124%
GO_REGULATION_OF_UBIQUITIN_DEPENDENT_PROTEIN_CATABOLIC_PROCESS	GO_REGULATION_OF_UBIQUITIN_DEPENDENT_PROTEIN_CATABOLIC_PROCESS	142	-0.447791	-1.59321	0.0218254	0.11026	1	7578	tags=60%, list=38%, signal=96%
GO_POSITIVE_REGULATION_OF_INTERLEUKIN_4_PRODUCTION	GO_POSITIVE_REGULATION_OF_INTERLEUKIN_4_PRODUCTION	23	-0.585709	-1.59296	0.0755467	0.110429	1	6391	tags=74%, list=32%, signal=109%
GO_POSITIVE_REGULATION_OF_CALCIUM_MEDIATED_SIGNALING	GO_POSITIVE_REGULATION_OF_CALCIUM_MEDIATED_SIGNALING	43	-0.44243	-1.59284	0.0243408	0.110454	1	4307	tags=37%, list=22%, signal=47%
GO_NATURAL_KILLER_CELL_MEDIATED_IMMUNITY	GO_NATURAL_KILLER_CELL_MEDIATED_IMMUNITY	64	-0.501441	-1.59275	0.0828625	0.110459	1	5816	tags=53%, list=29%, signal=75%
GO_POSITIVE_REGULATION_OF_PHOSPHOLIPASE_ACTIVITY	GO_POSITIVE_REGULATION_OF_PHOSPHOLIPASE_ACTIVITY	57	-0.426081	-1.59253	0.019305	0.110569	1	2142	tags=21%, list=11%, signal=24%
GO_POSITIVE_REGULATION_OF_REGULATED_SECRETORY_PATHWAY	GO_POSITIVE_REGULATION_OF_REGULATED_SECRETORY_PATHWAY	51	-0.436318	-1.59246	0.0176471	0.110532	1	7254	tags=49%, list=37%, signal=77%
GO_RESPONSE_TO_EPIDERMAL_GROWTH_FACTOR	GO_RESPONSE_TO_EPIDERMAL_GROWTH_FACTOR	46	-0.517872	-1.59243	0.0442656	0.110486	1	4184	tags=46%, list=21%, signal=58%
GO_REGULATION_OF_CENTRIOLE_REPLICATION	GO_REGULATION_OF_CENTRIOLE_REPLICATION	21	-0.588024	-1.59239	0.0171103	0.110459	1	4604	tags=62%, list=23%, signal=81%
GO_TERMINATION_OF_RNA_POLYMERASE_I_TRANSCRIPTION	GO_TERMINATION_OF_RNA_POLYMERASE_I_TRANSCRIPTION	30	-0.541348	-1.59235	0.0382294	0.110417	1	4235	tags=50%, list=21%, signal=64%
GO_PROTEIN_LOCALIZATION_TO_CELL_PERIPHERY	GO_PROTEIN_LOCALIZATION_TO_CELL_PERIPHERY	302	-0.386153	-1.59235	0.00398406	0.110348	1	7627	tags=49%, list=39%, signal=79%
GO_POSITIVE_REGULATION_OF_TELOMERE_MAINTENANCE	GO_POSITIVE_REGULATION_OF_TELOMERE_MAINTENANCE	49	-0.519318	-1.59235	0.0238095	0.110273	1	5957	tags=67%, list=30%, signal=96%
GO_DNA_DEPENDENT_DNA_REPLICATION_MAINTENANCE_OF_FIDELITY	GO_DNA_DEPENDENT_DNA_REPLICATION_MAINTENANCE_OF_FIDELITY	38	-0.563491	-1.5922	0.0403071	0.110303	1	4673	tags=66%, list=24%, signal=86%
GO_CYTOPLASMIC_MRNA_PROCESSING_BODY_ASSEMBLY	GO_CYTOPLASMIC_MRNA_PROCESSING_BODY_ASSEMBLY	19	-0.623234	-1.5921	0.0343434	0.110297	1	6021	tags=79%, list=30%, signal=113%
GO_NUCLEOTIDE_EXCISION_REPAIR_PREINCISION_COMPLEX_STABILIZATION	GO_NUCLEOTIDE_EXCISION_REPAIR_PREINCISION_COMPLEX_STABILIZATION	21	-0.577073	-1.59196	0.0348361	0.110345	1	5349	tags=62%, list=27%, signal=85%
GO_PYRIMIDINE_CONTAINING_COMPOUND_CATABOLIC_PROCESS	GO_PYRIMIDINE_CONTAINING_COMPOUND_CATABOLIC_PROCESS	38	-0.452557	-1.59191	0.0368932	0.11031	1	4787	tags=37%, list=24%, signal=49%
GO_REGULATION_OF_DENDRITIC_SPINE_DEVELOPMENT	GO_REGULATION_OF_DENDRITIC_SPINE_DEVELOPMENT	67	-0.437119	-1.59162	0.0231214	0.110467	1	9296	tags=75%, list=47%, signal=140%
GO_POSITIVE_REGULATION_OF_PROTEIN_LOCALIZATION_TO_MEMBRANE	GO_POSITIVE_REGULATION_OF_PROTEIN_LOCALIZATION_TO_MEMBRANE	117	-0.416569	-1.59161	0.0119522	0.110398	1	8473	tags=62%, list=43%, signal=109%
GO_NEGATIVE_REGULATION_OF_VITAMIN_METABOLIC_PROCESS	GO_NEGATIVE_REGULATION_OF_VITAMIN_METABOLIC_PROCESS	6	-0.702368	-1.5916	0.0258964	0.110337	1	995	tags=33%, list=5%, signal=35%
GO_NEGATIVE_REGULATION_OF_VIRAL_RELEASE_FROM_HOST_CELL	GO_NEGATIVE_REGULATION_OF_VIRAL_RELEASE_FROM_HOST_CELL	15	-0.646009	-1.59145	0.0250482	0.110395	1	3131	tags=60%, list=16%, signal=71%
GO_REGULATION_OF_CARBOHYDRATE_BIOSYNTHETIC_PROCESS	GO_REGULATION_OF_CARBOHYDRATE_BIOSYNTHETIC_PROCESS	88	-0.410043	-1.59123	0.00610998	0.110467	1	4806	tags=33%, list=24%, signal=43%
GO_NEGATIVE_REGULATION_OF_GLIAL_CELL_PROLIFERATION	GO_NEGATIVE_REGULATION_OF_GLIAL_CELL_PROLIFERATION	15	-0.553189	-1.59119	0.0227743	0.11043	1	5803	tags=47%, list=29%, signal=66%
GO_MAMMARY_GLAND_EPITHELIUM_DEVELOPMENT	GO_MAMMARY_GLAND_EPITHELIUM_DEVELOPMENT	70	-0.417933	-1.59117	0.0161616	0.110375	1	7589	tags=51%, list=38%, signal=83%
GO_POSITIVE_REGULATION_OF_DEPHOSPHORYLATION	GO_POSITIVE_REGULATION_OF_DEPHOSPHORYLATION	54	-0.459541	-1.59087	0.0406977	0.110614	1	5937	tags=48%, list=30%, signal=69%
GO_ACTIN_POLYMERIZATION_DEPENDENT_CELL_MOTILITY	GO_ACTIN_POLYMERIZATION_DEPENDENT_CELL_MOTILITY	6	-0.761624	-1.59076	0.0357815	0.110646	1	3631	tags=67%, list=18%, signal=82%
GO_POST_TRANSLATIONAL_PROTEIN_MODIFICATION	GO_POST_TRANSLATIONAL_PROTEIN_MODIFICATION	354	-0.39154	-1.59062	0.0261569	0.110702	1	7673	tags=50%, list=39%, signal=81%
GO_POSITIVE_REGULATION_OF_TYROSINE_PHOSPHORYLATION_OF_STAT_PROTEIN	GO_POSITIVE_REGULATION_OF_TYROSINE_PHOSPHORYLATION_OF_STAT_PROTEIN	67	-0.418752	-1.59049	0.0249042	0.110742	1	4074	tags=28%, list=21%, signal=36%
GO_REGULATION_OF_CENTROSOME_DUPLICATION	GO_REGULATION_OF_CENTROSOME_DUPLICATION	42	-0.508895	-1.59035	0.0113636	0.110801	1	4661	tags=52%, list=24%, signal=68%
GO_EPHRIN_RECEPTOR_SIGNALING_PATHWAY	GO_EPHRIN_RECEPTOR_SIGNALING_PATHWAY	85	-0.455053	-1.58993	0.0206612	0.111098	1	9224	tags=73%, list=47%, signal=136%
GO_AXON_EXTENSION	GO_AXON_EXTENSION	116	-0.41083	-1.5898	0.00829876	0.11113	1	7349	tags=51%, list=37%, signal=81%
GO_POSITIVE_REGULATION_OF_PROTEOLYSIS_INVOLVED_IN_CELLULAR_PROTEIN_CATABOLIC_PROCESS	GO_POSITIVE_REGULATION_OF_PROTEOLYSIS_INVOLVED_IN_CELLULAR_PROTEIN_CATABOLIC_PROCESS	116	-0.438449	-1.58979	0.0218254	0.111068	1	8428	tags=63%, list=43%, signal=109%
GO_REGULATION_OF_TRANSLATIONAL_FIDELITY	GO_REGULATION_OF_TRANSLATIONAL_FIDELITY	17	-0.604411	-1.58971	0.0324544	0.111071	1	6382	tags=71%, list=32%, signal=104%
GO_REGULATION_OF_MAMMARY_GLAND_EPITHELIAL_CELL_PROLIFERATION	GO_REGULATION_OF_MAMMARY_GLAND_EPITHELIAL_CELL_PROLIFERATION	17	-0.53699	-1.5897	0.0232108	0.111007	1	2930	tags=41%, list=15%, signal=48%
GO_NEURAL_PRECURSOR_CELL_PROLIFERATION	GO_NEURAL_PRECURSOR_CELL_PROLIFERATION	144	-0.390394	-1.58954	0.00619835	0.111071	1	8598	tags=53%, list=44%, signal=93%
GO_DNA_DEAMINATION	GO_DNA_DEAMINATION	13	-0.608982	-1.58937	0.0487329	0.111166	1	2028	tags=38%, list=10%, signal=43%
GO_NEURON_PROJECTION_EXTENSION	GO_NEURON_PROJECTION_EXTENSION	160	-0.389818	-1.58925	0.0100806	0.111202	1	7430	tags=48%, list=38%, signal=77%
GO_NEGATIVE_REGULATION_OF_PINOCYTOSIS	GO_NEGATIVE_REGULATION_OF_PINOCYTOSIS	5	-0.752575	-1.5881	0.0297619	0.112093	1	4793	tags=80%, list=24%, signal=106%
GO_NEGATIVE_REGULATION_OF_PEPTIDYL_SERINE_PHOSPHORYLATION	GO_NEGATIVE_REGULATION_OF_PEPTIDYL_SERINE_PHOSPHORYLATION	24	-0.50367	-1.5877	0.0217391	0.112384	1	5233	tags=54%, list=26%, signal=74%
GO_MODIFICATION_OF_MORPHOLOGY_OR_PHYSIOLOGY_OF_OTHER_ORGANISM	GO_MODIFICATION_OF_MORPHOLOGY_OR_PHYSIOLOGY_OF_OTHER_ORGANISM	156	-0.376578	-1.58768	0.00984252	0.112324	1	8496	tags=47%, list=43%, signal=81%
GO_NECROPTOTIC_SIGNALING_PATHWAY	GO_NECROPTOTIC_SIGNALING_PATHWAY	6	-0.760768	-1.5875	0.0264151	0.112419	1	2486	tags=67%, list=13%, signal=76%
GO_INOSITOL_TRISPHOSPHATE_BIOSYNTHETIC_PROCESS	GO_INOSITOL_TRISPHOSPHATE_BIOSYNTHETIC_PROCESS	23	-0.498466	-1.58731	0.0191939	0.112496	1	2142	tags=26%, list=11%, signal=29%
GO_REGULATION_OF_OXIDOREDUCTASE_ACTIVITY	GO_REGULATION_OF_OXIDOREDUCTASE_ACTIVITY	92	-0.375594	-1.5873	0.00603622	0.112434	1	5187	tags=27%, list=26%, signal=37%
GO_CONTRACTILE_ACTIN_FILAMENT_BUNDLE_ASSEMBLY	GO_CONTRACTILE_ACTIN_FILAMENT_BUNDLE_ASSEMBLY	90	-0.43813	-1.58723	0.0298805	0.112424	1	7564	tags=58%, list=38%, signal=93%
GO_POSITIVE_REGULATION_OF_NATURAL_KILLER_CELL_PROLIFERATION	GO_POSITIVE_REGULATION_OF_NATURAL_KILLER_CELL_PROLIFERATION	8	-0.672601	-1.58719	0.0448598	0.112395	1	2159	tags=50%, list=11%, signal=56%
GO_POSITIVE_REGULATION_OF_CELLULAR_PROTEIN_CATABOLIC_PROCESS	GO_POSITIVE_REGULATION_OF_CELLULAR_PROTEIN_CATABOLIC_PROCESS	136	-0.430929	-1.58718	0.0196078	0.112325	1	7535	tags=55%, list=38%, signal=89%
GO_REGULATION_OF_PROTEIN_STABILITY	GO_REGULATION_OF_PROTEIN_STABILITY	258	-0.41291	-1.58711	0.0236686	0.112331	1	9264	tags=67%, list=47%, signal=124%
GO_SOMATIC_DIVERSIFICATION_OF_IMMUNE_RECEPTORS_VIA_SOMATIC_MUTATION	GO_SOMATIC_DIVERSIFICATION_OF_IMMUNE_RECEPTORS_VIA_SOMATIC_MUTATION	12	-0.647254	-1.58693	0.0293542	0.112436	1	5721	tags=83%, list=29%, signal=117%
GO_POSITIVE_REGULATION_OF_VIRAL_TRANSCRIPTION	GO_POSITIVE_REGULATION_OF_VIRAL_TRANSCRIPTION	41	-0.539467	-1.58688	0.04158	0.112396	1	8196	tags=85%, list=41%, signal=146%
GO_CELLULAR_RESPONSE_TO_INTERFERON_ALPHA	GO_CELLULAR_RESPONSE_TO_INTERFERON_ALPHA	10	-0.642587	-1.58615	0.0339623	0.112917	1	4915	tags=60%, list=25%, signal=80%
GO_CELLULAR_RESPONSE_TO_MORPHINE	GO_CELLULAR_RESPONSE_TO_MORPHINE	5	-0.760422	-1.58586	0.0292398	0.1131	1	2630	tags=60%, list=13%, signal=69%
GO_PLASMA_MEMBRANE_TO_ENDOSOME_TRANSPORT	GO_PLASMA_MEMBRANE_TO_ENDOSOME_TRANSPORT	7	-0.730613	-1.58573	0.0205761	0.113157	1	2685	tags=57%, list=14%, signal=66%
GO_ACTIVATION_OF_MAPKK_ACTIVITY	GO_ACTIVATION_OF_MAPKK_ACTIVITY	52	-0.485665	-1.58567	0.0182556	0.113139	1	7941	tags=69%, list=40%, signal=115%
GO_EOSINOPHIL_ACTIVATION	GO_EOSINOPHIL_ACTIVATION	7	-0.691977	-1.58514	0.0234542	0.113557	1	1987	tags=43%, list=10%, signal=48%
GO_EMBRYO_DEVELOPMENT_ENDING_IN_BIRTH_OR_EGG_HATCHING	GO_EMBRYO_DEVELOPMENT_ENDING_IN_BIRTH_OR_EGG_HATCHING	616	-0.378228	-1.58501	0.00408998	0.113596	1	7589	tags=45%, list=38%, signal=71%
GO_PYRIMIDINE_CONTAINING_COMPOUND_SALVAGE	GO_PYRIMIDINE_CONTAINING_COMPOUND_SALVAGE	11	-0.591768	-1.58498	0.04375	0.113544	1	3766	tags=45%, list=19%, signal=56%
GO_NEURAL_TUBE_PATTERNING	GO_NEURAL_TUBE_PATTERNING	40	-0.479049	-1.58449	0.0344828	0.113933	1	3207	tags=35%, list=16%, signal=42%
GO_POSITIVE_REGULATION_OF_ERBB_SIGNALING_PATHWAY	GO_POSITIVE_REGULATION_OF_ERBB_SIGNALING_PATHWAY	30	-0.481909	-1.58447	0.0159363	0.113874	1	4695	tags=43%, list=24%, signal=57%
GO_NUCLEOTIDE_BINDING_DOMAIN_LEUCINE_RICH_REPEAT_CONTAINING_RECEPTOR_SIGNALING_PATHWAY	GO_NUCLEOTIDE_BINDING_DOMAIN_LEUCINE_RICH_REPEAT_CONTAINING_RECEPTOR_SIGNALING_PATHWAY	34	-0.548306	-1.58442	0.0374753	0.113855	1	5171	tags=62%, list=26%, signal=84%
GO_CELLULAR_RESPONSE_TO_PROSTAGLANDIN_STIMULUS	GO_CELLULAR_RESPONSE_TO_PROSTAGLANDIN_STIMULUS	22	-0.505276	-1.58399	0.017341	0.114158	1	5176	tags=41%, list=26%, signal=55%
GO_POSITIVE_REGULATION_OF_MONOCYTE_DIFFERENTIATION	GO_POSITIVE_REGULATION_OF_MONOCYTE_DIFFERENTIATION	10	-0.675997	-1.58391	0.0311203	0.114132	1	3596	tags=70%, list=18%, signal=86%
GO_INTERLEUKIN_6_SECRETION	GO_INTERLEUKIN_6_SECRETION	37	-0.470029	-1.58368	0.0500963	0.11428	1	8516	tags=62%, list=43%, signal=109%
GO_PHOSPHORYLATION_OF_RNA_POLYMERASE_II_C_TERMINAL_DOMAIN	GO_PHOSPHORYLATION_OF_RNA_POLYMERASE_II_C_TERMINAL_DOMAIN	10	-0.695113	-1.58362	0.024952	0.114257	1	3408	tags=70%, list=17%, signal=85%
GO_T_HELPER_17_CELL_LINEAGE_COMMITMENT	GO_T_HELPER_17_CELL_LINEAGE_COMMITMENT	12	-0.682066	-1.58361	0.0569853	0.114184	1	2891	tags=58%, list=15%, signal=68%
GO_RETINOIC_ACID_RECEPTOR_SIGNALING_PATHWAY	GO_RETINOIC_ACID_RECEPTOR_SIGNALING_PATHWAY	30	-0.462226	-1.58356	0.0241935	0.114148	1	6167	tags=47%, list=31%, signal=68%
GO_REGULATION_OF_MRNA_EXPORT_FROM_NUCLEUS	GO_REGULATION_OF_MRNA_EXPORT_FROM_NUCLEUS	5	-0.808325	-1.58351	0.0103093	0.114121	1	3791	tags=100%, list=19%, signal=124%
GO_BETA_CATENIN_DESTRUCTION_COMPLEX_DISASSEMBLY	GO_BETA_CATENIN_DESTRUCTION_COMPLEX_DISASSEMBLY	21	-0.53426	-1.58323	0.0240964	0.114301	1	8659	tags=90%, list=44%, signal=161%
GO_MODULATION_OF_PROGRAMMED_CELL_DEATH_IN_OTHER_ORGANISM	GO_MODULATION_OF_PROGRAMMED_CELL_DEATH_IN_OTHER_ORGANISM	6	-0.727449	-1.58306	0.0223577	0.114348	1	4490	tags=83%, list=23%, signal=108%
GO_INTERLEUKIN_35_MEDIATED_SIGNALING_PATHWAY	GO_INTERLEUKIN_35_MEDIATED_SIGNALING_PATHWAY	11	-0.668224	-1.58291	0.0325671	0.114416	1	4074	tags=73%, list=21%, signal=92%
GO_NUCLEOSIDE_PHOSPHATE_CATABOLIC_PROCESS	GO_NUCLEOSIDE_PHOSPHATE_CATABOLIC_PROCESS	67	-0.413928	-1.58289	0.0165289	0.114352	1	6803	tags=45%, list=34%, signal=68%
GO_DNA_STRAND_ELONGATION_INVOLVED_IN_DNA_REPLICATION	GO_DNA_STRAND_ELONGATION_INVOLVED_IN_DNA_REPLICATION	14	-0.678843	-1.58288	0.0561122	0.114282	1	6354	tags=100%, list=32%, signal=147%
GO_REGULATION_OF_NK_T_CELL_PROLIFERATION	GO_REGULATION_OF_NK_T_CELL_PROLIFERATION	5	-0.797851	-1.58261	0.0286807	0.114446	1	1545	tags=60%, list=8%, signal=65%
GO_NITRIC_OXIDE_BIOSYNTHETIC_PROCESS	GO_NITRIC_OXIDE_BIOSYNTHETIC_PROCESS	67	-0.423564	-1.58243	0.0242915	0.114523	1	6115	tags=43%, list=31%, signal=62%
GO_TYROSINE_PHOSPHORYLATION_OF_STAT_PROTEIN	GO_TYROSINE_PHOSPHORYLATION_OF_STAT_PROTEIN	79	-0.403532	-1.58237	0.0176471	0.114491	1	4074	tags=29%, list=21%, signal=37%
GO_NEGATIVE_REGULATION_OF_WNT_SIGNALING_PATHWAY	GO_NEGATIVE_REGULATION_OF_WNT_SIGNALING_PATHWAY	197	-0.407165	-1.58226	0.026694	0.114501	1	8096	tags=53%, list=41%, signal=89%
GO_SISTER_CHROMATID_COHESION	GO_SISTER_CHROMATID_COHESION	47	-0.533951	-1.58196	0.023166	0.114643	1	7429	tags=77%, list=38%, signal=122%
GO_NEGATIVE_REGULATION_OF_HISTONE_H4_ACETYLATION	GO_NEGATIVE_REGULATION_OF_HISTONE_H4_ACETYLATION	5	-0.766707	-1.58151	0.015873	0.114925	1	1708	tags=60%, list=9%, signal=66%
GO_NEGATIVE_REGULATION_OF_NEURON_APOPTOTIC_PROCESS	GO_NEGATIVE_REGULATION_OF_NEURON_APOPTOTIC_PROCESS	143	-0.378009	-1.58148	0.00408998	0.114887	1	7142	tags=43%, list=36%, signal=67%
GO_REGULATION_OF_TRANSCRIPTION_INVOLVED_IN_G1_S_TRANSITION_OF_MITOTIC_CELL_CYCLE	GO_REGULATION_OF_TRANSCRIPTION_INVOLVED_IN_G1_S_TRANSITION_OF_MITOTIC_CELL_CYCLE	28	-0.582915	-1.58147	0.0592885	0.114821	1	7450	tags=89%, list=38%, signal=143%
GO_OPIOID_RECEPTOR_SIGNALING_PATHWAY	GO_OPIOID_RECEPTOR_SIGNALING_PATHWAY	12	-0.609592	-1.58127	0.0254902	0.11491	1	403	tags=25%, list=2%, signal=26%
GO_POSITIVE_REGULATION_OF_ERK1_AND_ERK2_CASCADE	GO_POSITIVE_REGULATION_OF_ERK1_AND_ERK2_CASCADE	192	-0.378407	-1.58101	0.0262626	0.115056	1	8452	tags=51%, list=43%, signal=87%
GO_MODULATION_OF_EXCITATORY_POSTSYNAPTIC_POTENTIAL	GO_MODULATION_OF_EXCITATORY_POSTSYNAPTIC_POTENTIAL	39	-0.455161	-1.58091	0.0257827	0.115079	1	8751	tags=59%, list=44%, signal=106%
GO_CELL_REDOX_HOMEOSTASIS	GO_CELL_REDOX_HOMEOSTASIS	72	-0.433316	-1.5809	0.0433925	0.115012	1	7861	tags=53%, list=40%, signal=87%
GO_CELLULAR_RESPONSE_TO_KETONE	GO_CELLULAR_RESPONSE_TO_KETONE	93	-0.400698	-1.58083	0.00596422	0.115	1	6133	tags=39%, list=31%, signal=56%
GO_FIBROBLAST_ACTIVATION	GO_FIBROBLAST_ACTIVATION	10	-0.606397	-1.58079	0.0285714	0.114967	1	656	tags=20%, list=3%, signal=21%
GO_NEGATIVE_REGULATION_OF_CAMP_MEDIATED_SIGNALING	GO_NEGATIVE_REGULATION_OF_CAMP_MEDIATED_SIGNALING	23	-0.487876	-1.58058	0.0314961	0.115091	1	2100	tags=22%, list=11%, signal=24%
GO_CELLULAR_RESPONSE_TO_HORMONE_STIMULUS	GO_CELLULAR_RESPONSE_TO_HORMONE_STIMULUS	674	-0.34571	-1.58056	0.00194553	0.115034	1	7605	tags=42%, list=39%, signal=65%
GO_I_KAPPAB_PHOSPHORYLATION	GO_I_KAPPAB_PHOSPHORYLATION	18	-0.576291	-1.5805	0.0350877	0.115014	1	6340	tags=78%, list=32%, signal=114%
GO_NEGATIVE_REGULATION_OF_SUPRAMOLECULAR_FIBER_ORGANIZATION	GO_NEGATIVE_REGULATION_OF_SUPRAMOLECULAR_FIBER_ORGANIZATION	122	-0.400114	-1.58042	0.006	0.11502	1	7627	tags=51%, list=39%, signal=82%
GO_MUSCLE_CELL_APOPTOTIC_PROCESS	GO_MUSCLE_CELL_APOPTOTIC_PROCESS	63	-0.429637	-1.58002	0.0163265	0.115293	1	4303	tags=33%, list=22%, signal=42%
GO_ADAPTIVE_THERMOGENESIS	GO_ADAPTIVE_THERMOGENESIS	149	-0.374489	-1.57969	0.00598802	0.115503	1	6646	tags=41%, list=34%, signal=61%
GO_ARF_PROTEIN_SIGNAL_TRANSDUCTION	GO_ARF_PROTEIN_SIGNAL_TRANSDUCTION	18	-0.570022	-1.57968	0.0227743	0.11544	1	4426	tags=50%, list=22%, signal=64%
GO_NEGATIVE_REGULATION_OF_ACTIN_NUCLEATION	GO_NEGATIVE_REGULATION_OF_ACTIN_NUCLEATION	8	-0.650803	-1.57968	0.0335306	0.115368	1	5337	tags=75%, list=27%, signal=103%
GO_DOSAGE_COMPENSATION	GO_DOSAGE_COMPENSATION	19	-0.586608	-1.57966	0.0135922	0.115314	1	4798	tags=63%, list=24%, signal=83%
GO_ENDOPLASMIC_RETICULUM_TO_CYTOSOL_TRANSPORT	GO_ENDOPLASMIC_RETICULUM_TO_CYTOSOL_TRANSPORT	26	-0.56055	-1.57951	0.0480167	0.115382	1	3372	tags=50%, list=17%, signal=60%
GO_NUCLEOSIDE_MONOPHOSPHATE_BIOSYNTHETIC_PROCESS	GO_NUCLEOSIDE_MONOPHOSPHATE_BIOSYNTHETIC_PROCESS	44	-0.484602	-1.57923	0.0494845	0.11557	1	7561	tags=61%, list=38%, signal=99%
GO_RESPONSE_TO_HEAT	GO_RESPONSE_TO_HEAT	170	-0.411667	-1.57906	0.0235294	0.115642	1	5303	tags=41%, list=27%, signal=55%
GO_PROTEIN_CONTAINING_COMPLEX_DISASSEMBLY	GO_PROTEIN_CONTAINING_COMPLEX_DISASSEMBLY	316	-0.414065	-1.57877	0.030303	0.115844	1	8659	tags=60%, list=44%, signal=105%
GO_MEMBRANE_PROTEIN_ECTODOMAIN_PROTEOLYSIS	GO_MEMBRANE_PROTEIN_ECTODOMAIN_PROTEOLYSIS	41	-0.479148	-1.57856	0.0275049	0.115936	1	5905	tags=54%, list=30%, signal=76%
GO_VESICLE_TARGETING_TO_FROM_OR_WITHIN_GOLGI	GO_VESICLE_TARGETING_TO_FROM_OR_WITHIN_GOLGI	73	-0.494732	-1.57813	0.0285714	0.11624	1	5891	tags=53%, list=30%, signal=76%
GO_SMOOTHENED_SIGNALING_PATHWAY_INVOLVED_IN_DORSAL_VENTRAL_NEURAL_TUBE_PATTERNING	GO_SMOOTHENED_SIGNALING_PATHWAY_INVOLVED_IN_DORSAL_VENTRAL_NEURAL_TUBE_PATTERNING	14	-0.645914	-1.57781	0.0266393	0.116445	1	2468	tags=57%, list=12%, signal=65%
GO_TRANSMEMBRANE_RECEPTOR_PROTEIN_TYROSINE_KINASE_SIGNALING_PATHWAY	GO_TRANSMEMBRANE_RECEPTOR_PROTEIN_TYROSINE_KINASE_SIGNALING_PATHWAY	676	-0.359191	-1.57766	0.0178218	0.116492	1	7649	tags=46%, list=39%, signal=72%
GO_REGULATION_OF_TOLL_LIKE_RECEPTOR_2_SIGNALING_PATHWAY	GO_REGULATION_OF_TOLL_LIKE_RECEPTOR_2_SIGNALING_PATHWAY	9	-0.691768	-1.57735	0.035514	0.116691	1	3437	tags=67%, list=17%, signal=81%
GO_CYTOSKELETON_DEPENDENT_INTRACELLULAR_TRANSPORT	GO_CYTOSKELETON_DEPENDENT_INTRACELLULAR_TRANSPORT	168	-0.433914	-1.57728	0.0215686	0.116683	1	7624	tags=60%, list=39%, signal=96%
GO_DNA_LIGATION	GO_DNA_LIGATION	16	-0.585517	-1.57704	0.0537849	0.116818	1	5283	tags=69%, list=27%, signal=94%
GO_RESPONSE_TO_MECHANICAL_STIMULUS	GO_RESPONSE_TO_MECHANICAL_STIMULUS	202	-0.361765	-1.57684	0.00400802	0.116912	1	7360	tags=43%, list=37%, signal=67%
GO_NEGATIVE_REGULATION_OF_NEUROINFLAMMATORY_RESPONSE	GO_NEGATIVE_REGULATION_OF_NEUROINFLAMMATORY_RESPONSE	8	-0.653374	-1.57681	0.0465116	0.116856	1	5433	tags=63%, list=28%, signal=86%
GO_POSITIVE_REGULATION_OF_T_CELL_CYTOKINE_PRODUCTION	GO_POSITIVE_REGULATION_OF_T_CELL_CYTOKINE_PRODUCTION	18	-0.543606	-1.57681	0.0496183	0.116782	1	8516	tags=83%, list=43%, signal=146%
GO_REGULATION_OF_NATURAL_KILLER_CELL_MEDIATED_IMMUNITY	GO_REGULATION_OF_NATURAL_KILLER_CELL_MEDIATED_IMMUNITY	46	-0.513103	-1.57677	0.082218	0.116739	1	5595	tags=54%, list=28%, signal=76%
GO_CELLULAR_DEFENSE_RESPONSE	GO_CELLULAR_DEFENSE_RESPONSE	51	-0.518261	-1.57666	0.0794574	0.116762	1	4413	tags=49%, list=22%, signal=63%
GO_POSITIVE_REGULATION_OF_DENDRITE_MORPHOGENESIS	GO_POSITIVE_REGULATION_OF_DENDRITE_MORPHOGENESIS	36	-0.494046	-1.57664	0.0316832	0.116708	1	8278	tags=69%, list=42%, signal=119%
GO_CHONDROITIN_SULFATE_BIOSYNTHETIC_PROCESS	GO_CHONDROITIN_SULFATE_BIOSYNTHETIC_PROCESS	26	-0.530806	-1.57656	0.0621118	0.116725	1	8373	tags=77%, list=42%, signal=133%
GO_POSITIVE_REGULATION_OF_NERVOUS_SYSTEM_DEVELOPMENT	GO_POSITIVE_REGULATION_OF_NERVOUS_SYSTEM_DEVELOPMENT	506	-0.361218	-1.57646	0.00402414	0.116753	1	8563	tags=49%, list=43%, signal=84%
GO_MHC_PROTEIN_COMPLEX_ASSEMBLY	GO_MHC_PROTEIN_COMPLEX_ASSEMBLY	6	-0.906057	-1.57635	0.0147679	0.116763	1	1862	tags=100%, list=9%, signal=110%
GO_CELLULAR_RESPONSE_TO_HYDROGEN_PEROXIDE	GO_CELLULAR_RESPONSE_TO_HYDROGEN_PEROXIDE	86	-0.406559	-1.57611	0.0198413	0.116905	1	8423	tags=57%, list=43%, signal=99%
GO_SPLICEOSOMAL_TRI_SNRNP_COMPLEX_ASSEMBLY	GO_SPLICEOSOMAL_TRI_SNRNP_COMPLEX_ASSEMBLY	12	-0.703405	-1.57602	0.0256959	0.116944	1	4338	tags=83%, list=22%, signal=107%
GO_REGULATION_OF_VACUOLE_ORGANIZATION	GO_REGULATION_OF_VACUOLE_ORGANIZATION	40	-0.516379	-1.57559	0.0430528	0.117242	1	5686	tags=63%, list=29%, signal=88%
GO_EPIDERMAL_GROWTH_FACTOR_RECEPTOR_SIGNALING_PATHWAY	GO_EPIDERMAL_GROWTH_FACTOR_RECEPTOR_SIGNALING_PATHWAY	111	-0.434659	-1.57551	0.0117417	0.117242	1	4958	tags=41%, list=25%, signal=54%
GO_POSITIVE_REGULATION_OF_CD4_POSITIVE_ALPHA_BETA_T_CELL_ACTIVATION	GO_POSITIVE_REGULATION_OF_CD4_POSITIVE_ALPHA_BETA_T_CELL_ACTIVATION	34	-0.534717	-1.57546	0.0756646	0.117185	1	3325	tags=41%, list=17%, signal=49%
GO_POSITIVE_REGULATION_OF_CHEMOKINE_C_X_C_MOTIF_LIGAND_2_PRODUCTION	GO_POSITIVE_REGULATION_OF_CHEMOKINE_C_X_C_MOTIF_LIGAND_2_PRODUCTION	8	-0.65101	-1.5754	0.06917	0.117157	1	1919	tags=38%, list=10%, signal=42%
GO_REGULATION_OF_MICROTUBULE_POLYMERIZATION	GO_REGULATION_OF_MICROTUBULE_POLYMERIZATION	43	-0.471935	-1.5753	0.0197239	0.117164	1	5915	tags=51%, list=30%, signal=73%
GO_NEGATIVE_REGULATION_OF_RHO_PROTEIN_SIGNAL_TRANSDUCTION	GO_NEGATIVE_REGULATION_OF_RHO_PROTEIN_SIGNAL_TRANSDUCTION	20	-0.564987	-1.57529	0.0273973	0.117095	1	7769	tags=85%, list=39%, signal=140%
GO_NEGATIVE_REGULATION_OF_GLYCOGEN_METABOLIC_PROCESS	GO_NEGATIVE_REGULATION_OF_GLYCOGEN_METABOLIC_PROCESS	6	-0.711445	-1.57513	0.0321932	0.117126	1	3845	tags=67%, list=19%, signal=83%
GO_AXON_DEVELOPMENT	GO_AXON_DEVELOPMENT	496	-0.367276	-1.57492	0.00809717	0.11725	1	7589	tags=44%, list=38%, signal=70%
GO_AMINOACYL_TRNA_METABOLISM_INVOLVED_IN_TRANSLATIONAL_FIDELITY	GO_AMINOACYL_TRNA_METABOLISM_INVOLVED_IN_TRANSLATIONAL_FIDELITY	11	-0.655343	-1.57479	0.0357143	0.117292	1	6382	tags=82%, list=32%, signal=121%
GO_REGULATION_OF_SYNAPSE_STRUCTURE_OR_ACTIVITY	GO_REGULATION_OF_SYNAPSE_STRUCTURE_OR_ACTIVITY	217	-0.366634	-1.57473	0.00813008	0.117259	1	8278	tags=47%, list=42%, signal=80%
GO_CORPUS_CALLOSUM_DEVELOPMENT	GO_CORPUS_CALLOSUM_DEVELOPMENT	16	-0.545105	-1.57464	0.0442105	0.117239	1	4731	tags=50%, list=24%, signal=66%
GO_DENDRITE_MORPHOGENESIS	GO_DENDRITE_MORPHOGENESIS	135	-0.419395	-1.57451	0.011976	0.117292	1	8476	tags=59%, list=43%, signal=102%
GO_POSITIVE_REGULATION_OF_NEURON_DIFFERENTIATION	GO_POSITIVE_REGULATION_OF_NEURON_DIFFERENTIATION	346	-0.376763	-1.57434	0.00583658	0.117367	1	8540	tags=51%, list=43%, signal=89%
GO_NEGATIVE_REGULATION_OF_RESPONSE_TO_DNA_DAMAGE_STIMULUS	GO_NEGATIVE_REGULATION_OF_RESPONSE_TO_DNA_DAMAGE_STIMULUS	71	-0.457413	-1.57397	0.0414201	0.117643	1	9230	tags=77%, list=47%, signal=145%
GO_REGULATION_OF_HYALURONAN_BIOSYNTHETIC_PROCESS	GO_REGULATION_OF_HYALURONAN_BIOSYNTHETIC_PROCESS	8	-0.660496	-1.57383	0.0318091	0.117688	1	5238	tags=75%, list=27%, signal=102%
GO_EXOCYTIC_PROCESS	GO_EXOCYTIC_PROCESS	79	-0.42276	-1.57373	0.0306513	0.117705	1	5580	tags=42%, list=28%, signal=58%
GO_REGULATION_OF_PROTEIN_EXPORT_FROM_NUCLEUS	GO_REGULATION_OF_PROTEIN_EXPORT_FROM_NUCLEUS	40	-0.503506	-1.57372	0.03125	0.117641	1	6042	tags=58%, list=31%, signal=83%
GO_POSITIVE_REGULATION_OF_INTERLEUKIN_12_PRODUCTION	GO_POSITIVE_REGULATION_OF_INTERLEUKIN_12_PRODUCTION	32	-0.508325	-1.57371	0.0700389	0.117574	1	6126	tags=63%, list=31%, signal=90%
GO_MAMMARY_GLAND_MORPHOGENESIS	GO_MAMMARY_GLAND_MORPHOGENESIS	46	-0.453124	-1.57367	0.0222222	0.117525	1	1416	tags=22%, list=7%, signal=23%
GO_ISOTYPE_SWITCHING_TO_IGG_ISOTYPES	GO_ISOTYPE_SWITCHING_TO_IGG_ISOTYPES	14	-0.597175	-1.57362	0.0424242	0.117491	1	5008	tags=64%, list=25%, signal=86%
GO_AMEBOIDAL_TYPE_CELL_MIGRATION	GO_AMEBOIDAL_TYPE_CELL_MIGRATION	372	-0.399108	-1.57355	0.0329897	0.117491	1	8531	tags=57%, list=43%, signal=98%
GO_LAGGING_STRAND_ELONGATION	GO_LAGGING_STRAND_ELONGATION	5	-0.785081	-1.57338	0.0161616	0.117569	1	4250	tags=100%, list=22%, signal=127%
GO_N_GLYCAN_PROCESSING	GO_N_GLYCAN_PROCESSING	15	-0.568566	-1.57314	0.040568	0.117692	1	4704	tags=47%, list=24%, signal=61%
GO_TOLERANCE_INDUCTION	GO_TOLERANCE_INDUCTION	24	-0.579511	-1.57299	0.0589391	0.117751	1	5283	tags=63%, list=27%, signal=85%
GO_REGULATION_OF_ACTIVATION_OF_JANUS_KINASE_ACTIVITY	GO_REGULATION_OF_ACTIVATION_OF_JANUS_KINASE_ACTIVITY	9	-0.632014	-1.57277	0.041502	0.117885	1	3355	tags=44%, list=17%, signal=54%
GO_MUSCLE_HYPERTROPHY	GO_MUSCLE_HYPERTROPHY	86	-0.419784	-1.57266	0.0176817	0.117897	1	6104	tags=42%, list=31%, signal=60%
GO_RESPONSE_TO_CELL_CYCLE_CHECKPOINT_SIGNALING	GO_RESPONSE_TO_CELL_CYCLE_CHECKPOINT_SIGNALING	6	-0.758867	-1.57236	0.0301811	0.118113	1	3846	tags=83%, list=19%, signal=103%
GO_REGULATION_OF_DENDRITE_DEVELOPMENT	GO_REGULATION_OF_DENDRITE_DEVELOPMENT	139	-0.407722	-1.57234	0.0118343	0.118057	1	8476	tags=57%, list=43%, signal=99%
GO_RESPONSE_TO_ALKALOID	GO_RESPONSE_TO_ALKALOID	107	-0.36543	-1.5723	0.00990099	0.118032	1	5208	tags=28%, list=26%, signal=38%
GO_GLYCOSYL_COMPOUND_BIOSYNTHETIC_PROCESS	GO_GLYCOSYL_COMPOUND_BIOSYNTHETIC_PROCESS	38	-0.470133	-1.57214	0.0409836	0.118096	1	7409	tags=61%, list=38%, signal=97%
GO_CELL_AGING	GO_CELL_AGING	102	-0.430902	-1.57209	0.0157171	0.118058	1	6446	tags=49%, list=33%, signal=72%
GO_DEVELOPMENTAL_GROWTH_INVOLVED_IN_MORPHOGENESIS	GO_DEVELOPMENTAL_GROWTH_INVOLVED_IN_MORPHOGENESIS	224	-0.377764	-1.57153	0.0179641	0.118491	1	7430	tags=45%, list=38%, signal=71%
GO_CHONDROITIN_SULFATE_PROTEOGLYCAN_METABOLIC_PROCESS	GO_CHONDROITIN_SULFATE_PROTEOGLYCAN_METABOLIC_PROCESS	37	-0.477604	-1.5714	0.0451613	0.118531	1	8373	tags=65%, list=42%, signal=112%
GO_NEGATIVE_REGULATION_OF_TELOMERASE_ACTIVITY	GO_NEGATIVE_REGULATION_OF_TELOMERASE_ACTIVITY	10	-0.594448	-1.57083	0.0304878	0.118971	1	4183	tags=50%, list=21%, signal=63%
GO_RNA_POLYMERASE_I_PREINITIATION_COMPLEX_ASSEMBLY	GO_RNA_POLYMERASE_I_PREINITIATION_COMPLEX_ASSEMBLY	9	-0.696746	-1.57042	0.022449	0.119238	1	3271	tags=67%, list=17%, signal=80%
GO_RESPONSE_TO_ANTIBIOTIC	GO_RESPONSE_TO_ANTIBIOTIC	314	-0.339051	-1.57028	0.00198807	0.119306	1	6133	tags=36%, list=31%, signal=51%
GO_REGULATION_OF_ANDROGEN_RECEPTOR_SIGNALING_PATHWAY	GO_REGULATION_OF_ANDROGEN_RECEPTOR_SIGNALING_PATHWAY	26	-0.520991	-1.56992	0.0376984	0.119559	1	4682	tags=50%, list=24%, signal=65%
GO_NEGATIVE_REGULATION_OF_INTERLEUKIN_12_PRODUCTION	GO_NEGATIVE_REGULATION_OF_INTERLEUKIN_12_PRODUCTION	16	-0.635549	-1.56986	0.0784314	0.119542	1	5296	tags=75%, list=27%, signal=102%
GO_POSITIVE_REGULATION_OF_REACTIVE_OXYGEN_SPECIES_BIOSYNTHETIC_PROCESS	GO_POSITIVE_REGULATION_OF_REACTIVE_OXYGEN_SPECIES_BIOSYNTHETIC_PROCESS	49	-0.4226	-1.56982	0.029703	0.119514	1	6781	tags=49%, list=34%, signal=74%
GO_GRANULOCYTE_MACROPHAGE_COLONY_STIMULATING_FACTOR_PRODUCTION	GO_GRANULOCYTE_MACROPHAGE_COLONY_STIMULATING_FACTOR_PRODUCTION	16	-0.582721	-1.56929	0.0534351	0.119901	1	4826	tags=50%, list=24%, signal=66%
GO_NEGATIVE_REGULATION_OF_PROTEIN_DEPHOSPHORYLATION	GO_NEGATIVE_REGULATION_OF_PROTEIN_DEPHOSPHORYLATION	59	-0.426588	-1.56921	0.0216535	0.119888	1	6602	tags=46%, list=33%, signal=69%
GO_RESPONSE_TO_MORPHINE	GO_RESPONSE_TO_MORPHINE	32	-0.459672	-1.5692	0.0237154	0.119823	1	3710	tags=25%, list=19%, signal=31%
GO_FOAM_CELL_DIFFERENTIATION	GO_FOAM_CELL_DIFFERENTIATION	34	-0.463035	-1.56903	0.0282828	0.119898	1	8496	tags=53%, list=43%, signal=93%
GO_CELLULAR_RESPONSE_TO_STEROID_HORMONE_STIMULUS	GO_CELLULAR_RESPONSE_TO_STEROID_HORMONE_STIMULUS	246	-0.375857	-1.56884	0.0155039	0.120015	1	8727	tags=52%, list=44%, signal=92%
GO_CALCIUM_ION_TRANSMEMBRANE_IMPORT_INTO_CYTOSOL	GO_CALCIUM_ION_TRANSMEMBRANE_IMPORT_INTO_CYTOSOL	133	-0.376408	-1.56874	0.00398406	0.120034	1	7360	tags=43%, list=37%, signal=68%
GO_REGULATION_OF_INTRINSIC_APOPTOTIC_SIGNALING_PATHWAY	GO_REGULATION_OF_INTRINSIC_APOPTOTIC_SIGNALING_PATHWAY	149	-0.411257	-1.56873	0.026749	0.119976	1	8632	tags=60%, list=44%, signal=105%
GO_EXIT_FROM_MITOSIS	GO_EXIT_FROM_MITOSIS	30	-0.501278	-1.56759	0.0295276	0.120848	1	7373	tags=63%, list=37%, signal=101%
GO_MUSCLE_ADAPTATION	GO_MUSCLE_ADAPTATION	107	-0.402013	-1.56742	0.0116054	0.120927	1	7336	tags=47%, list=37%, signal=74%
GO_DNA_STRAND_ELONGATION	GO_DNA_STRAND_ELONGATION	20	-0.610223	-1.56732	0.0497018	0.120953	1	7259	tags=90%, list=37%, signal=142%
GO_POSITIVE_REGULATION_OF_NUCLEOCYTOPLASMIC_TRANSPORT	GO_POSITIVE_REGULATION_OF_NUCLEOCYTOPLASMIC_TRANSPORT	61	-0.469775	-1.56718	0.0340681	0.121005	1	5902	tags=54%, list=30%, signal=77%
GO_NEGATIVE_REGULATION_OF_SMOOTH_MUSCLE_CELL_APOPTOTIC_PROCESS	GO_NEGATIVE_REGULATION_OF_SMOOTH_MUSCLE_CELL_APOPTOTIC_PROCESS	6	-0.708729	-1.56703	0.0338346	0.121078	1	215	tags=33%, list=1%, signal=34%
GO_REGULATION_OF_T_CIRCLE_FORMATION	GO_REGULATION_OF_T_CIRCLE_FORMATION	7	-0.690657	-1.56697	0.0366599	0.121053	1	3720	tags=71%, list=19%, signal=88%
GO_NEGATIVE_REGULATION_OF_IMMUNOGLOBULIN_PRODUCTION	GO_NEGATIVE_REGULATION_OF_IMMUNOGLOBULIN_PRODUCTION	12	-0.574589	-1.5669	0.0379242	0.12104	1	4183	tags=50%, list=21%, signal=63%
GO_REGULATION_OF_GERMINAL_CENTER_FORMATION	GO_REGULATION_OF_GERMINAL_CENTER_FORMATION	9	-0.649451	-1.56685	0.0409357	0.121012	1	3710	tags=56%, list=19%, signal=68%
GO_CELLULAR_RESPONSE_TO_HYPEROXIA	GO_CELLULAR_RESPONSE_TO_HYPEROXIA	7	-0.666104	-1.56684	0.0341365	0.120955	1	5110	tags=57%, list=26%, signal=77%
GO_CELLULAR_RESPONSE_TO_ALKALOID	GO_CELLULAR_RESPONSE_TO_ALKALOID	35	-0.432067	-1.56676	0.0267176	0.120937	1	4492	tags=37%, list=23%, signal=48%
GO_NUCLEOSIDE_MONOPHOSPHATE_METABOLIC_PROCESS	GO_NUCLEOSIDE_MONOPHOSPHATE_METABOLIC_PROCESS	31	-0.474994	-1.56674	0.0138067	0.120877	1	7561	tags=58%, list=38%, signal=94%
GO_ORGANONITROGEN_COMPOUND_BIOSYNTHETIC_PROCESS	GO_ORGANONITROGEN_COMPOUND_BIOSYNTHETIC_PROCESS	1671	-0.354693	-1.56667	0.0201207	0.120881	1	8557	tags=49%, list=43%, signal=78%
GO_GLIAL_CELL_APOPTOTIC_PROCESS	GO_GLIAL_CELL_APOPTOTIC_PROCESS	14	-0.564166	-1.56649	0.0418327	0.120949	1	4839	tags=57%, list=24%, signal=76%
GO_MIRNA_CATABOLIC_PROCESS	GO_MIRNA_CATABOLIC_PROCESS	7	-0.696472	-1.56642	0.0357853	0.120934	1	3928	tags=57%, list=20%, signal=71%
GO_CILIUM_ORGANIZATION	GO_CILIUM_ORGANIZATION	347	-0.412929	-1.5662	0.034	0.12105	1	8681	tags=62%, list=44%, signal=108%
GO_NEGATIVE_REGULATION_OF_CELL_KILLING	GO_NEGATIVE_REGULATION_OF_CELL_KILLING	21	-0.573212	-1.56606	0.0772201	0.121122	1	4376	tags=52%, list=22%, signal=67%
GO_POSITIVE_REGULATION_OF_INTERLEUKIN_13_SECRETION	GO_POSITIVE_REGULATION_OF_INTERLEUKIN_13_SECRETION	6	-0.700934	-1.5659	0.0373281	0.121185	1	542	tags=33%, list=3%, signal=34%
GO_INTRACELLULAR_MRNA_LOCALIZATION	GO_INTRACELLULAR_MRNA_LOCALIZATION	13	-0.606011	-1.56579	0.0398482	0.121205	1	4895	tags=69%, list=25%, signal=92%
GO_MATURATION_OF_5_8S_RRNA_FROM_TRICISTRONIC_RRNA_TRANSCRIPT_SSU_RRNA_5_8S_RRNA_LSU_RRNA_	GO_MATURATION_OF_5_8S_RRNA_FROM_TRICISTRONIC_RRNA_TRANSCRIPT_SSU_RRNA_5_8S_RRNA_LSU_RRNA_	21	-0.585243	-1.56554	0.0490196	0.121376	1	5956	tags=71%, list=30%, signal=102%
GO_REGULATION_OF_ACUTE_INFLAMMATORY_RESPONSE_TO_ANTIGENIC_STIMULUS	GO_REGULATION_OF_ACUTE_INFLAMMATORY_RESPONSE_TO_ANTIGENIC_STIMULUS	12	-0.62076	-1.5655	0.0658915	0.121355	1	6391	tags=75%, list=32%, signal=111%
GO_REGULATION_OF_MORPHOGENESIS_OF_AN_EPITHELIUM	GO_REGULATION_OF_MORPHOGENESIS_OF_AN_EPITHELIUM	176	-0.410131	-1.56534	0.0449898	0.121427	1	7552	tags=49%, list=38%, signal=79%
GO_MITOCHONDRIAL_MEMBRANE_ORGANIZATION	GO_MITOCHONDRIAL_MEMBRANE_ORGANIZATION	105	-0.423775	-1.56513	0.0457256	0.12152	1	4599	tags=40%, list=23%, signal=52%
GO_TUMOR_NECROSIS_FACTOR_BIOSYNTHETIC_PROCESS	GO_TUMOR_NECROSIS_FACTOR_BIOSYNTHETIC_PROCESS	23	-0.548984	-1.56474	0.0707071	0.121792	1	5978	tags=65%, list=30%, signal=93%
GO_REGULATION_OF_GAMMA_DELTA_T_CELL_ACTIVATION	GO_REGULATION_OF_GAMMA_DELTA_T_CELL_ACTIVATION	8	-0.743076	-1.5646	0.0421456	0.121852	1	4921	tags=88%, list=25%, signal=116%
GO_TEMPERATURE_HOMEOSTASIS	GO_TEMPERATURE_HOMEOSTASIS	171	-0.357865	-1.56438	0.00796813	0.121974	1	6627	tags=38%, list=34%, signal=57%
GO_POSITIVE_REGULATION_OF_CELL_SUBSTRATE_ADHESION	GO_POSITIVE_REGULATION_OF_CELL_SUBSTRATE_ADHESION	116	-0.418195	-1.56424	0.0390947	0.122039	1	7941	tags=52%, list=40%, signal=86%
GO_REGULATION_OF_TOLL_LIKE_RECEPTOR_3_SIGNALING_PATHWAY	GO_REGULATION_OF_TOLL_LIKE_RECEPTOR_3_SIGNALING_PATHWAY	9	-0.665932	-1.56418	0.0240741	0.122021	1	4793	tags=78%, list=24%, signal=103%
GO_SKELETAL_MUSCLE_TISSUE_REGENERATION	GO_SKELETAL_MUSCLE_TISSUE_REGENERATION	32	-0.454759	-1.5641	0.0225141	0.122039	1	5890	tags=41%, list=30%, signal=58%
GO_SPLICEOSOMAL_COMPLEX_ASSEMBLY	GO_SPLICEOSOMAL_COMPLEX_ASSEMBLY	54	-0.492102	-1.56389	0.044	0.12214	1	8308	tags=74%, list=42%, signal=128%
GO_PHAGOLYSOSOME_ASSEMBLY	GO_PHAGOLYSOSOME_ASSEMBLY	13	-0.562691	-1.56365	0.0325048	0.122298	1	6790	tags=69%, list=34%, signal=105%
GO_NEGATIVE_REGULATION_OF_ALPHA_BETA_T_CELL_ACTIVATION	GO_NEGATIVE_REGULATION_OF_ALPHA_BETA_T_CELL_ACTIVATION	36	-0.476726	-1.56352	0.0396825	0.122345	1	8529	tags=69%, list=43%, signal=122%
GO_REGULATION_OF_INTRACELLULAR_ESTROGEN_RECEPTOR_SIGNALING_PATHWAY	GO_REGULATION_OF_INTRACELLULAR_ESTROGEN_RECEPTOR_SIGNALING_PATHWAY	36	-0.493567	-1.56344	0.016	0.122362	1	7573	tags=64%, list=38%, signal=103%
GO_POSITIVE_REGULATION_OF_MUSCLE_CELL_DIFFERENTIATION	GO_POSITIVE_REGULATION_OF_MUSCLE_CELL_DIFFERENTIATION	84	-0.396303	-1.56342	0.022	0.122303	1	7598	tags=50%, list=38%, signal=81%
GO_ANTIGEN_PROCESSING_AND_PRESENTATION_VIA_MHC_CLASS_IB	GO_ANTIGEN_PROCESSING_AND_PRESENTATION_VIA_MHC_CLASS_IB	15	-0.677656	-1.56281	0.0617761	0.122788	1	1974	tags=53%, list=10%, signal=59%
GO_REGULATION_OF_SMOOTHENED_SIGNALING_PATHWAY	GO_REGULATION_OF_SMOOTHENED_SIGNALING_PATHWAY	76	-0.416382	-1.56212	0.0226337	0.123335	1	6664	tags=50%, list=34%, signal=75%
GO_POSITIVE_REGULATION_OF_LEUKOCYTE_CHEMOTAXIS	GO_POSITIVE_REGULATION_OF_LEUKOCYTE_CHEMOTAXIS	82	-0.436605	-1.56212	0.0608519	0.12326	1	8501	tags=63%, list=43%, signal=111%
GO_MITOCHONDRIAL_DNA_METABOLIC_PROCESS	GO_MITOCHONDRIAL_DNA_METABOLIC_PROCESS	11	-0.614122	-1.56212	0.036	0.123187	1	4250	tags=64%, list=22%, signal=81%
GO_POSITIVE_REGULATION_OF_NK_T_CELL_ACTIVATION	GO_POSITIVE_REGULATION_OF_NK_T_CELL_ACTIVATION	8	-0.667433	-1.56189	0.0505837	0.123331	1	3355	tags=50%, list=17%, signal=60%
GO_POSITIVE_REGULATION_OF_ACTIN_FILAMENT_BUNDLE_ASSEMBLY	GO_POSITIVE_REGULATION_OF_ACTIN_FILAMENT_BUNDLE_ASSEMBLY	60	-0.436773	-1.56137	0.0282258	0.123708	1	4503	tags=42%, list=23%, signal=54%
GO_CELLULAR_EXTRAVASATION	GO_CELLULAR_EXTRAVASATION	55	-0.470827	-1.56095	0.0661323	0.124009	1	4503	tags=42%, list=23%, signal=54%
GO_REGULATION_OF_MICROTUBULE_DEPOLYMERIZATION	GO_REGULATION_OF_MICROTUBULE_DEPOLYMERIZATION	27	-0.509204	-1.5609	0.0339321	0.123986	1	7269	tags=74%, list=37%, signal=117%
GO_POSITIVE_REGULATION_OF_LEUKOCYTE_DEGRANULATION	GO_POSITIVE_REGULATION_OF_LEUKOCYTE_DEGRANULATION	23	-0.518183	-1.56087	0.0462777	0.123939	1	7254	tags=61%, list=37%, signal=96%
GO_FORMATION_OF_EXTRACHROMOSOMAL_CIRCULAR_DNA	GO_FORMATION_OF_EXTRACHROMOSOMAL_CIRCULAR_DNA	15	-0.602843	-1.56082	0.0275049	0.123907	1	4250	tags=67%, list=22%, signal=85%
GO_INTRA_GOLGI_VESICLE_MEDIATED_TRANSPORT	GO_INTRA_GOLGI_VESICLE_MEDIATED_TRANSPORT	32	-0.535932	-1.56051	0.0478927	0.124081	1	6147	tags=63%, list=31%, signal=91%
GO_POSITIVE_REGULATION_OF_KERATINOCYTE_DIFFERENTIATION	GO_POSITIVE_REGULATION_OF_KERATINOCYTE_DIFFERENTIATION	15	-0.549658	-1.55978	0.0395833	0.124652	1	5735	tags=60%, list=29%, signal=84%
GO_TUBE_MORPHOGENESIS	GO_TUBE_MORPHOGENESIS	785	-0.369316	-1.55963	0.0349794	0.124707	1	8516	tags=51%, list=43%, signal=86%
GO_GLYCOSYL_COMPOUND_CATABOLIC_PROCESS	GO_GLYCOSYL_COMPOUND_CATABOLIC_PROCESS	39	-0.450738	-1.55898	0.0568627	0.125225	1	3710	tags=28%, list=19%, signal=35%
GO_REGULATION_OF_TOLL_LIKE_RECEPTOR_4_SIGNALING_PATHWAY	GO_REGULATION_OF_TOLL_LIKE_RECEPTOR_4_SIGNALING_PATHWAY	19	-0.532807	-1.55896	0.0451866	0.125159	1	4616	tags=53%, list=23%, signal=69%
GO_PYRIMIDINE_NUCLEOSIDE_METABOLIC_PROCESS	GO_PYRIMIDINE_NUCLEOSIDE_METABOLIC_PROCESS	6	-0.714005	-1.55791	0.0528541	0.126043	1	3766	tags=50%, list=19%, signal=62%
GO_LEUKOCYTE_CHEMOTAXIS	GO_LEUKOCYTE_CHEMOTAXIS	210	-0.391726	-1.55729	0.072407	0.126553	1	4328	tags=30%, list=22%, signal=38%
GO_CELLULAR_RESPONSE_TO_GLUCOSE_STARVATION	GO_CELLULAR_RESPONSE_TO_GLUCOSE_STARVATION	41	-0.490157	-1.55727	0.0364372	0.126501	1	7477	tags=63%, list=38%, signal=102%
GO_DNA_CONFORMATION_CHANGE	GO_DNA_CONFORMATION_CHANGE	289	-0.430338	-1.55717	0.0530452	0.126496	1	7294	tags=52%, list=37%, signal=82%
GO_CELLULAR_RESPONSE_TO_PEPTIDE_HORMONE_STIMULUS	GO_CELLULAR_RESPONSE_TO_PEPTIDE_HORMONE_STIMULUS	306	-0.358522	-1.55701	0.00994036	0.12657	1	7591	tags=44%, list=38%, signal=71%
GO_COHESIN_LOADING	GO_COHESIN_LOADING	5	-0.755254	-1.55693	0.0138614	0.126559	1	4839	tags=100%, list=24%, signal=132%
GO_STEROID_HORMONE_MEDIATED_SIGNALING_PATHWAY	GO_STEROID_HORMONE_MEDIATED_SIGNALING_PATHWAY	178	-0.400464	-1.55683	0.0268714	0.126568	1	8798	tags=57%, list=45%, signal=101%
GO_MACROPHAGE_MIGRATION	GO_MACROPHAGE_MIGRATION	46	-0.434593	-1.55662	0.0395833	0.126701	1	5552	tags=41%, list=28%, signal=57%
GO_PROTEIN_LOCALIZATION_TO_PLASMA_MEMBRANE	GO_PROTEIN_LOCALIZATION_TO_PLASMA_MEMBRANE	243	-0.388941	-1.55645	0.0276134	0.12678	1	7627	tags=51%, list=39%, signal=82%
GO_NEGATIVE_REGULATION_OF_PROTEIN_SERINE_THREONINE_KINASE_ACTIVITY	GO_NEGATIVE_REGULATION_OF_PROTEIN_SERINE_THREONINE_KINASE_ACTIVITY	128	-0.406833	-1.55622	0.0292398	0.126902	1	9039	tags=63%, list=46%, signal=116%
GO_REGULATION_OF_STEM_CELL_POPULATION_MAINTENANCE	GO_REGULATION_OF_STEM_CELL_POPULATION_MAINTENANCE	27	-0.490649	-1.55621	0.0237624	0.126845	1	7562	tags=67%, list=38%, signal=108%
GO_REGULATION_OF_PROTEASOMAL_UBIQUITIN_DEPENDENT_PROTEIN_CATABOLIC_PROCESS	GO_REGULATION_OF_PROTEASOMAL_UBIQUITIN_DEPENDENT_PROTEIN_CATABOLIC_PROCESS	116	-0.441969	-1.55574	0.037037	0.1272	1	7578	tags=59%, list=38%, signal=96%
GO_NEGATIVE_REGULATION_OF_DEFENSE_RESPONSE_TO_BACTERIUM	GO_NEGATIVE_REGULATION_OF_DEFENSE_RESPONSE_TO_BACTERIUM	6	-0.686173	-1.5557	0.044586	0.127168	1	2744	tags=50%, list=14%, signal=58%
GO_HISTONE_H2A_ACETYLATION	GO_HISTONE_H2A_ACETYLATION	15	-0.614107	-1.55563	0.0336634	0.127162	1	5236	tags=73%, list=27%, signal=100%
GO_NEGATIVE_REGULATION_OF_CELL_DIFFERENTIATION	GO_NEGATIVE_REGULATION_OF_CELL_DIFFERENTIATION	673	-0.338607	-1.55526	0.00793651	0.127434	1	8541	tags=45%, list=43%, signal=77%
GO_MICROTUBULE_ORGANIZING_CENTER_LOCALIZATION	GO_MICROTUBULE_ORGANIZING_CENTER_LOCALIZATION	26	-0.582573	-1.55523	0.0337302	0.127386	1	7466	tags=85%, list=38%, signal=136%
GO_REGULATION_OF_MUSCLE_ADAPTATION	GO_REGULATION_OF_MUSCLE_ADAPTATION	82	-0.419383	-1.55512	0.0153846	0.127422	1	5978	tags=43%, list=30%, signal=61%
GO_DIVALENT_INORGANIC_CATION_TRANSPORT	GO_DIVALENT_INORGANIC_CATION_TRANSPORT	453	-0.328747	-1.55509	0.00389864	0.127376	1	8496	tags=44%, list=43%, signal=76%
GO_REGULATION_OF_SISTER_CHROMATID_SEGREGATION	GO_REGULATION_OF_SISTER_CHROMATID_SEGREGATION	76	-0.514332	-1.55476	0.0865385	0.127588	1	7429	tags=75%, list=38%, signal=120%
GO_POSITIVE_REGULATION_OF_EXOCYTOSIS	GO_POSITIVE_REGULATION_OF_EXOCYTOSIS	85	-0.39655	-1.55466	0.0194175	0.127572	1	7449	tags=48%, list=38%, signal=77%
GO_NEGATIVE_REGULATION_OF_AXON_EXTENSION	GO_NEGATIVE_REGULATION_OF_AXON_EXTENSION	42	-0.423494	-1.55464	0.0301811	0.127516	1	6632	tags=48%, list=34%, signal=72%
GO_REGULATION_OF_MICROTUBULE_BINDING	GO_REGULATION_OF_MICROTUBULE_BINDING	10	-0.642486	-1.55457	0.0346232	0.127514	1	6127	tags=70%, list=31%, signal=101%
GO_POSITIVE_REGULATION_OF_AUTOPHAGOSOME_ASSEMBLY	GO_POSITIVE_REGULATION_OF_AUTOPHAGOSOME_ASSEMBLY	11	-0.6565	-1.55443	0.0375494	0.127569	1	5686	tags=82%, list=29%, signal=115%
GO_REGULATION_OF_APOPTOTIC_DNA_FRAGMENTATION	GO_REGULATION_OF_APOPTOTIC_DNA_FRAGMENTATION	10	-0.613791	-1.55438	0.0528376	0.127535	1	6235	tags=60%, list=32%, signal=88%
GO_RNA_POLYMERASE_II_PREINITIATION_COMPLEX_ASSEMBLY	GO_RNA_POLYMERASE_II_PREINITIATION_COMPLEX_ASSEMBLY	25	-0.550091	-1.55402	0.042	0.1278	1	6087	tags=68%, list=31%, signal=98%
GO_HISTONE_H3_K4_DEMETHYLATION_TRIMETHYL_H3_K4_SPECIFIC	GO_HISTONE_H3_K4_DEMETHYLATION_TRIMETHYL_H3_K4_SPECIFIC	5	-0.788243	-1.55397	0.0123967	0.127762	1	2930	tags=80%, list=15%, signal=94%
GO_OLIGODENDROCYTE_DEVELOPMENT	GO_OLIGODENDROCYTE_DEVELOPMENT	42	-0.418249	-1.5538	0.0313808	0.127847	1	4680	tags=31%, list=24%, signal=40%
GO_DNA_UNWINDING_INVOLVED_IN_DNA_REPLICATION	GO_DNA_UNWINDING_INVOLVED_IN_DNA_REPLICATION	10	-0.673029	-1.55358	0.0541586	0.127978	1	4747	tags=70%, list=24%, signal=92%
GO_REGULATION_OF_T_CELL_RECEPTOR_SIGNALING_PATHWAY	GO_REGULATION_OF_T_CELL_RECEPTOR_SIGNALING_PATHWAY	37	-0.49965	-1.55357	0.0715667	0.127915	1	5610	tags=54%, list=28%, signal=75%
GO_PROTEIN_LOCALIZATION_TO_MEMBRANE	GO_PROTEIN_LOCALIZATION_TO_MEMBRANE	594	-0.373477	-1.55354	0.01417	0.127861	1	7627	tags=44%, list=39%, signal=69%
GO_NEGATIVE_REGULATION_OF_RNA_METABOLIC_PROCESS	GO_NEGATIVE_REGULATION_OF_RNA_METABOLIC_PROCESS	47	-0.510916	-1.55345	0.0574257	0.127871	1	5137	tags=51%, list=26%, signal=69%
GO_LINOLEIC_ACID_METABOLIC_PROCESS	GO_LINOLEIC_ACID_METABOLIC_PROCESS	17	-0.50343	-1.55336	0.0382294	0.1279	1	5874	tags=41%, list=30%, signal=59%
GO_REGULATION_OF_HISTONE_H3_K9_METHYLATION	GO_REGULATION_OF_HISTONE_H3_K9_METHYLATION	23	-0.530027	-1.55306	0.0311284	0.128133	1	5915	tags=61%, list=30%, signal=87%
GO_HEPATOCYTE_APOPTOTIC_PROCESS	GO_HEPATOCYTE_APOPTOTIC_PROCESS	12	-0.612129	-1.55304	0.0346939	0.128086	1	6285	tags=75%, list=32%, signal=110%
GO_ENDOSOME_TO_PLASMA_MEMBRANE_PROTEIN_TRANSPORT	GO_ENDOSOME_TO_PLASMA_MEMBRANE_PROTEIN_TRANSPORT	9	-0.623836	-1.55302	0.0260521	0.128027	1	1218	tags=33%, list=6%, signal=36%
GO_ANAPHASE_PROMOTING_COMPLEX_DEPENDENT_CATABOLIC_PROCESS	GO_ANAPHASE_PROMOTING_COMPLEX_DEPENDENT_CATABOLIC_PROCESS	81	-0.53662	-1.55289	0.105788	0.128067	1	7186	tags=74%, list=36%, signal=116%
GO_REGULATION_OF_PROTEIN_LOCALIZATION_TO_CENTROSOME	GO_REGULATION_OF_PROTEIN_LOCALIZATION_TO_CENTROSOME	10	-0.655016	-1.55284	0.0402414	0.128036	1	4035	tags=70%, list=20%, signal=88%
GO_RESPONSE_TO_TOPOLOGICALLY_INCORRECT_PROTEIN	GO_RESPONSE_TO_TOPOLOGICALLY_INCORRECT_PROTEIN	187	-0.422256	-1.55251	0.0462185	0.128287	1	5519	tags=43%, list=28%, signal=60%
GO_POSITIVE_REGULATION_OF_VASCULAR_ASSOCIATED_SMOOTH_MUSCLE_CELL_MIGRATION	GO_POSITIVE_REGULATION_OF_VASCULAR_ASSOCIATED_SMOOTH_MUSCLE_CELL_MIGRATION	16	-0.569283	-1.55248	0.054902	0.12824	1	4290	tags=50%, list=22%, signal=64%
GO_POSITIVE_REGULATION_OF_PLASMA_MEMBRANE_BOUNDED_CELL_PROJECTION_ASSEMBLY	GO_POSITIVE_REGULATION_OF_PLASMA_MEMBRANE_BOUNDED_CELL_PROJECTION_ASSEMBLY	92	-0.406501	-1.5524	0.0178218	0.128254	1	6801	tags=51%, list=34%, signal=78%
GO_CHROMATIN_DISASSEMBLY	GO_CHROMATIN_DISASSEMBLY	21	-0.539935	-1.55235	0.0414201	0.128247	1	6901	tags=67%, list=35%, signal=102%
GO_REGULATION_OF_INTERFERON_GAMMA_SECRETION	GO_REGULATION_OF_INTERFERON_GAMMA_SECRETION	11	-0.628651	-1.5523	0.0537428	0.128222	1	4826	tags=55%, list=24%, signal=72%
GO_CELLULAR_RESPONSE_TO_AMMONIUM_ION	GO_CELLULAR_RESPONSE_TO_AMMONIUM_ION	64	-0.407344	-1.55227	0.0059761	0.128177	1	4492	tags=31%, list=23%, signal=40%
GO_MATERNAL_PROCESS_INVOLVED_IN_FEMALE_PREGNANCY	GO_MATERNAL_PROCESS_INVOLVED_IN_FEMALE_PREGNANCY	62	-0.40371	-1.55217	0.0157791	0.128205	1	7486	tags=44%, list=38%, signal=70%
GO_DNA_TEMPLATED_TRANSCRIPTION_TERMINATION	GO_DNA_TEMPLATED_TRANSCRIPTION_TERMINATION	73	-0.495385	-1.55197	0.0515873	0.128304	1	5818	tags=59%, list=29%, signal=83%
GO_PHAGOSOME_LYSOSOME_FUSION	GO_PHAGOSOME_LYSOSOME_FUSION	8	-0.620254	-1.55166	0.0366089	0.128534	1	6790	tags=88%, list=34%, signal=133%
GO_ESTABLISHMENT_OF_EPITHELIAL_CELL_POLARITY	GO_ESTABLISHMENT_OF_EPITHELIAL_CELL_POLARITY	29	-0.495624	-1.55159	0.0357853	0.128525	1	7626	tags=62%, list=39%, signal=101%
GO_POSITIVE_REGULATION_OF_TRANSCRIPTION_INITIATION_FROM_RNA_POLYMERASE_II_PROMOTER	GO_POSITIVE_REGULATION_OF_TRANSCRIPTION_INITIATION_FROM_RNA_POLYMERASE_II_PROMOTER	19	-0.544367	-1.55155	0.031746	0.128489	1	6495	tags=63%, list=33%, signal=94%
GO_TERMINATION_OF_RNA_POLYMERASE_II_TRANSCRIPTION	GO_TERMINATION_OF_RNA_POLYMERASE_II_TRANSCRIPTION	34	-0.558508	-1.55142	0.046875	0.128552	1	5818	tags=74%, list=29%, signal=104%
GO_REGULATION_OF_CYCLIN_DEPENDENT_PROTEIN_KINASE_ACTIVITY	GO_REGULATION_OF_CYCLIN_DEPENDENT_PROTEIN_KINASE_ACTIVITY	99	-0.424319	-1.5513	0.0340909	0.128586	1	9086	tags=67%, list=46%, signal=123%
GO_NEGATIVE_REGULATION_OF_PROTEIN_OLIGOMERIZATION	GO_NEGATIVE_REGULATION_OF_PROTEIN_OLIGOMERIZATION	17	-0.516478	-1.55112	0.0279441	0.128687	1	5858	tags=47%, list=30%, signal=67%
GO_POSITIVE_REGULATION_OF_RELEASE_OF_CYTOCHROME_C_FROM_MITOCHONDRIA	GO_POSITIVE_REGULATION_OF_RELEASE_OF_CYTOCHROME_C_FROM_MITOCHONDRIA	30	-0.462357	-1.55061	0.0300601	0.129102	1	6889	tags=53%, list=35%, signal=82%
GO_SPLEEN_DEVELOPMENT	GO_SPLEEN_DEVELOPMENT	34	-0.471742	-1.55041	0.0238095	0.129217	1	3482	tags=32%, list=18%, signal=39%
GO_GLYCOPROTEIN_METABOLIC_PROCESS	GO_GLYCOPROTEIN_METABOLIC_PROCESS	129	-0.406437	-1.5503	0.0455531	0.129227	1	7844	tags=53%, list=40%, signal=88%
GO_RIBONUCLEOPROTEIN_COMPLEX_SUBUNIT_ORGANIZATION	GO_RIBONUCLEOPROTEIN_COMPLEX_SUBUNIT_ORGANIZATION	236	-0.454545	-1.55001	0.0542169	0.129455	1	8112	tags=64%, list=41%, signal=107%
GO_REGULATION_OF_CHROMOSOME_SEPARATION	GO_REGULATION_OF_CHROMOSOME_SEPARATION	61	-0.520941	-1.54986	0.0919765	0.12954	1	7258	tags=74%, list=37%, signal=116%
GO_REGULATION_OF_EPITHELIAL_CELL_APOPTOTIC_PROCESS	GO_REGULATION_OF_EPITHELIAL_CELL_APOPTOTIC_PROCESS	75	-0.4049	-1.54981	0.0204082	0.129518	1	4147	tags=28%, list=21%, signal=35%
GO_RESPONSE_TO_TEMPERATURE_STIMULUS	GO_RESPONSE_TO_TEMPERATURE_STIMULUS	233	-0.374487	-1.54969	0.0138889	0.12955	1	7382	tags=46%, list=37%, signal=73%
GO_ACTIN_CROSSLINK_FORMATION	GO_ACTIN_CROSSLINK_FORMATION	10	-0.592781	-1.54966	0.0488798	0.129498	1	5704	tags=60%, list=29%, signal=84%
GO_MDA_5_SIGNALING_PATHWAY	GO_MDA_5_SIGNALING_PATHWAY	9	-0.629828	-1.54965	0.0509804	0.129429	1	5471	tags=78%, list=28%, signal=108%
GO_PROTEIN_PALMITOYLATION	GO_PROTEIN_PALMITOYLATION	33	-0.463989	-1.54923	0.0244898	0.129732	1	6556	tags=48%, list=33%, signal=72%
GO_REGULATION_OF_NUCLEAR_CELL_CYCLE_DNA_REPLICATION	GO_REGULATION_OF_NUCLEAR_CELL_CYCLE_DNA_REPLICATION	16	-0.566739	-1.54911	0.041502	0.129763	1	3656	tags=50%, list=19%, signal=61%
GO_PURINERGIC_RECEPTOR_SIGNALING_PATHWAY	GO_PURINERGIC_RECEPTOR_SIGNALING_PATHWAY	32	-0.478708	-1.54906	0.0617761	0.129748	1	7225	tags=63%, list=37%, signal=98%
GO_HISTONE_H3_K9_MODIFICATION	GO_HISTONE_H3_K9_MODIFICATION	46	-0.503766	-1.54895	0.0275049	0.129772	1	6036	tags=54%, list=31%, signal=78%
GO_POSITIVE_REGULATION_OF_MITOTIC_NUCLEAR_DIVISION	GO_POSITIVE_REGULATION_OF_MITOTIC_NUCLEAR_DIVISION	52	-0.436262	-1.54884	0.0117647	0.129806	1	7373	tags=58%, list=37%, signal=92%
GO_SCF_DEPENDENT_PROTEASOMAL_UBIQUITIN_DEPENDENT_PROTEIN_CATABOLIC_PROCESS	GO_SCF_DEPENDENT_PROTEASOMAL_UBIQUITIN_DEPENDENT_PROTEIN_CATABOLIC_PROCESS	88	-0.480663	-1.54835	0.0692464	0.130213	1	6950	tags=61%, list=35%, signal=94%
GO_REGULATION_OF_AUTOPHAGY_OF_MITOCHONDRION_IN_RESPONSE_TO_MITOCHONDRIAL_DEPOLARIZATION	GO_REGULATION_OF_AUTOPHAGY_OF_MITOCHONDRION_IN_RESPONSE_TO_MITOCHONDRIAL_DEPOLARIZATION	12	-0.637176	-1.54812	0.0647059	0.130332	1	5192	tags=75%, list=26%, signal=102%
GO_RESPONSE_TO_AXON_INJURY	GO_RESPONSE_TO_AXON_INJURY	71	-0.410548	-1.54743	0.0166667	0.1309	1	8166	tags=55%, list=41%, signal=93%
GO_RECEPTOR_MEDIATED_ENDOCYTOSIS	GO_RECEPTOR_MEDIATED_ENDOCYTOSIS	284	-0.360321	-1.54737	0.0222672	0.130875	1	6708	tags=39%, list=34%, signal=58%
GO_HISTONE_H3_K36_DEMETHYLATION	GO_HISTONE_H3_K36_DEMETHYLATION	8	-0.736783	-1.54687	0.025641	0.131285	1	3943	tags=88%, list=20%, signal=109%
GO_NEGATIVE_REGULATION_OF_PROTEIN_KINASE_ACTIVITY_BY_REGULATION_OF_PROTEIN_PHOSPHORYLATION	GO_NEGATIVE_REGULATION_OF_PROTEIN_KINASE_ACTIVITY_BY_REGULATION_OF_PROTEIN_PHOSPHORYLATION	8	-0.64849	-1.54683	0.0411765	0.131248	1	5841	tags=75%, list=30%, signal=106%
GO_CYTOSOLIC_CALCIUM_ION_TRANSPORT	GO_CYTOSOLIC_CALCIUM_ION_TRANSPORT	160	-0.360369	-1.54673	0.006	0.131277	1	7360	tags=41%, list=37%, signal=65%
GO_TRANSCRIPTION_ELONGATION_FROM_RNA_POLYMERASE_I_PROMOTER	GO_TRANSCRIPTION_ELONGATION_FROM_RNA_POLYMERASE_I_PROMOTER	30	-0.511188	-1.54663	0.04	0.131289	1	4917	tags=50%, list=25%, signal=66%
GO_MITOCHONDRIAL_DNA_REPAIR	GO_MITOCHONDRIAL_DNA_REPAIR	5	-0.775144	-1.54658	0.0218688	0.131239	1	4250	tags=80%, list=22%, signal=102%
GO_REGULATION_OF_CD4_POSITIVE_ALPHA_BETA_T_CELL_ACTIVATION	GO_REGULATION_OF_CD4_POSITIVE_ALPHA_BETA_T_CELL_ACTIVATION	56	-0.477648	-1.5464	0.077381	0.13135	1	5371	tags=46%, list=27%, signal=64%
GO_PROGESTERONE_BIOSYNTHETIC_PROCESS	GO_PROGESTERONE_BIOSYNTHETIC_PROCESS	7	-0.65838	-1.54637	0.0295359	0.131304	1	75	tags=29%, list=0%, signal=29%
GO_MITOCHONDRIAL_RNA_METABOLIC_PROCESS	GO_MITOCHONDRIAL_RNA_METABOLIC_PROCESS	23	-0.578536	-1.54575	0.061657	0.13175	1	5035	tags=57%, list=25%, signal=76%
GO_CELLULAR_RESPONSE_TO_ENDOGENOUS_STIMULUS	GO_CELLULAR_RESPONSE_TO_ENDOGENOUS_STIMULUS	1319	-0.337233	-1.54551	0.00590551	0.131933	1	7605	tags=41%, list=39%, signal=63%
GO_T_HELPER_1_CELL_DIFFERENTIATION	GO_T_HELPER_1_CELL_DIFFERENTIATION	18	-0.582223	-1.54538	0.0547945	0.131995	1	4171	tags=61%, list=21%, signal=77%
GO_REGULATION_OF_METAPHASE_PLATE_CONGRESSION	GO_REGULATION_OF_METAPHASE_PLATE_CONGRESSION	7	-0.719415	-1.5453	0.0180723	0.131991	1	3326	tags=71%, list=17%, signal=86%
GO_ACTIN_FILAMENT_DEPOLYMERIZATION	GO_ACTIN_FILAMENT_DEPOLYMERIZATION	50	-0.434196	-1.54518	0.028463	0.132034	1	4636	tags=36%, list=23%, signal=47%
GO_POSITIVE_REGULATION_OF_T_CELL_RECEPTOR_SIGNALING_PATHWAY	GO_POSITIVE_REGULATION_OF_T_CELL_RECEPTOR_SIGNALING_PATHWAY	12	-0.63098	-1.545	0.08	0.132147	1	6834	tags=92%, list=35%, signal=140%
GO_NEUROTRANSMITTER_BIOSYNTHETIC_PROCESS	GO_NEUROTRANSMITTER_BIOSYNTHETIC_PROCESS	89	-0.38641	-1.54496	0.0201613	0.132116	1	5521	tags=35%, list=28%, signal=48%
GO_REGULATION_OF_LEUKOCYTE_CHEMOTAXIS	GO_REGULATION_OF_LEUKOCYTE_CHEMOTAXIS	106	-0.404893	-1.54483	0.0649606	0.132153	1	8501	tags=58%, list=43%, signal=102%
GO_CELL_JUNCTION_ORGANIZATION	GO_CELL_JUNCTION_ORGANIZATION	277	-0.402645	-1.54472	0.0372671	0.132188	1	8341	tags=55%, list=42%, signal=94%
GO_RESPONSE_TO_ENDOGENOUS_STIMULUS	GO_RESPONSE_TO_ENDOGENOUS_STIMULUS	1576	-0.327588	-1.54469	0.00581395	0.132143	1	8609	tags=46%, list=44%, signal=74%
GO_MITOTIC_G2_M_TRANSITION_CHECKPOINT	GO_MITOTIC_G2_M_TRANSITION_CHECKPOINT	27	-0.554301	-1.5444	0.0803738	0.132331	1	5802	tags=70%, list=29%, signal=100%
GO_POSITIVE_REGULATION_OF_INTRINSIC_APOPTOTIC_SIGNALING_PATHWAY	GO_POSITIVE_REGULATION_OF_INTRINSIC_APOPTOTIC_SIGNALING_PATHWAY	52	-0.435014	-1.54416	0.0299401	0.132488	1	7186	tags=52%, list=36%, signal=81%
GO_POSITIVE_REGULATION_OF_STRIATED_MUSCLE_CELL_DIFFERENTIATION	GO_POSITIVE_REGULATION_OF_STRIATED_MUSCLE_CELL_DIFFERENTIATION	56	-0.411769	-1.54402	0.0199203	0.132534	1	6953	tags=45%, list=35%, signal=69%
GO_MIRNA_METABOLIC_PROCESS	GO_MIRNA_METABOLIC_PROCESS	19	-0.578326	-1.54397	0.0402299	0.132501	1	5806	tags=68%, list=29%, signal=97%
GO_HISTONE_H2A_UBIQUITINATION	GO_HISTONE_H2A_UBIQUITINATION	25	-0.574477	-1.54381	0.035503	0.132575	1	5751	tags=68%, list=29%, signal=96%
GO_DENDRITIC_CELL_DIFFERENTIATION	GO_DENDRITIC_CELL_DIFFERENTIATION	40	-0.491936	-1.54376	0.0934394	0.132556	1	8903	tags=80%, list=45%, signal=145%
GO_REGULATION_OF_INFLAMMATORY_RESPONSE_TO_ANTIGENIC_STIMULUS	GO_REGULATION_OF_INFLAMMATORY_RESPONSE_TO_ANTIGENIC_STIMULUS	22	-0.537713	-1.54369	0.0833333	0.132541	1	6391	tags=64%, list=32%, signal=94%
GO_PROTEIN_EXIT_FROM_ENDOPLASMIC_RETICULUM	GO_PROTEIN_EXIT_FROM_ENDOPLASMIC_RETICULUM	41	-0.489422	-1.54352	0.0515464	0.132616	1	4831	tags=46%, list=24%, signal=61%
GO_NEGATIVE_REGULATION_OF_ADAPTIVE_IMMUNE_RESPONSE	GO_NEGATIVE_REGULATION_OF_ADAPTIVE_IMMUNE_RESPONSE	45	-0.467871	-1.54326	0.0703125	0.132785	1	4371	tags=40%, list=22%, signal=51%
GO_POSITIVE_REGULATION_OF_NOTCH_SIGNALING_PATHWAY	GO_POSITIVE_REGULATION_OF_NOTCH_SIGNALING_PATHWAY	46	-0.470082	-1.54316	0.0804829	0.132783	1	7158	tags=57%, list=36%, signal=88%
GO_CELLULAR_RESPONSE_TO_IONIZING_RADIATION	GO_CELLULAR_RESPONSE_TO_IONIZING_RADIATION	70	-0.456766	-1.54306	0.0521042	0.132793	1	9256	tags=79%, list=47%, signal=147%
GO_CELL_VOLUME_HOMEOSTASIS	GO_CELL_VOLUME_HOMEOSTASIS	27	-0.502029	-1.54274	0.0342742	0.132974	1	6004	tags=56%, list=30%, signal=80%
GO_POSITIVE_REGULATION_OF_UBIQUITIN_DEPENDENT_PROTEIN_CATABOLIC_PROCESS	GO_POSITIVE_REGULATION_OF_UBIQUITIN_DEPENDENT_PROTEIN_CATABOLIC_PROCESS	91	-0.432772	-1.54266	0.023622	0.132963	1	9179	tags=69%, list=46%, signal=129%
GO_PROTEIN_K63_LINKED_DEUBIQUITINATION	GO_PROTEIN_K63_LINKED_DEUBIQUITINATION	30	-0.538928	-1.54248	0.0392157	0.133047	1	6896	tags=70%, list=35%, signal=107%
GO_REGULATION_OF_INTERLEUKIN_12_SECRETION	GO_REGULATION_OF_INTERLEUKIN_12_SECRETION	7	-0.731452	-1.54228	0.0628803	0.133174	1	5010	tags=86%, list=25%, signal=115%
GO_ORGANOPHOSPHATE_BIOSYNTHETIC_PROCESS	GO_ORGANOPHOSPHATE_BIOSYNTHETIC_PROCESS	520	-0.35311	-1.54222	0.0138889	0.133169	1	8286	tags=49%, list=42%, signal=83%
GO_EPITHELIAL_CELL_APOPTOTIC_PROCESS	GO_EPITHELIAL_CELL_APOPTOTIC_PROCESS	98	-0.398406	-1.54218	0.0289855	0.133124	1	5887	tags=37%, list=30%, signal=52%
GO_ANATOMICAL_STRUCTURE_FORMATION_INVOLVED_IN_MORPHOGENESIS	GO_ANATOMICAL_STRUCTURE_FORMATION_INVOLVED_IN_MORPHOGENESIS	1031	-0.351812	-1.54206	0.0244898	0.133178	1	8548	tags=48%, list=43%, signal=80%
GO_POSITIVE_REGULATION_OF_GROWTH	GO_POSITIVE_REGULATION_OF_GROWTH	250	-0.359219	-1.54195	0.00197239	0.133221	1	8356	tags=50%, list=42%, signal=86%
GO_POSITIVE_REGULATION_OF_PROTEIN_LOCALIZATION_TO_CENTROSOME	GO_POSITIVE_REGULATION_OF_PROTEIN_LOCALIZATION_TO_CENTROSOME	7	-0.695901	-1.54181	0.0282258	0.133284	1	4035	tags=71%, list=20%, signal=90%
GO_NEGATIVE_REGULATION_OF_VIRAL_TRANSCRIPTION	GO_NEGATIVE_REGULATION_OF_VIRAL_TRANSCRIPTION	24	-0.529187	-1.54156	0.0357143	0.133438	1	2694	tags=46%, list=14%, signal=53%
GO_DEVELOPMENTAL_GROWTH	GO_DEVELOPMENTAL_GROWTH	621	-0.355314	-1.54153	0.012024	0.133389	1	7580	tags=44%, list=38%, signal=69%
GO_POSITIVE_REGULATION_OF_NATURAL_KILLER_CELL_MEDIATED_IMMUNITY	GO_POSITIVE_REGULATION_OF_NATURAL_KILLER_CELL_MEDIATED_IMMUNITY	33	-0.519555	-1.5414	0.0902256	0.133438	1	5595	tags=58%, list=28%, signal=80%
GO_MITOTIC_G2_DNA_DAMAGE_CHECKPOINT	GO_MITOTIC_G2_DNA_DAMAGE_CHECKPOINT	17	-0.586372	-1.54118	0.0475285	0.133562	1	6548	tags=82%, list=33%, signal=123%
GO_REGULATION_OF_RESPIRATORY_BURST	GO_REGULATION_OF_RESPIRATORY_BURST	13	-0.569461	-1.54115	0.057971	0.133521	1	2899	tags=46%, list=15%, signal=54%
GO_MYELOID_LEUKOCYTE_CYTOKINE_PRODUCTION	GO_MYELOID_LEUKOCYTE_CYTOKINE_PRODUCTION	30	-0.479003	-1.54104	0.0309278	0.133543	1	4740	tags=43%, list=24%, signal=57%
GO_NEGATIVE_REGULATION_OF_MUSCLE_CELL_DIFFERENTIATION	GO_NEGATIVE_REGULATION_OF_MUSCLE_CELL_DIFFERENTIATION	49	-0.455791	-1.54056	0.016129	0.13395	1	6000	tags=43%, list=30%, signal=61%
GO_POSITIVE_REGULATION_OF_ENDOTHELIAL_CELL_MIGRATION	GO_POSITIVE_REGULATION_OF_ENDOTHELIAL_CELL_MIGRATION	91	-0.440587	-1.54048	0.0727651	0.133951	1	8501	tags=63%, list=43%, signal=109%
GO_CELL_MATRIX_ADHESION	GO_CELL_MATRIX_ADHESION	216	-0.403164	-1.54014	0.0385396	0.134205	1	9295	tags=63%, list=47%, signal=117%
GO_PROTEIN_DNA_COMPLEX_DISASSEMBLY	GO_PROTEIN_DNA_COMPLEX_DISASSEMBLY	21	-0.546168	-1.53991	0.0367347	0.134324	1	6901	tags=67%, list=35%, signal=102%
GO_REGULATION_OF_PROTEIN_SUMOYLATION	GO_REGULATION_OF_PROTEIN_SUMOYLATION	22	-0.534155	-1.5398	0.0511247	0.134357	1	6050	tags=59%, list=31%, signal=85%
GO_MITOTIC_SPINDLE_ASSEMBLY	GO_MITOTIC_SPINDLE_ASSEMBLY	52	-0.519437	-1.53974	0.0511811	0.134348	1	7420	tags=73%, list=38%, signal=117%
GO_CELLULAR_PIGMENTATION	GO_CELLULAR_PIGMENTATION	50	-0.458801	-1.53968	0.0442656	0.134326	1	6787	tags=48%, list=34%, signal=73%
GO_CARDIOVASCULAR_SYSTEM_DEVELOPMENT	GO_CARDIOVASCULAR_SYSTEM_DEVELOPMENT	668	-0.375314	-1.53957	0.0528455	0.134343	1	9518	tags=59%, list=48%, signal=109%
GO_POSITIVE_REGULATION_OF_FIBROBLAST_PROLIFERATION	GO_POSITIVE_REGULATION_OF_FIBROBLAST_PROLIFERATION	49	-0.441211	-1.53953	0.0367347	0.134308	1	6001	tags=45%, list=30%, signal=64%
GO_NEUROBLAST_PROLIFERATION	GO_NEUROBLAST_PROLIFERATION	58	-0.432345	-1.53937	0.028	0.134386	1	8501	tags=55%, list=43%, signal=97%
GO_ADENOSINE_RECEPTOR_SIGNALING_PATHWAY	GO_ADENOSINE_RECEPTOR_SIGNALING_PATHWAY	13	-0.540887	-1.5393	0.0461847	0.134379	1	6988	tags=69%, list=35%, signal=107%
GO_REGULATION_OF_PODOSOME_ASSEMBLY	GO_REGULATION_OF_PODOSOME_ASSEMBLY	15	-0.586836	-1.53925	0.0423892	0.134358	1	6085	tags=73%, list=31%, signal=106%
GO_NEGATIVE_REGULATION_OF_PROTEIN_POLYUBIQUITINATION	GO_NEGATIVE_REGULATION_OF_PROTEIN_POLYUBIQUITINATION	8	-0.67103	-1.53889	0.0414201	0.134641	1	5280	tags=88%, list=27%, signal=119%
GO_INTERSTRAND_CROSS_LINK_REPAIR	GO_INTERSTRAND_CROSS_LINK_REPAIR	48	-0.521623	-1.53844	0.0640777	0.134987	1	7993	tags=79%, list=40%, signal=133%
GO_NEGATIVE_REGULATION_OF_MYELOID_CELL_DIFFERENTIATION	GO_NEGATIVE_REGULATION_OF_MYELOID_CELL_DIFFERENTIATION	90	-0.405744	-1.53841	0.0409357	0.134934	1	7562	tags=49%, list=38%, signal=79%
GO_NEGATIVE_REGULATION_OF_INTERLEUKIN_10_PRODUCTION	GO_NEGATIVE_REGULATION_OF_INTERLEUKIN_10_PRODUCTION	17	-0.564543	-1.53815	0.0823529	0.135114	1	4162	tags=47%, list=21%, signal=60%
GO_STEM_CELL_PROLIFERATION	GO_STEM_CELL_PROLIFERATION	112	-0.401317	-1.53799	0.028169	0.135217	1	8243	tags=52%, list=42%, signal=88%
GO_NEGATIVE_REGULATION_OF_SMALL_GTPASE_MEDIATED_SIGNAL_TRANSDUCTION	GO_NEGATIVE_REGULATION_OF_SMALL_GTPASE_MEDIATED_SIGNAL_TRANSDUCTION	55	-0.476391	-1.53792	0.0303644	0.135216	1	7769	tags=67%, list=39%, signal=111%
GO_BLOOD_VESSEL_MORPHOGENESIS	GO_BLOOD_VESSEL_MORPHOGENESIS	551	-0.378392	-1.53788	0.0516529	0.135182	1	8516	tags=53%, list=43%, signal=91%
GO_TUBE_FORMATION	GO_TUBE_FORMATION	144	-0.408357	-1.53766	0.0292276	0.135329	1	8020	tags=51%, list=41%, signal=85%
GO_RESPONSE_TO_DSRNA	GO_RESPONSE_TO_DSRNA	53	-0.439338	-1.53737	0.0436508	0.135547	1	4793	tags=38%, list=24%, signal=50%
GO_REGULATION_OF_EXTRINSIC_APOPTOTIC_SIGNALING_PATHWAY_IN_ABSENCE_OF_LIGAND	GO_REGULATION_OF_EXTRINSIC_APOPTOTIC_SIGNALING_PATHWAY_IN_ABSENCE_OF_LIGAND	46	-0.431585	-1.53729	0.0186335	0.135551	1	5263	tags=37%, list=27%, signal=50%
GO_SYNAPTIC_VESICLE_RECYCLING	GO_SYNAPTIC_VESICLE_RECYCLING	67	-0.422453	-1.53705	0.00959693	0.135685	1	6884	tags=46%, list=35%, signal=71%
GO_IMMUNOGLOBULIN_SECRETION	GO_IMMUNOGLOBULIN_SECRETION	21	-0.509954	-1.53701	0.0692308	0.135655	1	3236	tags=38%, list=16%, signal=46%
GO_REGULATION_OF_CENTROSOME_CYCLE	GO_REGULATION_OF_CENTROSOME_CYCLE	57	-0.481258	-1.53666	0.0438095	0.135942	1	7429	tags=67%, list=38%, signal=107%
GO_CIRCULATORY_SYSTEM_DEVELOPMENT	GO_CIRCULATORY_SYSTEM_DEVELOPMENT	998	-0.359579	-1.53665	0.0325866	0.135879	1	8567	tags=50%, list=43%, signal=84%
GO_NEGATIVE_REGULATION_OF_VASCULATURE_DEVELOPMENT	GO_NEGATIVE_REGULATION_OF_VASCULATURE_DEVELOPMENT	111	-0.421177	-1.53661	0.0577689	0.135836	1	8073	tags=55%, list=41%, signal=92%
GO_OXIDATIVE_DEMETHYLATION	GO_OXIDATIVE_DEMETHYLATION	17	-0.539573	-1.5363	0.038	0.136084	1	3732	tags=41%, list=19%, signal=51%
GO_RESPONSE_TO_NITROGEN_COMPOUND	GO_RESPONSE_TO_NITROGEN_COMPOUND	935	-0.323215	-1.53626	0.00194932	0.136043	1	7513	tags=40%, list=38%, signal=61%
GO_POSITIVE_REGULATION_BY_HOST_OF_VIRAL_TRANSCRIPTION	GO_POSITIVE_REGULATION_BY_HOST_OF_VIRAL_TRANSCRIPTION	17	-0.585609	-1.53603	0.0418327	0.136167	1	8196	tags=100%, list=41%, signal=171%
GO_CORPUS_CALLOSUM_MORPHOGENESIS	GO_CORPUS_CALLOSUM_MORPHOGENESIS	6	-0.674475	-1.53597	0.0327553	0.136156	1	4023	tags=67%, list=20%, signal=84%
GO_MULTICELLULAR_ORGANISMAL_IRON_ION_HOMEOSTASIS	GO_MULTICELLULAR_ORGANISMAL_IRON_ION_HOMEOSTASIS	9	-0.613702	-1.5358	0.0436508	0.136221	1	5869	tags=67%, list=30%, signal=95%
GO_POSITIVE_REGULATION_OF_GAMMA_DELTA_T_CELL_ACTIVATION	GO_POSITIVE_REGULATION_OF_GAMMA_DELTA_T_CELL_ACTIVATION	6	-0.825332	-1.53557	0.0285171	0.136383	1	3456	tags=100%, list=17%, signal=121%
GO_RESPONSE_TO_NITRIC_OXIDE	GO_RESPONSE_TO_NITRIC_OXIDE	18	-0.495352	-1.53539	0.0193798	0.136484	1	2946	tags=33%, list=15%, signal=39%
GO_PROTEIN_N_LINKED_GLYCOSYLATION	GO_PROTEIN_N_LINKED_GLYCOSYLATION	76	-0.451327	-1.53514	0.0728745	0.136643	1	8786	tags=67%, list=44%, signal=120%
GO_POSITIVE_REGULATION_OF_DENDRITIC_CELL_CYTOKINE_PRODUCTION	GO_POSITIVE_REGULATION_OF_DENDRITIC_CELL_CYTOKINE_PRODUCTION	7	-0.703903	-1.53488	0.0344828	0.136818	1	4342	tags=86%, list=22%, signal=110%
GO_REGULATION_OF_DNA_BINDING	GO_REGULATION_OF_DNA_BINDING	121	-0.386845	-1.53482	0.0220884	0.136801	1	8196	tags=52%, list=41%, signal=88%
GO_UBIQUITIN_DEPENDENT_PROTEIN_CATABOLIC_PROCESS_VIA_THE_MULTIVESICULAR_BODY_SORTING_PATHWAY	GO_UBIQUITIN_DEPENDENT_PROTEIN_CATABOLIC_PROCESS_VIA_THE_MULTIVESICULAR_BODY_SORTING_PATHWAY	21	-0.545381	-1.53477	0.0334646	0.136782	1	7277	tags=76%, list=37%, signal=121%
GO_ACTIVATION_OF_JANUS_KINASE_ACTIVITY	GO_ACTIVATION_OF_JANUS_KINASE_ACTIVITY	15	-0.526391	-1.5345	0.0525292	0.13697	1	5296	tags=47%, list=27%, signal=64%
GO_MATURATION_OF_5_8S_RRNA	GO_MATURATION_OF_5_8S_RRNA	26	-0.563297	-1.53444	0.0598802	0.136957	1	5956	tags=65%, list=30%, signal=93%
GO_RESPONSE_TO_ORGANIC_CYCLIC_COMPOUND	GO_RESPONSE_TO_ORGANIC_CYCLIC_COMPOUND	898	-0.319747	-1.53384	0	0.137494	1	8413	tags=44%, list=43%, signal=73%
GO_GLIAL_CELL_DEVELOPMENT	GO_GLIAL_CELL_DEVELOPMENT	105	-0.376466	-1.53376	0.0148936	0.137513	1	6005	tags=37%, list=30%, signal=53%
GO_CELLULAR_COMPONENT_MAINTENANCE	GO_CELLULAR_COMPONENT_MAINTENANCE	50	-0.425221	-1.53354	0.0238569	0.137661	1	7079	tags=54%, list=36%, signal=84%
GO_MORPHOGENESIS_OF_AN_EPITHELIUM	GO_MORPHOGENESIS_OF_AN_EPITHELIUM	519	-0.358515	-1.53353	0.0161616	0.13759	1	7685	tags=44%, list=39%, signal=70%
GO_T_HELPER_17_TYPE_IMMUNE_RESPONSE	GO_T_HELPER_17_TYPE_IMMUNE_RESPONSE	27	-0.520108	-1.53339	0.0661479	0.13765	1	1700	tags=33%, list=9%, signal=36%
GO_RRNA_METABOLIC_PROCESS	GO_RRNA_METABOLIC_PROCESS	191	-0.486941	-1.53319	0.0843373	0.137774	1	6562	tags=59%, list=33%, signal=87%
GO_POSITIVE_REGULATION_OF_TYPE_2_IMMUNE_RESPONSE	GO_POSITIVE_REGULATION_OF_TYPE_2_IMMUNE_RESPONSE	15	-0.564139	-1.53301	0.0680529	0.137873	1	1334	tags=33%, list=7%, signal=36%
GO_ENZYME_LINKED_RECEPTOR_PROTEIN_SIGNALING_PATHWAY	GO_ENZYME_LINKED_RECEPTOR_PROTEIN_SIGNALING_PATHWAY	983	-0.344624	-1.53298	0.0201207	0.137834	1	9371	tags=54%, list=47%, signal=98%
GO_POSITIVE_REGULATION_OF_LIPID_KINASE_ACTIVITY	GO_POSITIVE_REGULATION_OF_LIPID_KINASE_ACTIVITY	36	-0.455195	-1.53283	0.0524272	0.137883	1	4290	tags=39%, list=22%, signal=50%
GO_MRNA_3_SPLICE_SITE_RECOGNITION	GO_MRNA_3_SPLICE_SITE_RECOGNITION	6	-0.763243	-1.53239	0.0205339	0.138217	1	2904	tags=83%, list=15%, signal=98%
GO_POSITIVE_REGULATION_OF_EPIDERMIS_DEVELOPMENT	GO_POSITIVE_REGULATION_OF_EPIDERMIS_DEVELOPMENT	37	-0.435194	-1.53233	0.0262626	0.138203	1	5735	tags=38%, list=29%, signal=53%
GO_RESPONSE_TO_LITHIUM_ION	GO_RESPONSE_TO_LITHIUM_ION	22	-0.476961	-1.53201	0.0279441	0.138439	1	5211	tags=36%, list=26%, signal=49%
GO_POSITIVE_REGULATION_OF_METHYLATION_DEPENDENT_CHROMATIN_SILENCING	GO_POSITIVE_REGULATION_OF_METHYLATION_DEPENDENT_CHROMATIN_SILENCING	7	-0.745556	-1.53158	0.0332681	0.138809	1	5032	tags=100%, list=25%, signal=134%
GO_POSITIVE_REGULATION_OF_REACTIVE_OXYGEN_SPECIES_METABOLIC_PROCESS	GO_POSITIVE_REGULATION_OF_REACTIVE_OXYGEN_SPECIES_METABOLIC_PROCESS	45	-0.444822	-1.53111	0.0513347	0.139197	1	3041	tags=27%, list=15%, signal=31%
GO_MRNA_SPLICE_SITE_SELECTION	GO_MRNA_SPLICE_SITE_SELECTION	28	-0.524048	-1.53086	0.0583501	0.13937	1	4835	tags=54%, list=24%, signal=71%
GO_G_QUADRUPLEX_DNA_UNWINDING	GO_G_QUADRUPLEX_DNA_UNWINDING	7	-0.71696	-1.53075	0.037594	0.139412	1	4342	tags=86%, list=22%, signal=110%
GO_POSITIVE_REGULATION_OF_IRE1_MEDIATED_UNFOLDED_PROTEIN_RESPONSE	GO_POSITIVE_REGULATION_OF_IRE1_MEDIATED_UNFOLDED_PROTEIN_RESPONSE	7	-0.668405	-1.5307	0.0367505	0.139383	1	2884	tags=57%, list=15%, signal=67%
GO_RESPONSE_TO_TESTOSTERONE	GO_RESPONSE_TO_TESTOSTERONE	42	-0.421978	-1.52999	0.0387755	0.139991	1	8789	tags=64%, list=44%, signal=116%
GO_MEMBRANE_RAFT_ORGANIZATION	GO_MEMBRANE_RAFT_ORGANIZATION	21	-0.511371	-1.52989	0.0383065	0.140015	1	6917	tags=71%, list=35%, signal=110%
GO_INTERFERON_BETA_SECRETION	GO_INTERFERON_BETA_SECRETION	5	-0.782245	-1.52968	0.0300188	0.140121	1	4306	tags=100%, list=22%, signal=128%
GO_MICROGLIA_DIFFERENTIATION	GO_MICROGLIA_DIFFERENTIATION	5	-0.761444	-1.52926	0.038	0.140431	1	4019	tags=80%, list=20%, signal=100%
GO_SYNAPSE_ORGANIZATION	GO_SYNAPSE_ORGANIZATION	391	-0.345832	-1.52894	0.0120724	0.140666	1	7558	tags=42%, list=38%, signal=67%
GO_GOLGI_TO_VACUOLE_TRANSPORT	GO_GOLGI_TO_VACUOLE_TRANSPORT	14	-0.628606	-1.52848	0.0417495	0.141041	1	6213	tags=79%, list=31%, signal=115%
GO_GLYCOPROTEIN_BIOSYNTHETIC_PROCESS	GO_GLYCOPROTEIN_BIOSYNTHETIC_PROCESS	325	-0.355416	-1.52844	0.0269151	0.141001	1	9190	tags=56%, list=47%, signal=102%
GO_REGULATION_OF_SMALL_MOLECULE_METABOLIC_PROCESS	GO_REGULATION_OF_SMALL_MOLECULE_METABOLIC_PROCESS	320	-0.355636	-1.52844	0.0281125	0.14093	1	6959	tags=40%, list=35%, signal=60%
GO_ANTIGEN_PROCESSING_AND_PRESENTATION_OF_ENDOGENOUS_ANTIGEN	GO_ANTIGEN_PROCESSING_AND_PRESENTATION_OF_ENDOGENOUS_ANTIGEN	20	-0.635436	-1.52843	0.110039	0.140858	1	1974	tags=50%, list=10%, signal=55%
GO_NEGATIVE_REGULATION_OF_CELL_MOTILITY	GO_NEGATIVE_REGULATION_OF_CELL_MOTILITY	258	-0.365448	-1.52816	0.0378486	0.141065	1	9111	tags=56%, list=46%, signal=103%
GO_METAL_ION_HOMEOSTASIS	GO_METAL_ION_HOMEOSTASIS	632	-0.31285	-1.52813	0.00400802	0.141003	1	8496	tags=41%, list=43%, signal=70%
GO_REGULATION_OF_APOPTOTIC_PROCESS_INVOLVED_IN_MORPHOGENESIS	GO_REGULATION_OF_APOPTOTIC_PROCESS_INVOLVED_IN_MORPHOGENESIS	11	-0.596109	-1.52806	0.0522088	0.141022	1	1761	tags=36%, list=9%, signal=40%
GO_REGULATION_OF_APOPTOTIC_PROCESS_INVOLVED_IN_DEVELOPMENT	GO_REGULATION_OF_APOPTOTIC_PROCESS_INVOLVED_IN_DEVELOPMENT	11	-0.596109	-1.52806	0.0522088	0.140946	1	1761	tags=36%, list=9%, signal=40%
GO_POSITIVE_REGULATION_OF_MITOCHONDRIAL_MEMBRANE_POTENTIAL	GO_POSITIVE_REGULATION_OF_MITOCHONDRIAL_MEMBRANE_POTENTIAL	9	-0.631206	-1.52805	0.0665323	0.140877	1	3945	tags=56%, list=20%, signal=69%
GO_HISTONE_PHOSPHORYLATION	GO_HISTONE_PHOSPHORYLATION	36	-0.49107	-1.52804	0.0645793	0.140802	1	5802	tags=53%, list=29%, signal=75%
GO_REGULATION_OF_RESPONSE_TO_ENDOPLASMIC_RETICULUM_STRESS	GO_REGULATION_OF_RESPONSE_TO_ENDOPLASMIC_RETICULUM_STRESS	79	-0.455615	-1.52802	0.0616016	0.140741	1	8292	tags=67%, list=42%, signal=115%
GO_POSITIVE_REGULATION_OF_SMALL_GTPASE_MEDIATED_SIGNAL_TRANSDUCTION	GO_POSITIVE_REGULATION_OF_SMALL_GTPASE_MEDIATED_SIGNAL_TRANSDUCTION	67	-0.428722	-1.52728	0.0440882	0.141356	1	4826	tags=36%, list=24%, signal=47%
GO_IMP_BIOSYNTHETIC_PROCESS	GO_IMP_BIOSYNTHETIC_PROCESS	10	-0.638772	-1.52726	0.0608365	0.141308	1	6048	tags=70%, list=31%, signal=101%
GO_RESPONSE_TO_KETONE	GO_RESPONSE_TO_KETONE	196	-0.340555	-1.5272	0.00394477	0.141299	1	8789	tags=48%, list=44%, signal=86%
GO_ESTABLISHMENT_OF_SISTER_CHROMATID_COHESION	GO_ESTABLISHMENT_OF_SISTER_CHROMATID_COHESION	7	-0.67845	-1.52701	0.0302457	0.141405	1	6357	tags=100%, list=32%, signal=147%
GO_REGULATION_OF_CHROMATIN_SILENCING	GO_REGULATION_OF_CHROMATIN_SILENCING	32	-0.49571	-1.52686	0.0559846	0.141477	1	5384	tags=50%, list=27%, signal=69%
GO_REGULATION_OF_LIPID_METABOLIC_PROCESS	GO_REGULATION_OF_LIPID_METABOLIC_PROCESS	362	-0.344729	-1.5266	0.0177165	0.141662	1	8516	tags=48%, list=43%, signal=82%
GO_POSITIVE_REGULATION_OF_INTERFERON_GAMMA_SECRETION	GO_POSITIVE_REGULATION_OF_INTERFERON_GAMMA_SECRETION	8	-0.72277	-1.52598	0.0550098	0.142185	1	4826	tags=75%, list=24%, signal=99%
GO_CARBON_CATABOLITE_REGULATION_OF_TRANSCRIPTION	GO_CARBON_CATABOLITE_REGULATION_OF_TRANSCRIPTION	5	-0.729861	-1.52585	0.0448065	0.142223	1	3888	tags=60%, list=20%, signal=75%
GO_RESPONSE_TO_DRUG	GO_RESPONSE_TO_DRUG	984	-0.303504	-1.52569	0.00386847	0.142313	1	8451	tags=41%, list=43%, signal=69%
GO_NEGATIVE_REGULATION_OF_VIRAL_INDUCED_CYTOPLASMIC_PATTERN_RECOGNITION_RECEPTOR_SIGNALING_PATHWAY	GO_NEGATIVE_REGULATION_OF_VIRAL_INDUCED_CYTOPLASMIC_PATTERN_RECOGNITION_RECEPTOR_SIGNALING_PATHWAY	9	-0.654451	-1.52533	0.0420842	0.142589	1	3608	tags=67%, list=18%, signal=82%
GO_METENCEPHALON_DEVELOPMENT	GO_METENCEPHALON_DEVELOPMENT	108	-0.373919	-1.52523	0.0139442	0.142601	1	5915	tags=37%, list=30%, signal=53%
GO_NEGATIVE_REGULATION_OF_T_CELL_RECEPTOR_SIGNALING_PATHWAY	GO_NEGATIVE_REGULATION_OF_T_CELL_RECEPTOR_SIGNALING_PATHWAY	20	-0.52846	-1.52499	0.0632184	0.142768	1	3182	tags=40%, list=16%, signal=48%
GO_REGULATION_OF_NOTCH_SIGNALING_PATHWAY	GO_REGULATION_OF_NOTCH_SIGNALING_PATHWAY	91	-0.432284	-1.52485	0.0781893	0.142842	1	7158	tags=52%, list=36%, signal=81%
GO_REGULATION_OF_DEVELOPMENTAL_GROWTH	GO_REGULATION_OF_DEVELOPMENTAL_GROWTH	315	-0.346127	-1.52477	0.00779727	0.142835	1	7580	tags=42%, list=38%, signal=66%
GO_PEPTIDYL_LYSINE_DIMETHYLATION	GO_PEPTIDYL_LYSINE_DIMETHYLATION	15	-0.556583	-1.52472	0.0373281	0.142802	1	4856	tags=60%, list=25%, signal=79%
GO_GLIAL_CELL_DIFFERENTIATION	GO_GLIAL_CELL_DIFFERENTIATION	204	-0.354514	-1.52465	0.0150215	0.142799	1	9480	tags=54%, list=48%, signal=104%
GO_POSITIVE_REGULATION_OF_RNA_SPLICING	GO_POSITIVE_REGULATION_OF_RNA_SPLICING	35	-0.501708	-1.52459	0.0610236	0.142782	1	8048	tags=66%, list=41%, signal=111%
GO_RAC_PROTEIN_SIGNAL_TRANSDUCTION	GO_RAC_PROTEIN_SIGNAL_TRANSDUCTION	32	-0.499827	-1.52437	0.0433925	0.142926	1	7198	tags=66%, list=36%, signal=103%
GO_POSITIVE_REGULATION_OF_NUCLEAR_DIVISION	GO_POSITIVE_REGULATION_OF_NUCLEAR_DIVISION	64	-0.405976	-1.52422	0.0196078	0.143013	1	7552	tags=52%, list=38%, signal=83%
GO_POSITIVE_REGULATION_OF_INTERLEUKIN_13_PRODUCTION	GO_POSITIVE_REGULATION_OF_INTERLEUKIN_13_PRODUCTION	15	-0.533249	-1.52403	0.044316	0.143124	1	7430	tags=60%, list=38%, signal=96%
GO_POSITIVE_REGULATION_OF_INTERLEUKIN_8_SECRETION	GO_POSITIVE_REGULATION_OF_INTERLEUKIN_8_SECRETION	15	-0.581893	-1.5235	0.0968992	0.143585	1	7729	tags=80%, list=39%, signal=131%
GO_RESPONSE_TO_PH	GO_RESPONSE_TO_PH	39	-0.434879	-1.52304	0.0331384	0.144	1	3615	tags=26%, list=18%, signal=31%
GO_RESPONSE_TO_AMMONIUM_ION	GO_RESPONSE_TO_AMMONIUM_ION	125	-0.356217	-1.52279	0.00407332	0.144146	1	5521	tags=28%, list=28%, signal=39%
GO_MEMBRANE_TO_MEMBRANE_DOCKING	GO_MEMBRANE_TO_MEMBRANE_DOCKING	5	-0.77987	-1.52228	0.0239044	0.144555	1	3277	tags=80%, list=17%, signal=96%
GO_GLUCOSE_6_PHOSPHATE_METABOLIC_PROCESS	GO_GLUCOSE_6_PHOSPHATE_METABOLIC_PROCESS	11	-0.599857	-1.52208	0.0733591	0.144663	1	6517	tags=73%, list=33%, signal=108%
GO_AMYLOID_BETA_CLEARANCE	GO_AMYLOID_BETA_CLEARANCE	31	-0.480408	-1.52202	0.0571992	0.144647	1	7056	tags=58%, list=36%, signal=90%
GO_REGULATION_OF_SYNAPTIC_VESICLE_RECYCLING	GO_REGULATION_OF_SYNAPTIC_VESICLE_RECYCLING	26	-0.483591	-1.5218	0.0375494	0.144783	1	6798	tags=62%, list=34%, signal=94%
GO_NEGATIVE_REGULATION_OF_MAP_KINASE_ACTIVITY	GO_NEGATIVE_REGULATION_OF_MAP_KINASE_ACTIVITY	73	-0.410309	-1.52174	0.0360721	0.144772	1	5213	tags=37%, list=26%, signal=50%
GO_CARBOHYDRATE_DERIVATIVE_BIOSYNTHETIC_PROCESS	GO_CARBOHYDRATE_DERIVATIVE_BIOSYNTHETIC_PROCESS	615	-0.343402	-1.52148	0.020202	0.144951	1	8373	tags=49%, list=42%, signal=83%
GO_REGULATION_OF_CILIUM_ASSEMBLY	GO_REGULATION_OF_CILIUM_ASSEMBLY	48	-0.461848	-1.52142	0.0423387	0.144934	1	8674	tags=75%, list=44%, signal=133%
GO_DETECTION_OF_BIOTIC_STIMULUS	GO_DETECTION_OF_BIOTIC_STIMULUS	22	-0.538416	-1.52121	0.0869565	0.14506	1	3437	tags=45%, list=17%, signal=55%
GO_PROTEIN_LOCALIZATION_TO_LYSOSOME	GO_PROTEIN_LOCALIZATION_TO_LYSOSOME	38	-0.474844	-1.52116	0.040568	0.145044	1	5789	tags=47%, list=29%, signal=67%
GO_FIBROBLAST_MIGRATION	GO_FIBROBLAST_MIGRATION	38	-0.496896	-1.52113	0.032	0.144998	1	8676	tags=79%, list=44%, signal=141%
GO_T_HELPER_2_CELL_DIFFERENTIATION	GO_T_HELPER_2_CELL_DIFFERENTIATION	14	-0.562267	-1.52096	0.0583658	0.145111	1	5890	tags=64%, list=30%, signal=92%
GO_NEGATIVE_REGULATION_OF_NEURON_DIFFERENTIATION	GO_NEGATIVE_REGULATION_OF_NEURON_DIFFERENTIATION	214	-0.361207	-1.52092	0.0160966	0.145074	1	7606	tags=44%, list=39%, signal=71%
GO_POSITIVE_REGULATION_OF_EXTRINSIC_APOPTOTIC_SIGNALING_PATHWAY_IN_ABSENCE_OF_LIGAND	GO_POSITIVE_REGULATION_OF_EXTRINSIC_APOPTOTIC_SIGNALING_PATHWAY_IN_ABSENCE_OF_LIGAND	11	-0.598924	-1.52059	0.0496894	0.145307	1	5213	tags=55%, list=26%, signal=74%
GO_REGULATION_OF_CHROMATIN_ASSEMBLY_OR_DISASSEMBLY	GO_REGULATION_OF_CHROMATIN_ASSEMBLY_OR_DISASSEMBLY	8	-0.677051	-1.51989	0.0298211	0.145879	1	1485	tags=50%, list=8%, signal=54%
GO_NEGATIVE_REGULATION_OF_CYTOKINE_BIOSYNTHETIC_PROCESS	GO_NEGATIVE_REGULATION_OF_CYTOKINE_BIOSYNTHETIC_PROCESS	30	-0.477544	-1.51972	0.0528455	0.14597	1	5978	tags=47%, list=30%, signal=67%
GO_REGULATION_OF_CARDIAC_MUSCLE_CELL_MEMBRANE_POTENTIAL	GO_REGULATION_OF_CARDIAC_MUSCLE_CELL_MEMBRANE_POTENTIAL	7	-0.68474	-1.51968	0.0434783	0.145925	1	3485	tags=43%, list=18%, signal=52%
GO_REGULATION_OF_PROTEIN_TARGETING	GO_REGULATION_OF_PROTEIN_TARGETING	78	-0.427877	-1.51957	0.0524194	0.145941	1	9346	tags=73%, list=47%, signal=138%
GO_MAINTENANCE_OF_ORGANELLE_LOCATION	GO_MAINTENANCE_OF_ORGANELLE_LOCATION	10	-0.630784	-1.51942	0.0430528	0.146015	1	4145	tags=50%, list=21%, signal=63%
GO_POSITIVE_REGULATION_OF_MITOTIC_SISTER_CHROMATID_SEGREGATION	GO_POSITIVE_REGULATION_OF_MITOTIC_SISTER_CHROMATID_SEGREGATION	15	-0.583637	-1.5194	0.0425532	0.145955	1	4839	tags=67%, list=24%, signal=88%
GO_HISTONE_H3_K36_METHYLATION	GO_HISTONE_H3_K36_METHYLATION	10	-0.672963	-1.51933	0.0501931	0.145958	1	3791	tags=70%, list=19%, signal=87%
GO_RESPONSE_TO_HYDROGEN_PEROXIDE	GO_RESPONSE_TO_HYDROGEN_PEROXIDE	132	-0.370452	-1.51927	0.020202	0.145949	1	8440	tags=55%, list=43%, signal=95%
GO_PYRIMIDINE_RIBONUCLEOSIDE_TRIPHOSPHATE_BIOSYNTHETIC_PROCESS	GO_PYRIMIDINE_RIBONUCLEOSIDE_TRIPHOSPHATE_BIOSYNTHETIC_PROCESS	14	-0.548263	-1.51925	0.0473251	0.145883	1	7409	tags=79%, list=38%, signal=126%
GO_COPII_COATED_VESICLE_BUDDING	GO_COPII_COATED_VESICLE_BUDDING	71	-0.460984	-1.51892	0.0616302	0.146155	1	7189	tags=56%, list=36%, signal=88%
GO_REGULATION_OF_TRANSCRIPTION_FROM_RNA_POLYMERASE_II_PROMOTER_IN_RESPONSE_TO_HYPOXIA	GO_REGULATION_OF_TRANSCRIPTION_FROM_RNA_POLYMERASE_II_PROMOTER_IN_RESPONSE_TO_HYPOXIA	74	-0.49033	-1.51864	0.0748988	0.146351	1	8243	tags=74%, list=42%, signal=127%
GO_DEOXYRIBOSE_PHOSPHATE_CATABOLIC_PROCESS	GO_DEOXYRIBOSE_PHOSPHATE_CATABOLIC_PROCESS	20	-0.541613	-1.5184	0.0632653	0.146536	1	7765	tags=80%, list=39%, signal=132%
GO_MICROTUBULE_NUCLEATION_BY_MICROTUBULE_ORGANIZING_CENTER	GO_MICROTUBULE_NUCLEATION_BY_MICROTUBULE_ORGANIZING_CENTER	8	-0.692149	-1.51831	0.0221774	0.14653	1	3874	tags=75%, list=20%, signal=93%
GO_PHOSPHOLIPID_METABOLIC_PROCESS	GO_PHOSPHOLIPID_METABOLIC_PROCESS	235	-0.353715	-1.51828	0.0135922	0.146469	1	7190	tags=42%, list=36%, signal=65%
GO_INACTIVATION_OF_MAPK_ACTIVITY	GO_INACTIVATION_OF_MAPK_ACTIVITY	27	-0.484367	-1.51817	0.042885	0.146504	1	5557	tags=48%, list=28%, signal=67%
GO_BASE_CONVERSION_OR_SUBSTITUTION_EDITING	GO_BASE_CONVERSION_OR_SUBSTITUTION_EDITING	21	-0.517428	-1.51798	0.0547945	0.146617	1	6323	tags=52%, list=32%, signal=77%
GO_EMBRYO_DEVELOPMENT	GO_EMBRYO_DEVELOPMENT	965	-0.351997	-1.51781	0.0144033	0.1467	1	7770	tags=44%, list=39%, signal=68%
GO_POSITIVE_REGULATION_OF_LEUKOCYTE_ADHESION_TO_VASCULAR_ENDOTHELIAL_CELL	GO_POSITIVE_REGULATION_OF_LEUKOCYTE_ADHESION_TO_VASCULAR_ENDOTHELIAL_CELL	12	-0.625456	-1.51774	0.0554455	0.146691	1	4043	tags=58%, list=20%, signal=73%
GO_RESPONSE_TO_AMYLOID_BETA	GO_RESPONSE_TO_AMYLOID_BETA	39	-0.449693	-1.51765	0.0508806	0.146717	1	8034	tags=59%, list=41%, signal=99%
GO_CELL_JUNCTION_ASSEMBLY	GO_CELL_JUNCTION_ASSEMBLY	235	-0.40645	-1.51744	0.0628931	0.146851	1	8751	tags=60%, list=44%, signal=106%
GO_POSITIVE_REGULATION_OF_TRANSCRIPTION_FROM_RNA_POLYMERASE_II_PROMOTER_IN_RESPONSE_TO_STRESS	GO_POSITIVE_REGULATION_OF_TRANSCRIPTION_FROM_RNA_POLYMERASE_II_PROMOTER_IN_RESPONSE_TO_STRESS	30	-0.447457	-1.51726	0.0407725	0.146984	1	6121	tags=43%, list=31%, signal=63%
GO_NEGATIVE_REGULATION_OF_TELOMERE_MAINTENANCE_VIA_TELOMERE_LENGTHENING	GO_NEGATIVE_REGULATION_OF_TELOMERE_MAINTENANCE_VIA_TELOMERE_LENGTHENING	23	-0.556656	-1.51725	0.0661479	0.146921	1	5808	tags=70%, list=29%, signal=98%
GO_POSITIVE_REGULATION_OF_GLIAL_CELL_PROLIFERATION	GO_POSITIVE_REGULATION_OF_GLIAL_CELL_PROLIFERATION	16	-0.537925	-1.51723	0.0592885	0.146874	1	2916	tags=38%, list=15%, signal=44%
GO_REGULATION_OF_LONG_TERM_SYNAPTIC_POTENTIATION	GO_REGULATION_OF_LONG_TERM_SYNAPTIC_POTENTIATION	41	-0.419843	-1.51706	0.0394191	0.146996	1	10275	tags=71%, list=52%, signal=147%
GO_VESICLE_BUDDING_FROM_MEMBRANE	GO_VESICLE_BUDDING_FROM_MEMBRANE	99	-0.447661	-1.51676	0.0564516	0.147193	1	7236	tags=57%, list=37%, signal=89%
GO_LIPOPROTEIN_BIOSYNTHETIC_PROCESS	GO_LIPOPROTEIN_BIOSYNTHETIC_PROCESS	93	-0.409338	-1.51659	0.0306122	0.147285	1	9082	tags=63%, list=46%, signal=117%
GO_GOLGI_VESICLE_BUDDING	GO_GOLGI_VESICLE_BUDDING	79	-0.466326	-1.51619	0.0601202	0.147596	1	7236	tags=58%, list=37%, signal=92%
GO_PROTEIN_STABILIZATION	GO_PROTEIN_STABILIZATION	164	-0.396337	-1.51575	0.0414201	0.147947	1	9220	tags=64%, list=47%, signal=119%
GO_PROTEIN_DNA_COMPLEX_SUBUNIT_ORGANIZATION	GO_PROTEIN_DNA_COMPLEX_SUBUNIT_ORGANIZATION	272	-0.401212	-1.51574	0.0583658	0.147876	1	6452	tags=44%, list=33%, signal=64%
GO_LYSOSOMAL_TRANSPORT	GO_LYSOSOMAL_TRANSPORT	101	-0.446602	-1.51571	0.0605469	0.147825	1	9268	tags=73%, list=47%, signal=137%
GO_NEGATIVE_REGULATION_OF_FAT_CELL_PROLIFERATION	GO_NEGATIVE_REGULATION_OF_FAT_CELL_PROLIFERATION	5	-0.726985	-1.51557	0.0471513	0.147871	1	5230	tags=80%, list=26%, signal=109%
GO_NEGATIVE_REGULATION_OF_DEVELOPMENTAL_GROWTH	GO_NEGATIVE_REGULATION_OF_DEVELOPMENTAL_GROWTH	102	-0.370702	-1.51537	0.02079	0.147996	1	5815	tags=34%, list=29%, signal=48%
GO_POSITIVE_REGULATION_OF_HISTONE_DEACETYLATION	GO_POSITIVE_REGULATION_OF_HISTONE_DEACETYLATION	17	-0.573784	-1.51533	0.0677618	0.147968	1	5192	tags=65%, list=26%, signal=88%
GO_REGULATION_OF_PHOSPHATIDYLINOSITOL_3_KINASE_SIGNALING	GO_REGULATION_OF_PHOSPHATIDYLINOSITOL_3_KINASE_SIGNALING	116	-0.391221	-1.51525	0.0297619	0.147969	1	8328	tags=53%, list=42%, signal=92%
GO_NEGATIVE_REGULATION_OF_T_CELL_MEDIATED_IMMUNITY	GO_NEGATIVE_REGULATION_OF_T_CELL_MEDIATED_IMMUNITY	19	-0.545757	-1.51512	0.0851064	0.148039	1	5325	tags=58%, list=27%, signal=79%
GO_CITRULLINE_BIOSYNTHETIC_PROCESS	GO_CITRULLINE_BIOSYNTHETIC_PROCESS	5	-0.78299	-1.51508	0.0363289	0.148008	1	2210	tags=60%, list=11%, signal=68%
GO_VESICLE_LOCALIZATION	GO_VESICLE_LOCALIZATION	298	-0.375095	-1.51482	0.027027	0.148168	1	7018	tags=46%, list=36%, signal=70%
GO_NUCLEOSIDE_CATABOLIC_PROCESS	GO_NUCLEOSIDE_CATABOLIC_PROCESS	31	-0.456574	-1.51481	0.0552268	0.148103	1	6437	tags=39%, list=33%, signal=57%
GO_DIVALENT_INORGANIC_CATION_HOMEOSTASIS	GO_DIVALENT_INORGANIC_CATION_HOMEOSTASIS	490	-0.316229	-1.51479	0.00595238	0.148041	1	8452	tags=42%, list=43%, signal=72%
GO_REGULATION_OF_CELL_DIVISION	GO_REGULATION_OF_CELL_DIVISION	161	-0.368138	-1.51472	0.00196078	0.148044	1	7914	tags=48%, list=40%, signal=80%
GO_TELENCEPHALON_GLIAL_CELL_MIGRATION	GO_TELENCEPHALON_GLIAL_CELL_MIGRATION	21	-0.515678	-1.51461	0.0387755	0.148069	1	4731	tags=48%, list=24%, signal=63%
GO_REGULATION_OF_CELLULAR_CARBOHYDRATE_METABOLIC_PROCESS	GO_REGULATION_OF_CELLULAR_CARBOHYDRATE_METABOLIC_PROCESS	110	-0.3638	-1.51452	0.016632	0.148072	1	6959	tags=37%, list=35%, signal=57%
GO_NEGATIVE_REGULATION_OF_NUCLEOCYTOPLASMIC_TRANSPORT	GO_NEGATIVE_REGULATION_OF_NUCLEOCYTOPLASMIC_TRANSPORT	20	-0.49657	-1.51404	0.0374016	0.148458	1	6042	tags=50%, list=31%, signal=72%
GO_TUBE_DEVELOPMENT	GO_TUBE_DEVELOPMENT	969	-0.351516	-1.51394	0.0375	0.148498	1	8576	tags=49%, list=43%, signal=82%
GO_PHOSPHATIDYLINOSITOL_BIOSYNTHETIC_PROCESS	GO_PHOSPHATIDYLINOSITOL_BIOSYNTHETIC_PROCESS	116	-0.428102	-1.51377	0.0391389	0.148591	1	8093	tags=63%, list=41%, signal=106%
GO_REGULATION_OF_CELLULAR_AMINE_METABOLIC_PROCESS	GO_REGULATION_OF_CELLULAR_AMINE_METABOLIC_PROCESS	78	-0.466379	-1.51302	0.108333	0.149254	1	5513	tags=45%, list=28%, signal=62%
GO_REGULATION_OF_DNA_LIGATION	GO_REGULATION_OF_DNA_LIGATION	6	-0.686625	-1.51286	0.0384615	0.149332	1	5283	tags=83%, list=27%, signal=114%
GO_PEPTIDYL_LYSINE_TRIMETHYLATION	GO_PEPTIDYL_LYSINE_TRIMETHYLATION	38	-0.526119	-1.51261	0.0360721	0.149487	1	4782	tags=55%, list=24%, signal=73%
GO_NEGATIVE_REGULATION_OF_NEURAL_PRECURSOR_CELL_PROLIFERATION	GO_NEGATIVE_REGULATION_OF_NEURAL_PRECURSOR_CELL_PROLIFERATION	21	-0.477806	-1.51258	0.0439122	0.149449	1	7552	tags=62%, list=38%, signal=100%
GO_POSITIVE_REGULATION_OF_TELOMERE_MAINTENANCE_VIA_TELOMERE_LENGTHENING	GO_POSITIVE_REGULATION_OF_TELOMERE_MAINTENANCE_VIA_TELOMERE_LENGTHENING	37	-0.515848	-1.51252	0.0561122	0.149428	1	7486	tags=78%, list=38%, signal=126%
GO_REGULATION_OF_NAD_P_H_OXIDASE_ACTIVITY	GO_REGULATION_OF_NAD_P_H_OXIDASE_ACTIVITY	11	-0.56825	-1.5125	0.0673684	0.149372	1	3041	tags=36%, list=15%, signal=43%
GO_MEIOTIC_CELL_CYCLE	GO_MEIOTIC_CELL_CYCLE	231	-0.414582	-1.51239	0.0461538	0.149385	1	7940	tags=52%, list=40%, signal=87%
GO_PLATELET_MORPHOGENESIS	GO_PLATELET_MORPHOGENESIS	20	-0.52555	-1.51227	0.0649606	0.149427	1	7562	tags=75%, list=38%, signal=121%
GO_RIBOSOME_BIOGENESIS	GO_RIBOSOME_BIOGENESIS	262	-0.469608	-1.51227	0.103586	0.149353	1	6562	tags=55%, list=33%, signal=82%
GO_NUCLEOTIDE_PHOSPHORYLATION	GO_NUCLEOTIDE_PHOSPHORYLATION	20	-0.500646	-1.51215	0.0630081	0.149395	1	7561	tags=65%, list=38%, signal=105%
GO_NEGATIVE_REGULATION_OF_ERK1_AND_ERK2_CASCADE	GO_NEGATIVE_REGULATION_OF_ERK1_AND_ERK2_CASCADE	67	-0.415096	-1.51211	0.0415842	0.149354	1	7649	tags=52%, list=39%, signal=85%
GO_ESTABLISHMENT_OF_PROTEIN_LOCALIZATION_TO_CHROMOSOME	GO_ESTABLISHMENT_OF_PROTEIN_LOCALIZATION_TO_CHROMOSOME	26	-0.543297	-1.51177	0.088	0.149628	1	5957	tags=69%, list=30%, signal=99%
GO_ACUTE_INFLAMMATORY_RESPONSE_TO_ANTIGENIC_STIMULUS	GO_ACUTE_INFLAMMATORY_RESPONSE_TO_ANTIGENIC_STIMULUS	21	-0.537188	-1.51175	0.0638298	0.149573	1	6391	tags=52%, list=32%, signal=77%
GO_PROTEIN_KINASE_B_SIGNALING	GO_PROTEIN_KINASE_B_SIGNALING	237	-0.340187	-1.5117	0.0040404	0.14954	1	8955	tags=51%, list=45%, signal=93%
GO_POSITIVE_REGULATION_OF_ERAD_PATHWAY	GO_POSITIVE_REGULATION_OF_ERAD_PATHWAY	15	-0.560166	-1.51133	0.0549898	0.149817	1	8292	tags=93%, list=42%, signal=161%
GO_TRNA_PROCESSING	GO_TRNA_PROCESSING	123	-0.460539	-1.51126	0.072	0.149809	1	9177	tags=79%, list=46%, signal=146%
GO_POSITIVE_REGULATION_OF_MITOCHONDRIAL_DEPOLARIZATION	GO_POSITIVE_REGULATION_OF_MITOCHONDRIAL_DEPOLARIZATION	9	-0.603038	-1.51109	0.042885	0.149905	1	2916	tags=44%, list=15%, signal=52%
GO_POSITIVE_REGULATION_OF_PROTEIN_TYROSINE_KINASE_ACTIVITY	GO_POSITIVE_REGULATION_OF_PROTEIN_TYROSINE_KINASE_ACTIVITY	53	-0.396194	-1.51101	0.0255403	0.149905	1	5010	tags=38%, list=25%, signal=50%
GO_REGULATION_OF_BONE_REMODELING	GO_REGULATION_OF_BONE_REMODELING	44	-0.428211	-1.51094	0.0575816	0.149887	1	3869	tags=30%, list=20%, signal=37%
GO_NEGATIVE_REGULATION_OF_RESPONSE_TO_OXIDATIVE_STRESS	GO_NEGATIVE_REGULATION_OF_RESPONSE_TO_OXIDATIVE_STRESS	41	-0.431296	-1.51086	0.0358566	0.149889	1	8959	tags=68%, list=45%, signal=125%
GO_REGULATION_OF_CALCIUM_ION_TRANSPORT_INTO_CYTOSOL	GO_REGULATION_OF_CALCIUM_ION_TRANSPORT_INTO_CYTOSOL	97	-0.368576	-1.51085	0.0159681	0.149823	1	7360	tags=42%, list=37%, signal=67%
GO_FIBROBLAST_GROWTH_FACTOR_RECEPTOR_SIGNALING_PATHWAY	GO_FIBROBLAST_GROWTH_FACTOR_RECEPTOR_SIGNALING_PATHWAY	106	-0.386436	-1.51056	0.0176471	0.150015	1	8075	tags=50%, list=41%, signal=84%
GO_REGULATION_OF_DNA_DEPENDENT_DNA_REPLICATION_INITIATION	GO_REGULATION_OF_DNA_DEPENDENT_DNA_REPLICATION_INITIATION	6	-0.712904	-1.51039	0.0352697	0.150103	1	5676	tags=100%, list=29%, signal=140%
GO_RESPONSE_TO_X_RAY	GO_RESPONSE_TO_X_RAY	31	-0.4908	-1.50997	0.0732177	0.150496	1	6187	tags=61%, list=31%, signal=89%
GO_RIBOSE_PHOSPHATE_BIOSYNTHETIC_PROCESS	GO_RIBOSE_PHOSPHATE_BIOSYNTHETIC_PROCESS	162	-0.36307	-1.50986	0.044	0.150554	1	7740	tags=48%, list=39%, signal=79%
GO_SMOOTHENED_SIGNALING_PATHWAY	GO_SMOOTHENED_SIGNALING_PATHWAY	127	-0.3916	-1.50953	0.0305499	0.150777	1	6664	tags=46%, list=34%, signal=70%
GO_REGULATION_OF_ANIMAL_ORGAN_MORPHOGENESIS	GO_REGULATION_OF_ANIMAL_ORGAN_MORPHOGENESIS	248	-0.37373	-1.50951	0.0349794	0.150727	1	8338	tags=50%, list=42%, signal=85%
GO_HIGH_DENSITY_LIPOPROTEIN_PARTICLE_ASSEMBLY	GO_HIGH_DENSITY_LIPOPROTEIN_PARTICLE_ASSEMBLY	15	-0.589485	-1.50922	0.0223577	0.150937	1	1964	tags=33%, list=10%, signal=37%
GO_DENDRITIC_CELL_MIGRATION	GO_DENDRITIC_CELL_MIGRATION	27	-0.538525	-1.50874	0.0846457	0.151308	1	6542	tags=67%, list=33%, signal=100%
GO_HISTONE_H3_DEACETYLATION	GO_HISTONE_H3_DEACETYLATION	19	-0.565247	-1.50869	0.0612245	0.151297	1	6997	tags=74%, list=35%, signal=114%
GO_RESPONSE_TO_VITAMIN_A	GO_RESPONSE_TO_VITAMIN_A	18	-0.488929	-1.50835	0.0419287	0.151598	1	5371	tags=33%, list=27%, signal=46%
GO_RESPONSE_TO_HORMONE	GO_RESPONSE_TO_HORMONE	956	-0.314116	-1.50825	0.00187617	0.151598	1	7474	tags=38%, list=38%, signal=58%
GO_REGULATION_OF_SISTER_CHROMATID_COHESION	GO_REGULATION_OF_SISTER_CHROMATID_COHESION	19	-0.579733	-1.50818	0.037037	0.151596	1	4839	tags=68%, list=24%, signal=91%
GO_CELLULAR_RESPONSE_TO_NUTRIENT	GO_CELLULAR_RESPONSE_TO_NUTRIENT	65	-0.39462	-1.50781	0.0306748	0.151893	1	8731	tags=55%, list=44%, signal=99%
GO_BASE_EXCISION_REPAIR_GAP_FILLING	GO_BASE_EXCISION_REPAIR_GAP_FILLING	5	-0.767701	-1.5078	0.0376984	0.151818	1	2977	tags=80%, list=15%, signal=94%
GO_NEGATIVE_REGULATION_OF_CENTRIOLE_REPLICATION	GO_NEGATIVE_REGULATION_OF_CENTRIOLE_REPLICATION	8	-0.637159	-1.50756	0.0220441	0.151961	1	4604	tags=75%, list=23%, signal=98%
GO_REGULATION_OF_LIGASE_ACTIVITY	GO_REGULATION_OF_LIGASE_ACTIVITY	9	-0.611912	-1.5075	0.0686275	0.151938	1	4898	tags=56%, list=25%, signal=74%
GO_CELLULAR_PROTEIN_COMPLEX_DISASSEMBLY	GO_CELLULAR_PROTEIN_COMPLEX_DISASSEMBLY	210	-0.394137	-1.5075	0.0707269	0.151861	1	8420	tags=54%, list=43%, signal=94%
GO_CALCINEURIN_MEDIATED_SIGNALING	GO_CALCINEURIN_MEDIATED_SIGNALING	44	-0.433898	-1.50741	0.0406977	0.151876	1	8535	tags=57%, list=43%, signal=100%
GO_NEGATIVE_REGULATION_OF_CHEMOTAXIS	GO_NEGATIVE_REGULATION_OF_CHEMOTAXIS	57	-0.397439	-1.50725	0.036961	0.151948	1	8073	tags=54%, list=41%, signal=92%
GO_REGULATION_OF_GLYCOGEN_METABOLIC_PROCESS	GO_REGULATION_OF_GLYCOGEN_METABOLIC_PROCESS	33	-0.432919	-1.50722	0.035343	0.151897	1	3945	tags=33%, list=20%, signal=42%
GO_NEGATIVE_REGULATION_OF_NATURAL_KILLER_CELL_MEDIATED_IMMUNITY	GO_NEGATIVE_REGULATION_OF_NATURAL_KILLER_CELL_MEDIATED_IMMUNITY	15	-0.612654	-1.50711	0.0974659	0.151928	1	1784	tags=47%, list=9%, signal=51%
GO_MYELOID_DENDRITIC_CELL_ACTIVATION	GO_MYELOID_DENDRITIC_CELL_ACTIVATION	29	-0.53778	-1.50707	0.111765	0.151883	1	5769	tags=66%, list=29%, signal=92%
GO_NEGATIVE_REGULATION_OF_SECRETION	GO_NEGATIVE_REGULATION_OF_SECRETION	216	-0.334356	-1.50689	0.01002	0.151974	1	6646	tags=34%, list=34%, signal=50%
GO_POSITIVE_REGULATION_OF_MACROPHAGE_DERIVED_FOAM_CELL_DIFFERENTIATION	GO_POSITIVE_REGULATION_OF_MACROPHAGE_DERIVED_FOAM_CELL_DIFFERENTIATION	16	-0.525061	-1.50643	0.0565302	0.152332	1	2666	tags=25%, list=13%, signal=29%
GO_NUCLEOSIDE_SALVAGE	GO_NUCLEOSIDE_SALVAGE	15	-0.541107	-1.50637	0.0681818	0.152322	1	7032	tags=60%, list=36%, signal=93%
GO_POSITIVE_REGULATION_OF_PROTEIN_LOCALIZATION_TO_SYNAPSE	GO_POSITIVE_REGULATION_OF_PROTEIN_LOCALIZATION_TO_SYNAPSE	10	-0.560002	-1.50618	0.0464646	0.152429	1	7800	tags=70%, list=39%, signal=116%
GO_ORGANELLE_TRANSPORT_ALONG_MICROTUBULE	GO_ORGANELLE_TRANSPORT_ALONG_MICROTUBULE	75	-0.448152	-1.5056	0.0446602	0.152945	1	7432	tags=60%, list=38%, signal=96%
GO_OOCYTE_MATURATION	GO_OOCYTE_MATURATION	22	-0.50816	-1.50557	0.0612648	0.152891	1	7066	tags=59%, list=36%, signal=92%
GO_AUTOPHAGOSOME_ORGANIZATION	GO_AUTOPHAGOSOME_ORGANIZATION	93	-0.452067	-1.50537	0.0604288	0.153018	1	8332	tags=70%, list=42%, signal=120%
GO_POSITIVE_REGULATION_OF_SMOOTH_MUSCLE_CELL_MIGRATION	GO_POSITIVE_REGULATION_OF_SMOOTH_MUSCLE_CELL_MIGRATION	36	-0.470384	-1.50484	0.058	0.153522	1	4652	tags=42%, list=24%, signal=54%
GO_PROTEIN_AUTOPROCESSING	GO_PROTEIN_AUTOPROCESSING	14	-0.525087	-1.50481	0.0483559	0.153475	1	4132	tags=43%, list=21%, signal=54%
GO_LIPID_DROPLET_ORGANIZATION	GO_LIPID_DROPLET_ORGANIZATION	18	-0.502858	-1.5047	0.040404	0.153514	1	5330	tags=44%, list=27%, signal=61%
GO_RIBONUCLEOSIDE_CATABOLIC_PROCESS	GO_RIBONUCLEOSIDE_CATABOLIC_PROCESS	20	-0.504193	-1.50463	0.0629921	0.153512	1	2028	tags=25%, list=10%, signal=28%
GO_HISTONE_UBIQUITINATION	GO_HISTONE_UBIQUITINATION	45	-0.536508	-1.50429	0.0578842	0.153768	1	7937	tags=80%, list=40%, signal=133%
GO_REGULATION_OF_CELLULAR_KETONE_METABOLIC_PROCESS	GO_REGULATION_OF_CELLULAR_KETONE_METABOLIC_PROCESS	130	-0.391316	-1.5042	0.0428571	0.153792	1	5661	tags=38%, list=29%, signal=52%
GO_POSITIVE_REGULATION_OF_LYMPHOCYTE_CHEMOTAXIS	GO_POSITIVE_REGULATION_OF_LYMPHOCYTE_CHEMOTAXIS	20	-0.532333	-1.50415	0.120921	0.153778	1	4307	tags=50%, list=22%, signal=64%
GO_RESPONSE_TO_FIBROBLAST_GROWTH_FACTOR	GO_RESPONSE_TO_FIBROBLAST_GROWTH_FACTOR	140	-0.366271	-1.50395	0.027027	0.153908	1	8075	tags=46%, list=41%, signal=77%
GO_INTERFERON_BETA_BIOSYNTHETIC_PROCESS	GO_INTERFERON_BETA_BIOSYNTHETIC_PROCESS	8	-0.708754	-1.5039	0.0617761	0.153875	1	4740	tags=88%, list=24%, signal=115%
GO_NEGATIVE_REGULATION_OF_LEUKOCYTE_DEGRANULATION	GO_NEGATIVE_REGULATION_OF_LEUKOCYTE_DEGRANULATION	12	-0.609662	-1.50382	0.0910931	0.153906	1	3050	tags=50%, list=15%, signal=59%
GO_PROTEIN_HYDROXYLATION	GO_PROTEIN_HYDROXYLATION	26	-0.52609	-1.50336	0.0756646	0.154262	1	7611	tags=77%, list=39%, signal=125%
[truncated: 4,611 more rows]

## Sheet: RHBDF2 Low BP
NAME	GS<br> follow link to MSigDB	SIZE	ES	NES	NOM p-val	FDR q-val	FWER p-val	RANK AT MAX	LEADING EDGE
GO_POSITIVE_REGULATION_OF_TOOTH_MINERALIZATION	GO_POSITIVE_REGULATION_OF_TOOTH_MINERALIZATION	6	0.829195	1.67828	0.0207469	1	0.999	978	tags=67%, list=5%, signal=70%
GO_CREATINE_METABOLIC_PROCESS	GO_CREATINE_METABOLIC_PROCESS	8	0.771462	1.67685	0.00790514	1	0.999	310	tags=50%, list=2%, signal=51%
GO_AEROBIC_ELECTRON_TRANSPORT_CHAIN	GO_AEROBIC_ELECTRON_TRANSPORT_CHAIN	19	0.747133	1.65921	0.0494071	1	1	863	tags=68%, list=4%, signal=71%
GO_MITOCHONDRIAL_ELECTRON_TRANSPORT_NADH_TO_UBIQUINONE	GO_MITOCHONDRIAL_ELECTRON_TRANSPORT_NADH_TO_UBIQUINONE	53	0.632951	1.60716	0.0960784	1	1	1384	tags=47%, list=7%, signal=51%
GO_AGGRESSIVE_BEHAVIOR	GO_AGGRESSIVE_BEHAVIOR	8	0.681854	1.57669	0.0421687	1	1	2077	tags=50%, list=11%, signal=56%
GO_MITOCHONDRIAL_ELECTRON_TRANSPORT_UBIQUINOL_TO_CYTOCHROME_C	GO_MITOCHONDRIAL_ELECTRON_TRANSPORT_UBIQUINOL_TO_CYTOCHROME_C	14	0.687442	1.54487	0.0945674	1	1	573	tags=43%, list=3%, signal=44%
GO_FAT_SOLUBLE_VITAMIN_CATABOLIC_PROCESS	GO_FAT_SOLUBLE_VITAMIN_CATABOLIC_PROCESS	9	0.64747	1.5314	0.0569745	1	1	6968	tags=100%, list=35%, signal=154%
GO_ANTIMICROBIAL_PEPTIDE_PRODUCTION	GO_ANTIMICROBIAL_PEPTIDE_PRODUCTION	6	0.733297	1.51659	0.0592885	1	1	2521	tags=50%, list=13%, signal=57%
GO_ATP_SYNTHESIS_COUPLED_ELECTRON_TRANSPORT	GO_ATP_SYNTHESIS_COUPLED_ELECTRON_TRANSPORT	93	0.562548	1.51063	0.162698	1	1	1384	tags=46%, list=7%, signal=49%
GO_LIPID_HYDROXYLATION	GO_LIPID_HYDROXYLATION	6	0.726867	1.49404	0.0584416	1	1	3271	tags=83%, list=17%, signal=100%
GO_NEUTROPHIL_MEDIATED_CYTOTOXICITY	GO_NEUTROPHIL_MEDIATED_CYTOTOXICITY	10	0.629622	1.49004	0.0756144	1	1	7321	tags=100%, list=37%, signal=159%
GO_POSITIVE_REGULATION_OF_KERATINOCYTE_PROLIFERATION	GO_POSITIVE_REGULATION_OF_KERATINOCYTE_PROLIFERATION	9	0.620068	1.48489	0.0892495	1	1	7509	tags=100%, list=38%, signal=161%
GO_INTESTINAL_LIPID_ABSORPTION	GO_INTESTINAL_LIPID_ABSORPTION	16	0.629199	1.43414	0.0813008	1	1	3287	tags=69%, list=17%, signal=82%
GO_GLIAL_CELL_FATE_SPECIFICATION	GO_GLIAL_CELL_FATE_SPECIFICATION	5	0.723958	1.42638	0.0838446	1	1	5455	tags=100%, list=28%, signal=138%
GO_OXIDATIVE_PHOSPHORYLATION	GO_OXIDATIVE_PHOSPHORYLATION	119	0.488052	1.42158	0.182178	1	1	1272	tags=39%, list=6%, signal=42%
GO_EOSINOPHIL_DIFFERENTIATION	GO_EOSINOPHIL_DIFFERENTIATION	5	0.683446	1.41523	0.0890688	1	1	6255	tags=100%, list=32%, signal=146%
GO_ALKALOID_METABOLIC_PROCESS	GO_ALKALOID_METABOLIC_PROCESS	5	0.723141	1.39712	0.104628	1	1	854	tags=40%, list=4%, signal=42%
GO_MEDIUM_CHAIN_FATTY_ACID_CATABOLIC_PROCESS	GO_MEDIUM_CHAIN_FATTY_ACID_CATABOLIC_PROCESS	5	0.69013	1.38986	0.117284	1	1	6123	tags=100%, list=31%, signal=145%
GO_RESPONSE_TO_STILBENOID	GO_RESPONSE_TO_STILBENOID	5	0.684682	1.37365	0.116232	1	1	1751	tags=60%, list=9%, signal=66%
GO_NEUTROPHIL_MEDIATED_KILLING_OF_SYMBIONT_CELL	GO_NEUTROPHIL_MEDIATED_KILLING_OF_SYMBIONT_CELL	8	0.629558	1.36201	0.124272	1	1	7321	tags=100%, list=37%, signal=159%
GO_AMACRINE_CELL_DIFFERENTIATION	GO_AMACRINE_CELL_DIFFERENTIATION	8	0.600942	1.35365	0.131417	1	1	7886	tags=100%, list=40%, signal=166%
GO_RESPONSE_TO_ANTICOAGULANT	GO_RESPONSE_TO_ANTICOAGULANT	8	0.572588	1.34738	0.126459	1	1	1361	tags=63%, list=7%, signal=67%
GO_SPERM_EJACULATION	GO_SPERM_EJACULATION	5	0.639243	1.34342	0.11245	1	1	509	tags=40%, list=3%, signal=41%
GO_CARDIAC_NEURAL_CREST_CELL_MIGRATION_INVOLVED_IN_OUTFLOW_TRACT_MORPHOGENESIS	GO_CARDIAC_NEURAL_CREST_CELL_MIGRATION_INVOLVED_IN_OUTFLOW_TRACT_MORPHOGENESIS	7	0.59134	1.33524	0.108949	1	1	8075	tags=100%, list=41%, signal=169%
GO_VITAMIN_CATABOLIC_PROCESS	GO_VITAMIN_CATABOLIC_PROCESS	12	0.50076	1.33096	0.136538	1	1	9866	tags=100%, list=50%, signal=200%
GO_NEGATIVE_REGULATION_OF_MEGAKARYOCYTE_DIFFERENTIATION	GO_NEGATIVE_REGULATION_OF_MEGAKARYOCYTE_DIFFERENTIATION	18	0.570449	1.30232	0.250522	1	1	340	tags=44%, list=2%, signal=45%
GO_RESPIRATORY_ELECTRON_TRANSPORT_CHAIN	GO_RESPIRATORY_ELECTRON_TRANSPORT_CHAIN	111	0.458651	1.30115	0.246436	1	1	1272	tags=39%, list=6%, signal=41%
GO_URETERIC_BUD_FORMATION	GO_URETERIC_BUD_FORMATION	6	0.676491	1.29806	0.187243	1	1	6393	tags=100%, list=32%, signal=148%
GO_ENERGY_COUPLED_PROTON_TRANSMEMBRANE_TRANSPORT_AGAINST_ELECTROCHEMICAL_GRADIENT	GO_ENERGY_COUPLED_PROTON_TRANSMEMBRANE_TRANSPORT_AGAINST_ELECTROCHEMICAL_GRADIENT	31	0.447438	1.28752	0.222445	1	1	201	tags=26%, list=1%, signal=26%
GO_DITERPENOID_BIOSYNTHETIC_PROCESS	GO_DITERPENOID_BIOSYNTHETIC_PROCESS	5	0.620145	1.28213	0.179435	1	1	7505	tags=100%, list=38%, signal=161%
GO_TESTOSTERONE_BIOSYNTHETIC_PROCESS	GO_TESTOSTERONE_BIOSYNTHETIC_PROCESS	7	0.612712	1.28063	0.182903	1	1	7653	tags=100%, list=39%, signal=163%
GO_REGULATION_OF_NEUTROPHIL_MEDIATED_CYTOTOXICITY	GO_REGULATION_OF_NEUTROPHIL_MEDIATED_CYTOTOXICITY	5	0.631893	1.27956	0.165029	1	1	7273	tags=100%, list=37%, signal=158%
GO_CELLULAR_KETONE_BODY_METABOLIC_PROCESS	GO_CELLULAR_KETONE_BODY_METABOLIC_PROCESS	11	0.541663	1.27604	0.196755	1	1	1346	tags=55%, list=7%, signal=59%
GO_NEUTROPHIL_MEDIATED_KILLING_OF_GRAM_NEGATIVE_BACTERIUM	GO_NEUTROPHIL_MEDIATED_KILLING_OF_GRAM_NEGATIVE_BACTERIUM	5	0.629463	1.27499	0.178	1	1	7321	tags=100%, list=37%, signal=159%
GO_PURINE_NUCLEOBASE_TRANSPORT	GO_PURINE_NUCLEOBASE_TRANSPORT	7	0.564984	1.26677	0.183468	1	1	683	tags=43%, list=3%, signal=44%
GO_REGULATION_OF_ANTIMICROBIAL_HUMORAL_RESPONSE	GO_REGULATION_OF_ANTIMICROBIAL_HUMORAL_RESPONSE	5	0.648352	1.26556	0.209581	1	1	6948	tags=100%, list=35%, signal=154%
GO_ONE_CARBON_COMPOUND_TRANSPORT	GO_ONE_CARBON_COMPOUND_TRANSPORT	11	0.502913	1.25978	0.185804	1	1	9823	tags=100%, list=50%, signal=199%
GO_PROTEIN_LIPOYLATION	GO_PROTEIN_LIPOYLATION	7	0.564751	1.25734	0.216769	1	1	8600	tags=100%, list=44%, signal=177%
GO_GLYCEROL_BIOSYNTHETIC_PROCESS	GO_GLYCEROL_BIOSYNTHETIC_PROCESS	5	0.633942	1.25351	0.225549	1	1	1615	tags=60%, list=8%, signal=65%
GO_URATE_METABOLIC_PROCESS	GO_URATE_METABOLIC_PROCESS	9	0.585119	1.24298	0.253968	1	1	8199	tags=100%, list=42%, signal=171%
GO_ADP_TRANSPORT	GO_ADP_TRANSPORT	6	0.562172	1.2427	0.218814	1	1	316	tags=33%, list=2%, signal=34%
GO_ALDITOL_BIOSYNTHETIC_PROCESS	GO_ALDITOL_BIOSYNTHETIC_PROCESS	6	0.587189	1.23856	0.231237	1	1	1615	tags=50%, list=8%, signal=54%
GO_SOMATOTROPIN_SECRETING_CELL_DIFFERENTIATION	GO_SOMATOTROPIN_SECRETING_CELL_DIFFERENTIATION	5	0.650631	1.23794	0.229979	1	1	6903	tags=100%, list=35%, signal=154%
GO_DUCTUS_ARTERIOSUS_CLOSURE	GO_DUCTUS_ARTERIOSUS_CLOSURE	5	0.611637	1.2364	0.218324	1	1	7673	tags=100%, list=39%, signal=163%
GO_RESPONSE_TO_CORTICOTROPIN_RELEASING_HORMONE	GO_RESPONSE_TO_CORTICOTROPIN_RELEASING_HORMONE	5	0.652251	1.23328	0.233533	1	1	6871	tags=100%, list=35%, signal=153%
GO_CELLULAR_RESPONSE_TO_HEPARIN	GO_CELLULAR_RESPONSE_TO_HEPARIN	5	0.606156	1.23147	0.234733	1	1	1361	tags=60%, list=7%, signal=64%
GO_OMEGA_HYDROXYLASE_P450_PATHWAY	GO_OMEGA_HYDROXYLASE_P450_PATHWAY	9	0.564301	1.22974	0.231557	1	1	8610	tags=100%, list=44%, signal=177%
GO_KETONE_BODY_BIOSYNTHETIC_PROCESS	GO_KETONE_BODY_BIOSYNTHETIC_PROCESS	9	0.549321	1.2278	0.261224	1	1	1346	tags=56%, list=7%, signal=60%
GO_NADH_DEHYDROGENASE_COMPLEX_ASSEMBLY	GO_NADH_DEHYDROGENASE_COMPLEX_ASSEMBLY	61	0.444817	1.2277	0.289575	1	1	1272	tags=38%, list=6%, signal=40%
GO_NEGATIVE_REGULATION_OF_HEART_RATE	GO_NEGATIVE_REGULATION_OF_HEART_RATE	11	0.467859	1.22207	0.210843	1	1	10515	tags=100%, list=53%, signal=214%
GO_MITOCHONDRIAL_ACETYL_COA_BIOSYNTHETIC_PROCESS_FROM_PYRUVATE	GO_MITOCHONDRIAL_ACETYL_COA_BIOSYNTHETIC_PROCESS_FROM_PYRUVATE	6	0.653499	1.22118	0.257202	1	1	6847	tags=100%, list=35%, signal=153%
GO_LIPID_DIGESTION	GO_LIPID_DIGESTION	18	0.501976	1.21871	0.244533	1	1	9845	tags=100%, list=50%, signal=199%
GO_RETINAL_METABOLIC_PROCESS	GO_RETINAL_METABOLIC_PROCESS	14	0.438393	1.20284	0.247485	1	1	11098	tags=100%, list=56%, signal=228%
GO_SEROTONIN_UPTAKE	GO_SEROTONIN_UPTAKE	6	0.570776	1.19733	0.269231	1	1	1384	tags=50%, list=7%, signal=54%
GO_SKELETAL_MUSCLE_FIBER_DIFFERENTIATION	GO_SKELETAL_MUSCLE_FIBER_DIFFERENTIATION	6	0.544566	1.18985	0.27439	1	1	8998	tags=100%, list=46%, signal=184%
GO_ENERGY_COUPLED_PROTON_TRANSPORT_DOWN_ELECTROCHEMICAL_GRADIENT	GO_ENERGY_COUPLED_PROTON_TRANSPORT_DOWN_ELECTROCHEMICAL_GRADIENT	7	0.590179	1.18527	0.29703	1	1	612	tags=43%, list=3%, signal=44%
GO_ADENOHYPOPHYSIS_DEVELOPMENT	GO_ADENOHYPOPHYSIS_DEVELOPMENT	14	0.497416	1.1805	0.279261	1	1	9933	tags=100%, list=50%, signal=201%
GO_REGULATION_OF_MEIOSIS_I	GO_REGULATION_OF_MEIOSIS_I	8	0.641258	1.17308	0.280083	1	1	7090	tags=100%, list=36%, signal=156%
GO_SUCCINYL_COA_METABOLIC_PROCESS	GO_SUCCINYL_COA_METABOLIC_PROCESS	6	0.617188	1.16899	0.307692	1	1	1051	tags=33%, list=5%, signal=35%
GO_GABAERGIC_NEURON_DIFFERENTIATION	GO_GABAERGIC_NEURON_DIFFERENTIATION	14	0.447411	1.16298	0.286837	1	1	10920	tags=100%, list=55%, signal=223%
GO_MESENCHYME_MIGRATION	GO_MESENCHYME_MIGRATION	5	0.666937	1.15714	0.344383	1	1	6581	tags=100%, list=33%, signal=150%
GO_SKELETAL_MUSCLE_SATELLITE_CELL_ACTIVATION	GO_SKELETAL_MUSCLE_SATELLITE_CELL_ACTIVATION	6	0.555252	1.15645	0.274704	1	1	8787	tags=100%, list=44%, signal=180%
GO_REGULATION_OF_SYSTEMIC_ARTERIAL_BLOOD_PRESSURE_BY_VASOPRESSIN	GO_REGULATION_OF_SYSTEMIC_ARTERIAL_BLOOD_PRESSURE_BY_VASOPRESSIN	5	0.547628	1.15639	0.273663	1	1	8937	tags=100%, list=45%, signal=183%
GO_REFLEX	GO_REFLEX	19	0.409872	1.15038	0.287169	1	1	11663	tags=100%, list=59%, signal=244%
GO_SUCCINATE_METABOLIC_PROCESS	GO_SUCCINATE_METABOLIC_PROCESS	6	0.607667	1.14981	0.347656	1	1	7752	tags=100%, list=39%, signal=165%
GO_REGULATION_OF_TOOTH_MINERALIZATION	GO_REGULATION_OF_TOOTH_MINERALIZATION	9	0.484547	1.14415	0.294737	1	1	978	tags=44%, list=5%, signal=47%
GO_MONOTERPENOID_METABOLIC_PROCESS	GO_MONOTERPENOID_METABOLIC_PROCESS	6	0.635439	1.13442	0.392484	1	1	2366	tags=50%, list=12%, signal=57%
GO_PYRUVATE_FAMILY_AMINO_ACID_METABOLIC_PROCESS	GO_PYRUVATE_FAMILY_AMINO_ACID_METABOLIC_PROCESS	5	0.608852	1.1311	0.357002	1	1	7728	tags=100%, list=39%, signal=164%
GO_DETECTION_OF_CHEMICAL_STIMULUS_INVOLVED_IN_SENSORY_PERCEPTION_OF_TASTE	GO_DETECTION_OF_CHEMICAL_STIMULUS_INVOLVED_IN_SENSORY_PERCEPTION_OF_TASTE	46	0.452266	1.12947	0.368539	1	1	2163	tags=48%, list=11%, signal=54%
GO_SOMITE_SPECIFICATION	GO_SOMITE_SPECIFICATION	5	0.546716	1.12943	0.324324	1	1	8955	tags=100%, list=45%, signal=183%
GO_SENSORY_PERCEPTION_OF_SMELL	GO_SENSORY_PERCEPTION_OF_SMELL	405	0.39456	1.1285	0.350515	1	1	3386	tags=46%, list=17%, signal=54%
GO_POSITIVE_REGULATION_OF_MEIOSIS_I	GO_POSITIVE_REGULATION_OF_MEIOSIS_I	5	0.65767	1.12274	0.331224	1	1	6764	tags=100%, list=34%, signal=152%
GO_UREA_TRANSPORT	GO_UREA_TRANSPORT	7	0.502811	1.12216	0.313765	1	1	9823	tags=100%, list=50%, signal=199%
GO_SKELETAL_MUSCLE_SATELLITE_CELL_DIFFERENTIATION	GO_SKELETAL_MUSCLE_SATELLITE_CELL_DIFFERENTIATION	8	0.464749	1.12106	0.321773	1	1	10575	tags=100%, list=54%, signal=215%
GO_REGULATION_OF_VERY_LOW_DENSITY_LIPOPROTEIN_PARTICLE_REMODELING	GO_REGULATION_OF_VERY_LOW_DENSITY_LIPOPROTEIN_PARTICLE_REMODELING	5	0.890236	1.1075	0.193613	1	1	1482	tags=80%, list=8%, signal=86%
GO_NEGATIVE_REGULATION_OF_TRANSMISSION_OF_NERVE_IMPULSE	GO_NEGATIVE_REGULATION_OF_TRANSMISSION_OF_NERVE_IMPULSE	6	0.56458	1.10672	0.35654	1	1	2830	tags=67%, list=14%, signal=78%
GO_PROTON_TRANSMEMBRANE_TRANSPORT	GO_PROTON_TRANSMEMBRANE_TRANSPORT	140	0.293812	1.10098	0.329268	1	1	911	tags=25%, list=5%, signal=26%
GO_REGULATION_OF_CEREBELLAR_GRANULE_CELL_PRECURSOR_PROLIFERATION	GO_REGULATION_OF_CEREBELLAR_GRANULE_CELL_PRECURSOR_PROLIFERATION	10	0.447595	1.10094	0.314286	1	1	509	tags=30%, list=3%, signal=31%
GO_INSEMINATION	GO_INSEMINATION	12	0.41692	1.1007	0.34375	1	1	11521	tags=100%, list=58%, signal=240%
GO_CAMERA_TYPE_EYE_PHOTORECEPTOR_CELL_DIFFERENTIATION	GO_CAMERA_TYPE_EYE_PHOTORECEPTOR_CELL_DIFFERENTIATION	19	0.348198	1.10015	0.333333	1	1	12880	tags=100%, list=65%, signal=287%
GO_MALE_GENITALIA_DEVELOPMENT	GO_MALE_GENITALIA_DEVELOPMENT	22	0.349164	1.09316	0.334638	1	1	12862	tags=100%, list=65%, signal=286%
GO_CEREBRAL_CORTEX_GABAERGIC_INTERNEURON_DIFFERENTIATION	GO_CEREBRAL_CORTEX_GABAERGIC_INTERNEURON_DIFFERENTIATION	11	0.447343	1.09247	0.340467	1	1	10920	tags=100%, list=55%, signal=224%
GO_REGULATION_OF_MALE_GONAD_DEVELOPMENT	GO_REGULATION_OF_MALE_GONAD_DEVELOPMENT	9	0.432862	1.08577	0.336653	1	1	11205	tags=100%, list=57%, signal=231%
GO_POSITIVE_REGULATION_OF_COFACTOR_METABOLIC_PROCESS	GO_POSITIVE_REGULATION_OF_COFACTOR_METABOLIC_PROCESS	7	0.48596	1.08434	0.380392	1	1	1384	tags=57%, list=7%, signal=61%
GO_NEUROTRANSMITTER_LOADING_INTO_SYNAPTIC_VESICLE	GO_NEUROTRANSMITTER_LOADING_INTO_SYNAPTIC_VESICLE	8	0.477006	1.08389	0.373254	1	1	10333	tags=100%, list=52%, signal=210%
GO_UTERINE_SMOOTH_MUSCLE_CONTRACTION	GO_UTERINE_SMOOTH_MUSCLE_CONTRACTION	11	0.408642	1.08366	0.383333	1	1	11684	tags=100%, list=59%, signal=245%
GO_MORPHOGENESIS_OF_AN_EPITHELIAL_BUD	GO_MORPHOGENESIS_OF_AN_EPITHELIAL_BUD	16	0.375355	1.08057	0.363462	1	1	12343	tags=100%, list=62%, signal=266%
GO_NEGATIVE_REGULATION_OF_INSULIN_LIKE_GROWTH_FACTOR_RECEPTOR_SIGNALING_PATHWAY	GO_NEGATIVE_REGULATION_OF_INSULIN_LIKE_GROWTH_FACTOR_RECEPTOR_SIGNALING_PATHWAY	6	0.512002	1.07725	0.356713	1	1	9641	tags=100%, list=49%, signal=195%
GO_POLYSACCHARIDE_DIGESTION	GO_POLYSACCHARIDE_DIGESTION	6	0.522131	1.07563	0.377593	1	1	9441	tags=100%, list=48%, signal=192%
GO_CYTOLYSIS_IN_OTHER_ORGANISM	GO_CYTOLYSIS_IN_OTHER_ORGANISM	8	0.516663	1.0749	0.390782	1	1	9550	tags=100%, list=48%, signal=194%
GO_NEURONAL_ACTION_POTENTIAL	GO_NEURONAL_ACTION_POTENTIAL	34	0.312979	1.07462	0.36699	1	1	11587	tags=97%, list=59%, signal=234%
GO_DETECTION_OF_STIMULUS_INVOLVED_IN_SENSORY_PERCEPTION	GO_DETECTION_OF_STIMULUS_INVOLVED_IN_SENSORY_PERCEPTION	477	0.368598	1.07243	0.397059	1	1	3422	tags=46%, list=17%, signal=55%
GO_INNATE_IMMUNE_RESPONSE_IN_MUCOSA	GO_INNATE_IMMUNE_RESPONSE_IN_MUCOSA	24	0.391018	1.068	0.378819	1	1	12037	tags=100%, list=61%, signal=256%
GO_REGULATION_OF_PRESYNAPTIC_MEMBRANE_POTENTIAL	GO_REGULATION_OF_PRESYNAPTIC_MEMBRANE_POTENTIAL	7	0.487566	1.06757	0.377016	1	1	10124	tags=100%, list=51%, signal=205%
GO_THALAMUS_DEVELOPMENT	GO_THALAMUS_DEVELOPMENT	14	0.380434	1.06623	0.384466	1	1	12242	tags=100%, list=62%, signal=263%
GO_RESPONSE_TO_PHENYLPROPANOID	GO_RESPONSE_TO_PHENYLPROPANOID	5	0.49724	1.06475	0.383984	1	1	9932	tags=100%, list=50%, signal=201%
GO_TENDON_DEVELOPMENT	GO_TENDON_DEVELOPMENT	7	0.561864	1.06408	0.43513	1	1	8657	tags=100%, list=44%, signal=178%
GO_RETINOIC_ACID_METABOLIC_PROCESS	GO_RETINOIC_ACID_METABOLIC_PROCESS	18	0.427435	1.06193	0.39759	1	1	2837	tags=56%, list=14%, signal=65%
GO_RIGHTING_REFLEX	GO_RIGHTING_REFLEX	8	0.445047	1.06017	0.374016	1	1	10964	tags=100%, list=56%, signal=225%
GO_URATE_TRANSPORT	GO_URATE_TRANSPORT	5	0.585	1.0598	0.431641	1	1	8199	tags=100%, list=42%, signal=171%
GO_CARDIAC_MUSCLE_FIBER_DEVELOPMENT	GO_CARDIAC_MUSCLE_FIBER_DEVELOPMENT	18	0.354819	1.05767	0.391129	1	1	12749	tags=100%, list=65%, signal=282%
GO_ADENYLATE_CYCLASE_INHIBITING_G_PROTEIN_COUPLED_ACETYLCHOLINE_RECEPTOR_SIGNALING_PATHWAY	GO_ADENYLATE_CYCLASE_INHIBITING_G_PROTEIN_COUPLED_ACETYLCHOLINE_RECEPTOR_SIGNALING_PATHWAY	8	0.49919	1.05725	0.411392	1	1	9895	tags=100%, list=50%, signal=200%
GO_GLUTATHIONE_DERIVATIVE_BIOSYNTHETIC_PROCESS	GO_GLUTATHIONE_DERIVATIVE_BIOSYNTHETIC_PROCESS	21	0.371243	1.05545	0.38817	1	1	12426	tags=100%, list=63%, signal=269%
GO_GLYOXYLATE_METABOLIC_PROCESS	GO_GLYOXYLATE_METABOLIC_PROCESS	9	0.493187	1.04672	0.422535	1	1	10014	tags=100%, list=51%, signal=203%
GO_CYSTEINE_METABOLIC_PROCESS	GO_CYSTEINE_METABOLIC_PROCESS	8	0.476651	1.04207	0.414583	1	1	10340	tags=100%, list=52%, signal=210%
GO_SCLEROTOME_DEVELOPMENT	GO_SCLEROTOME_DEVELOPMENT	5	0.530511	1.0404	0.409091	1	1	9275	tags=100%, list=47%, signal=188%
GO_SENSORY_PERCEPTION_OF_CHEMICAL_STIMULUS	GO_SENSORY_PERCEPTION_OF_CHEMICAL_STIMULUS	475	0.357676	1.03567	0.429787	1	1	3395	tags=46%, list=17%, signal=54%
GO_SA_NODE_CELL_TO_ATRIAL_CARDIAC_MUSCLE_CELL_COMMUNICATION	GO_SA_NODE_CELL_TO_ATRIAL_CARDIAC_MUSCLE_CELL_COMMUNICATION	10	0.410394	1.03375	0.427466	1	1	11649	tags=100%, list=59%, signal=244%
GO_VERY_LONG_CHAIN_FATTY_ACID_METABOLIC_PROCESS	GO_VERY_LONG_CHAIN_FATTY_ACID_METABOLIC_PROCESS	13	0.412447	1.03151	0.428843	1	1	2006	tags=46%, list=10%, signal=51%
GO_ACYLGLYCEROL_TRANSPORT	GO_ACYLGLYCEROL_TRANSPORT	5	0.524637	1.03085	0.426295	1	1	9391	tags=100%, list=48%, signal=191%
GO_REGULATION_OF_LIPOPROTEIN_METABOLIC_PROCESS	GO_REGULATION_OF_LIPOPROTEIN_METABOLIC_PROCESS	8	0.430207	1.02785	0.398821	1	1	11257	tags=100%, list=57%, signal=232%
GO_NUCLEOBASE_TRANSPORT	GO_NUCLEOBASE_TRANSPORT	9	0.411802	1.02322	0.418146	1	1	683	tags=33%, list=3%, signal=35%
GO_NEGATIVE_REGULATION_OF_EXECUTION_PHASE_OF_APOPTOSIS	GO_NEGATIVE_REGULATION_OF_EXECUTION_PHASE_OF_APOPTOSIS	22	0.350419	1.02214	0.416667	1	1	1199	tags=59%, list=6%, signal=63%
GO_NUCLEOSIDE_MONOPHOSPHATE_CATABOLIC_PROCESS	GO_NUCLEOSIDE_MONOPHOSPHATE_CATABOLIC_PROCESS	6	0.464297	1.02023	0.451745	1	1	10583	tags=100%, list=54%, signal=215%
GO_RENAL_SODIUM_ION_TRANSPORT	GO_RENAL_SODIUM_ION_TRANSPORT	6	0.460245	1.01345	0.441767	1	1	140	tags=33%, list=1%, signal=34%
GO_CALCITONIN_FAMILY_RECEPTOR_SIGNALING_PATHWAY	GO_CALCITONIN_FAMILY_RECEPTOR_SIGNALING_PATHWAY	7	0.479868	1.0092	0.466019	1	1	10276	tags=100%, list=52%, signal=208%
GO_TERTIARY_ALCOHOL_METABOLIC_PROCESS	GO_TERTIARY_ALCOHOL_METABOLIC_PROCESS	12	0.411297	1.00622	0.433071	1	1	11632	tags=100%, list=59%, signal=243%
GO_EPITHELIAL_CELL_PROLIFERATION_INVOLVED_IN_SALIVARY_GLAND_MORPHOGENESIS	GO_EPITHELIAL_CELL_PROLIFERATION_INVOLVED_IN_SALIVARY_GLAND_MORPHOGENESIS	5	0.485947	1.00493	0.464	1	1	10155	tags=100%, list=51%, signal=206%
GO_NEGATIVE_REGULATION_OF_MITOCHONDRIAL_OUTER_MEMBRANE_PERMEABILIZATION_INVOLVED_IN_APOPTOTIC_SIGNALING_PATHWAY	GO_NEGATIVE_REGULATION_OF_MITOCHONDRIAL_OUTER_MEMBRANE_PERMEABILIZATION_INVOLVED_IN_APOPTOTIC_SIGNALING_PATHWAY	8	0.437399	1.00288	0.480392	1	1	11115	tags=100%, list=56%, signal=229%
GO_RETINAL_ROD_CELL_DEVELOPMENT	GO_RETINAL_ROD_CELL_DEVELOPMENT	9	0.399129	1.00216	0.445344	1	1	11871	tags=100%, list=60%, signal=251%
GO_REGULATION_OF_LUTEINIZING_HORMONE_SECRETION	GO_REGULATION_OF_LUTEINIZING_HORMONE_SECRETION	7	0.469992	0.994864	0.471311	1	1	10471	tags=100%, list=53%, signal=213%
GO_SUCCINATE_TRANSPORT	GO_SUCCINATE_TRANSPORT	7	0.422082	0.994834	0.452869	1	1	11417	tags=100%, list=58%, signal=237%
GO_GLYCEROL_TRANSPORT	GO_GLYCEROL_TRANSPORT	5	0.50276	0.994806	0.473786	1	1	9823	tags=100%, list=50%, signal=199%
GO_LOBAR_BRONCHUS_EPITHELIUM_DEVELOPMENT	GO_LOBAR_BRONCHUS_EPITHELIUM_DEVELOPMENT	5	0.492313	0.993368	0.47451	1	1	1365	tags=40%, list=7%, signal=43%
GO_SYNAPTIC_TRANSMISSION_GLYCINERGIC	GO_SYNAPTIC_TRANSMISSION_GLYCINERGIC	7	0.514004	0.987624	0.539095	1	1	9602	tags=100%, list=49%, signal=195%
GO_PEPTIDOGLYCAN_CATABOLIC_PROCESS	GO_PEPTIDOGLYCAN_CATABOLIC_PROCESS	6	0.516611	0.985059	0.478351	1	1	9550	tags=100%, list=48%, signal=194%
GO_TYROSINE_CATABOLIC_PROCESS	GO_TYROSINE_CATABOLIC_PROCESS	5	0.527067	0.981107	0.502982	1	1	9343	tags=100%, list=47%, signal=190%
GO_AEROBIC_RESPIRATION	GO_AEROBIC_RESPIRATION	85	0.314201	0.980986	0.466667	1	1	863	tags=24%, list=4%, signal=24%
GO_DNA_REPLICATION_DEPENDENT_NUCLEOSOME_ORGANIZATION	GO_DNA_REPLICATION_DEPENDENT_NUCLEOSOME_ORGANIZATION	32	0.411716	0.977894	0.46383	1	1	463	tags=41%, list=2%, signal=42%
GO_CEREBRAL_CORTEX_GABAERGIC_INTERNEURON_DEVELOPMENT	GO_CEREBRAL_CORTEX_GABAERGIC_INTERNEURON_DEVELOPMENT	7	0.447252	0.975907	0.478346	1	1	10920	tags=100%, list=55%, signal=224%
GO_RETINAL_CONE_CELL_DIFFERENTIATION	GO_RETINAL_CONE_CELL_DIFFERENTIATION	11	0.348057	0.974103	0.441718	1	1	12880	tags=100%, list=65%, signal=287%
GO_PROSTATIC_BUD_FORMATION	GO_PROSTATIC_BUD_FORMATION	10	0.375241	0.974048	0.481203	1	1	12343	tags=100%, list=62%, signal=266%
GO_POSITIVE_REGULATION_OF_UTERINE_SMOOTH_MUSCLE_CONTRACTION	GO_POSITIVE_REGULATION_OF_UTERINE_SMOOTH_MUSCLE_CONTRACTION	7	0.408559	0.97321	0.506641	1	1	11684	tags=100%, list=59%, signal=245%
GO_FOREBRAIN_DORSAL_VENTRAL_PATTERN_FORMATION	GO_FOREBRAIN_DORSAL_VENTRAL_PATTERN_FORMATION	7	0.466245	0.972841	0.498978	1	1	10545	tags=100%, list=53%, signal=214%
GO_GLUCOCORTICOID_BIOSYNTHETIC_PROCESS	GO_GLUCOCORTICOID_BIOSYNTHETIC_PROCESS	18	0.322104	0.970373	0.499033	1	1	536	tags=28%, list=3%, signal=29%
GO_AROMATIC_AMINO_ACID_FAMILY_METABOLIC_PROCESS	GO_AROMATIC_AMINO_ACID_FAMILY_METABOLIC_PROCESS	13	0.347637	0.969454	0.483936	1	1	12889	tags=100%, list=65%, signal=288%
GO_ELECTRON_TRANSPORT_CHAIN	GO_ELECTRON_TRANSPORT_CHAIN	178	0.292192	0.968896	0.458498	1	1	1418	tags=30%, list=7%, signal=32%
GO_GLYCOSIDE_METABOLIC_PROCESS	GO_GLYCOSIDE_METABOLIC_PROCESS	11	0.411276	0.968496	0.480808	1	1	11632	tags=100%, list=59%, signal=243%
GO_2_OXOGLUTARATE_METABOLIC_PROCESS	GO_2_OXOGLUTARATE_METABOLIC_PROCESS	15	0.403361	0.967512	0.498	1	1	1954	tags=33%, list=10%, signal=37%
GO_NEGATIVE_REGULATION_OF_LEUKOCYTE_ADHESION_TO_VASCULAR_ENDOTHELIAL_CELL	GO_NEGATIVE_REGULATION_OF_LEUKOCYTE_ADHESION_TO_VASCULAR_ENDOTHELIAL_CELL	5	0.461285	0.966134	0.519507	1	1	10642	tags=100%, list=54%, signal=217%
GO_FUSION_OF_SPERM_TO_EGG_PLASMA_MEMBRANE_INVOLVED_IN_SINGLE_FERTILIZATION	GO_FUSION_OF_SPERM_TO_EGG_PLASMA_MEMBRANE_INVOLVED_IN_SINGLE_FERTILIZATION	15	0.417322	0.966087	0.50211	1	1	2332	tags=53%, list=12%, signal=60%
GO_MAMMARY_GLAND_FORMATION	GO_MAMMARY_GLAND_FORMATION	7	0.445885	0.966054	0.501946	1	1	10947	tags=100%, list=55%, signal=224%
GO_BICARBONATE_TRANSPORT	GO_BICARBONATE_TRANSPORT	42	0.2933	0.965244	0.490566	1	1	1322	tags=26%, list=7%, signal=28%
GO_LOBAR_BRONCHUS_DEVELOPMENT	GO_LOBAR_BRONCHUS_DEVELOPMENT	6	0.443938	0.961595	0.502825	1	1	10985	tags=100%, list=56%, signal=225%
GO_GAS_TRANSPORT	GO_GAS_TRANSPORT	19	0.408639	0.960028	0.506	1	1	2835	tags=53%, list=14%, signal=61%
GO_QUINONE_METABOLIC_PROCESS	GO_QUINONE_METABOLIC_PROCESS	12	0.411297	0.954555	0.492843	1	1	11632	tags=100%, list=59%, signal=243%
GO_CELLULAR_RESPIRATION	GO_CELLULAR_RESPIRATION	185	0.288657	0.95411	0.483936	1	1	1272	tags=26%, list=6%, signal=28%
GO_COPPER_ION_IMPORT	GO_COPPER_ION_IMPORT	6	0.435784	0.953858	0.539235	1	1	11146	tags=100%, list=56%, signal=229%
GO_BENZENE_CONTAINING_COMPOUND_METABOLIC_PROCESS	GO_BENZENE_CONTAINING_COMPOUND_METABOLIC_PROCESS	11	0.371055	0.951701	0.483471	1	1	12426	tags=100%, list=63%, signal=269%
GO_NEGATIVE_REGULATION_OF_KERATINOCYTE_DIFFERENTIATION	GO_NEGATIVE_REGULATION_OF_KERATINOCYTE_DIFFERENTIATION	8	0.39926	0.9512	0.51875	1	1	11868	tags=100%, list=60%, signal=250%
GO_AMMONIUM_TRANSMEMBRANE_TRANSPORT	GO_AMMONIUM_TRANSMEMBRANE_TRANSPORT	16	0.33544	0.950816	0.504082	1	1	9018	tags=94%, list=46%, signal=172%
GO_NEGATIVE_REGULATION_OF_SKELETAL_MUSCLE_CELL_DIFFERENTIATION	GO_NEGATIVE_REGULATION_OF_SKELETAL_MUSCLE_CELL_DIFFERENTIATION	6	0.41578	0.94965	0.521912	1	1	11541	tags=100%, list=58%, signal=240%
GO_TOOTH_ERUPTION	GO_TOOTH_ERUPTION	5	0.465691	0.948073	0.511719	1	1	10555	tags=100%, list=53%, signal=215%
GO_THYROID_HORMONE_TRANSPORT	GO_THYROID_HORMONE_TRANSPORT	7	0.453178	0.945466	0.536346	1	1	10803	tags=100%, list=55%, signal=221%
GO_NEGATIVE_REGULATION_OF_TUBULIN_DEACETYLATION	GO_NEGATIVE_REGULATION_OF_TUBULIN_DEACETYLATION	5	0.488581	0.944703	0.569201	1	1	10103	tags=100%, list=51%, signal=205%
GO_CELLULAR_TRIGLYCERIDE_HOMEOSTASIS	GO_CELLULAR_TRIGLYCERIDE_HOMEOSTASIS	7	0.413928	0.94221	0.519669	1	1	11578	tags=100%, list=59%, signal=242%
GO_RESPONSE_TO_HEPARIN	GO_RESPONSE_TO_HEPARIN	6	0.439618	0.942126	0.526012	1	1	1361	tags=50%, list=7%, signal=54%
GO_ANTIFUNGAL_INNATE_IMMUNE_RESPONSE	GO_ANTIFUNGAL_INNATE_IMMUNE_RESPONSE	6	0.428948	0.941987	0.523277	1	1	11281	tags=100%, list=57%, signal=233%
GO_ATP_TRANSPORT	GO_ATP_TRANSPORT	11	0.366648	0.941598	0.533473	1	1	12513	tags=100%, list=63%, signal=273%
GO_REGULATION_OF_EPITHELIAL_CELL_PROLIFERATION_INVOLVED_IN_LUNG_MORPHOGENESIS	GO_REGULATION_OF_EPITHELIAL_CELL_PROLIFERATION_INVOLVED_IN_LUNG_MORPHOGENESIS	7	0.39924	0.940953	0.531697	1	1	11868	tags=100%, list=60%, signal=250%
GO_NEGATIVE_REGULATION_OF_FEEDING_BEHAVIOR	GO_NEGATIVE_REGULATION_OF_FEEDING_BEHAVIOR	10	0.361564	0.93796	0.560158	1	1	12613	tags=100%, list=64%, signal=277%
GO_SENSORY_PERCEPTION_OF_BITTER_TASTE	GO_SENSORY_PERCEPTION_OF_BITTER_TASTE	44	0.373516	0.937341	0.530973	1	1	2163	tags=48%, list=11%, signal=53%
GO_NEGATIVE_REGULATION_OF_GLUCAGON_SECRETION	GO_NEGATIVE_REGULATION_OF_GLUCAGON_SECRETION	5	0.471705	0.936826	0.538462	1	1	792	tags=40%, list=4%, signal=42%
GO_PROTEIN_COFACTOR_LINKAGE	GO_PROTEIN_COFACTOR_LINKAGE	11	0.369637	0.936666	0.556701	1	1	12454	tags=100%, list=63%, signal=270%
GO_LEUCINE_CATABOLIC_PROCESS	GO_LEUCINE_CATABOLIC_PROCESS	6	0.485617	0.936578	0.548654	1	1	10162	tags=100%, list=51%, signal=206%
GO_CELLULAR_RESPONSE_TO_CAFFEINE	GO_CELLULAR_RESPONSE_TO_CAFFEINE	10	0.378074	0.934584	0.541322	1	1	1451	tags=40%, list=7%, signal=43%
GO_CRISTAE_FORMATION	GO_CRISTAE_FORMATION	16	0.339088	0.927088	0.527835	1	1	163	tags=25%, list=1%, signal=25%
GO_STRIATED_MUSCLE_MYOSIN_THICK_FILAMENT_ASSEMBLY	GO_STRIATED_MUSCLE_MYOSIN_THICK_FILAMENT_ASSEMBLY	11	0.354693	0.922636	0.545639	1	1	12749	tags=100%, list=65%, signal=282%
GO_LYMPHATIC_ENDOTHELIAL_CELL_DIFFERENTIATION	GO_LYMPHATIC_ENDOTHELIAL_CELL_DIFFERENTIATION	8	0.392119	0.92111	0.562624	1	1	12009	tags=100%, list=61%, signal=255%
GO_NEGATIVE_REGULATION_OF_RECEPTOR_BIOSYNTHETIC_PROCESS	GO_NEGATIVE_REGULATION_OF_RECEPTOR_BIOSYNTHETIC_PROCESS	6	0.407424	0.919957	0.546	1	1	11706	tags=100%, list=59%, signal=245%
GO_DRINKING_BEHAVIOR	GO_DRINKING_BEHAVIOR	10	0.361564	0.919888	0.566929	1	1	12613	tags=100%, list=64%, signal=277%
GO_SENSORY_PERCEPTION_OF_SOUR_TASTE	GO_SENSORY_PERCEPTION_OF_SOUR_TASTE	5	0.460728	0.918465	0.568359	1	1	10653	tags=100%, list=54%, signal=217%
GO_NEGATIVE_REGULATION_OF_DELAYED_RECTIFIER_POTASSIUM_CHANNEL_ACTIVITY	GO_NEGATIVE_REGULATION_OF_DELAYED_RECTIFIER_POTASSIUM_CHANNEL_ACTIVITY	10	0.377773	0.91682	0.596	1	1	12293	tags=100%, list=62%, signal=265%
GO_CONDITIONED_TASTE_AVERSION	GO_CONDITIONED_TASTE_AVERSION	5	0.477389	0.916219	0.576238	1	1	10324	tags=100%, list=52%, signal=209%
GO_SPERM_CAPACITATION	GO_SPERM_CAPACITATION	26	0.311853	0.91487	0.594595	1	1	3145	tags=50%, list=16%, signal=59%
GO_INTESTINE_SMOOTH_MUSCLE_CONTRACTION	GO_INTESTINE_SMOOTH_MUSCLE_CONTRACTION	7	0.393764	0.914681	0.56778	1	1	1045	tags=29%, list=5%, signal=30%
GO_SHORT_CHAIN_FATTY_ACID_CATABOLIC_PROCESS	GO_SHORT_CHAIN_FATTY_ACID_CATABOLIC_PROCESS	8	0.43855	0.914056	0.577002	1	1	3125	tags=63%, list=16%, signal=74%
GO_EMBRYONIC_SKELETAL_JOINT_MORPHOGENESIS	GO_EMBRYONIC_SKELETAL_JOINT_MORPHOGENESIS	11	0.370245	0.910297	0.577778	1	1	12442	tags=100%, list=63%, signal=270%
GO_NEGATIVE_REGULATION_OF_MONOCYTE_CHEMOTACTIC_PROTEIN_1_PRODUCTION	GO_NEGATIVE_REGULATION_OF_MONOCYTE_CHEMOTACTIC_PROTEIN_1_PRODUCTION	5	0.421127	0.908275	0.55514	1	1	11435	tags=100%, list=58%, signal=237%
GO_POSITIVE_REGULATION_OF_PROTEIN_KINASE_A_SIGNALING	GO_POSITIVE_REGULATION_OF_PROTEIN_KINASE_A_SIGNALING	8	0.359096	0.907124	0.585513	1	1	12661	tags=100%, list=64%, signal=278%
GO_REGULATION_OF_MEMBRANE_DEPOLARIZATION_DURING_ACTION_POTENTIAL	GO_REGULATION_OF_MEMBRANE_DEPOLARIZATION_DURING_ACTION_POTENTIAL	6	0.420794	0.905647	0.594937	1	1	11442	tags=100%, list=58%, signal=238%
GO_PHARYNGEAL_ARCH_ARTERY_MORPHOGENESIS	GO_PHARYNGEAL_ARCH_ARTERY_MORPHOGENESIS	7	0.419195	0.904824	0.581712	1	1	11474	tags=100%, list=58%, signal=239%
GO_LUNG_GROWTH	GO_LUNG_GROWTH	6	0.421452	0.90319	0.606464	1	1	11429	tags=100%, list=58%, signal=237%
GO_XENOBIOTIC_CATABOLIC_PROCESS	GO_XENOBIOTIC_CATABOLIC_PROCESS	11	0.371055	0.901399	0.593688	1	1	12426	tags=100%, list=63%, signal=269%
GO_RESPONSE_TO_ISOLATION_STRESS	GO_RESPONSE_TO_ISOLATION_STRESS	6	0.385091	0.900717	0.598394	1	1	12147	tags=100%, list=61%, signal=260%
GO_RESPONSE_TO_FRUCTOSE	GO_RESPONSE_TO_FRUCTOSE	8	0.399863	0.898833	0.573196	1	1	2220	tags=50%, list=11%, signal=56%
GO_MITOCHONDRIAL_RESPIRATORY_CHAIN_COMPLEX_ASSEMBLY	GO_MITOCHONDRIAL_RESPIRATORY_CHAIN_COMPLEX_ASSEMBLY	91	0.307345	0.897876	0.517442	1	1	1272	tags=26%, list=6%, signal=28%
GO_REGULATION_OF_CELLULAR_PH_REDUCTION	GO_REGULATION_OF_CELLULAR_PH_REDUCTION	5	0.422228	0.89615	0.581443	1	1	2626	tags=60%, list=13%, signal=69%
GO_NONASSOCIATIVE_LEARNING	GO_NONASSOCIATIVE_LEARNING	6	0.411628	0.895928	0.574899	1	1	11623	tags=100%, list=59%, signal=243%
GO_REGULATION_OF_ENDODERMAL_CELL_DIFFERENTIATION	GO_REGULATION_OF_ENDODERMAL_CELL_DIFFERENTIATION	5	0.441333	0.895749	0.606178	1	1	11036	tags=100%, list=56%, signal=227%
GO_AROMATIC_AMINO_ACID_FAMILY_CATABOLIC_PROCESS	GO_AROMATIC_AMINO_ACID_FAMILY_CATABOLIC_PROCESS	14	0.347654	0.894985	0.593023	1	1	12889	tags=100%, list=65%, signal=288%
GO_GLUTATHIONE_CATABOLIC_PROCESS	GO_GLUTATHIONE_CATABOLIC_PROCESS	10	0.34652	0.893955	0.574257	1	1	12910	tags=100%, list=65%, signal=289%
GO_POLYKETIDE_METABOLIC_PROCESS	GO_POLYKETIDE_METABOLIC_PROCESS	9	0.411234	0.893705	0.562118	1	1	11632	tags=100%, list=59%, signal=243%
GO_POSITIVE_REGULATION_OF_CEREBELLAR_GRANULE_CELL_PRECURSOR_PROLIFERATION	GO_POSITIVE_REGULATION_OF_CEREBELLAR_GRANULE_CELL_PRECURSOR_PROLIFERATION	8	0.380318	0.887208	0.572505	1	1	12242	tags=100%, list=62%, signal=263%
GO_HEART_INDUCTION	GO_HEART_INDUCTION	8	0.362439	0.88612	0.599237	1	1	12595	tags=100%, list=64%, signal=276%
GO_BRANCH_ELONGATION_INVOLVED_IN_URETERIC_BUD_BRANCHING	GO_BRANCH_ELONGATION_INVOLVED_IN_URETERIC_BUD_BRANCHING	5	0.441333	0.885213	0.600382	1	1	11036	tags=100%, list=56%, signal=227%
GO_ADENYLATE_CYCLASE_INHIBITING_G_PROTEIN_COUPLED_GLUTAMATE_RECEPTOR_SIGNALING_PATHWAY	GO_ADENYLATE_CYCLASE_INHIBITING_G_PROTEIN_COUPLED_GLUTAMATE_RECEPTOR_SIGNALING_PATHWAY	7	0.396303	0.884402	0.597633	1	1	11926	tags=100%, list=60%, signal=252%
GO_ORNITHINE_TRANSPORT	GO_ORNITHINE_TRANSPORT	6	0.403322	0.884368	0.596869	1	1	11787	tags=100%, list=60%, signal=248%
GO_REDUCTION_OF_FOOD_INTAKE_IN_RESPONSE_TO_DIETARY_EXCESS	GO_REDUCTION_OF_FOOD_INTAKE_IN_RESPONSE_TO_DIETARY_EXCESS	5	0.471413	0.882953	0.640167	1	1	10442	tags=100%, list=53%, signal=212%
GO_CHOLINE_CATABOLIC_PROCESS	GO_CHOLINE_CATABOLIC_PROCESS	6	0.456244	0.882196	0.609284	1	1	10742	tags=100%, list=54%, signal=219%
GO_NEGATIVE_REGULATION_OF_RUFFLE_ASSEMBLY	GO_NEGATIVE_REGULATION_OF_RUFFLE_ASSEMBLY	5	0.438198	0.881829	0.622363	1	1	259	tags=40%, list=1%, signal=41%
GO_LUNG_SECRETORY_CELL_DIFFERENTIATION	GO_LUNG_SECRETORY_CELL_DIFFERENTIATION	10	0.352902	0.881428	0.611336	1	1	12784	tags=100%, list=65%, signal=283%
GO_PROTEIN_CHROMOPHORE_LINKAGE	GO_PROTEIN_CHROMOPHORE_LINKAGE	13	0.32641	0.881187	0.61017	1	1	13308	tags=100%, list=67%, signal=306%
GO_POSITIVE_REGULATION_OF_CHOLESTEROL_ESTERIFICATION	GO_POSITIVE_REGULATION_OF_CHOLESTEROL_ESTERIFICATION	9	0.454085	0.880833	0.640873	1	1	10786	tags=100%, list=55%, signal=220%
GO_POSITIVE_REGULATION_OF_NEUROTRANSMITTER_UPTAKE	GO_POSITIVE_REGULATION_OF_NEUROTRANSMITTER_UPTAKE	5	0.43318	0.878556	0.602434	1	1	11197	tags=100%, list=57%, signal=231%
GO_URONIC_ACID_METABOLIC_PROCESS	GO_URONIC_ACID_METABOLIC_PROCESS	19	0.365479	0.877642	0.602881	1	1	12539	tags=100%, list=63%, signal=274%
GO_ANDROGEN_CATABOLIC_PROCESS	GO_ANDROGEN_CATABOLIC_PROCESS	5	0.434699	0.875321	0.609127	1	1	11167	tags=100%, list=57%, signal=230%
GO_REGULATION_OF_POSTSYNAPTIC_CYTOSOLIC_CALCIUM_ION_CONCENTRATION	GO_REGULATION_OF_POSTSYNAPTIC_CYTOSOLIC_CALCIUM_ION_CONCENTRATION	10	0.343683	0.8751	0.608	1	1	12966	tags=100%, list=66%, signal=291%
GO_PROSTATE_GLANDULAR_ACINUS_MORPHOGENESIS	GO_PROSTATE_GLANDULAR_ACINUS_MORPHOGENESIS	6	0.399777	0.872133	0.606654	1	1	11857	tags=100%, list=60%, signal=250%
GO_FEMALE_MATING_BEHAVIOR	GO_FEMALE_MATING_BEHAVIOR	9	0.354437	0.871793	0.620968	1	1	1264	tags=33%, list=6%, signal=36%
GO_MESONEPHRIC_TUBULE_FORMATION	GO_MESONEPHRIC_TUBULE_FORMATION	9	0.370207	0.871251	0.607422	1	1	12442	tags=100%, list=63%, signal=270%
GO_TRYPTOPHAN_METABOLIC_PROCESS	GO_TRYPTOPHAN_METABOLIC_PROCESS	9	0.347566	0.869141	0.596349	1	1	12889	tags=100%, list=65%, signal=288%
GO_EXCRETION	GO_EXCRETION	66	0.216985	0.866094	0.703358	1	1	385	tags=14%, list=2%, signal=14%
GO_NEGATIVE_REGULATION_OF_GLUCOCORTICOID_METABOLIC_PROCESS	GO_NEGATIVE_REGULATION_OF_GLUCOCORTICOID_METABOLIC_PROCESS	5	0.423659	0.864895	0.654902	1	1	11385	tags=100%, list=58%, signal=236%
GO_PRIMITIVE_STREAK_FORMATION	GO_PRIMITIVE_STREAK_FORMATION	9	0.340272	0.863001	0.643411	1	1	13033	tags=100%, list=66%, signal=294%
GO_REGULATION_OF_SKELETAL_MUSCLE_CONTRACTION	GO_REGULATION_OF_SKELETAL_MUSCLE_CONTRACTION	14	0.317408	0.861401	0.639692	1	1	13486	tags=100%, list=68%, signal=315%
GO_INDOLE_CONTAINING_COMPOUND_CATABOLIC_PROCESS	GO_INDOLE_CONTAINING_COMPOUND_CATABOLIC_PROCESS	9	0.347566	0.858859	0.637931	1	1	12889	tags=100%, list=65%, signal=288%
GO_HISTONE_CITRULLINATION	GO_HISTONE_CITRULLINATION	5	0.4308	0.855928	0.640625	1	1	11244	tags=100%, list=57%, signal=232%
GO_PROTEIN_RETENTION_IN_GOLGI_APPARATUS	GO_PROTEIN_RETENTION_IN_GOLGI_APPARATUS	5	0.459918	0.85449	0.664488	1	1	10669	tags=100%, list=54%, signal=217%
GO_GONADAL_MESODERM_DEVELOPMENT	GO_GONADAL_MESODERM_DEVELOPMENT	8	0.452239	0.854002	0.666667	1	1	10822	tags=100%, list=55%, signal=221%
GO_DETECTION_OF_MECHANICAL_STIMULUS_INVOLVED_IN_SENSORY_PERCEPTION_OF_SOUND	GO_DETECTION_OF_MECHANICAL_STIMULUS_INVOLVED_IN_SENSORY_PERCEPTION_OF_SOUND	10	0.355233	0.853966	0.67161	1	1	12738	tags=100%, list=64%, signal=281%
GO_LOW_DENSITY_LIPOPROTEIN_PARTICLE_REMODELING	GO_LOW_DENSITY_LIPOPROTEIN_PARTICLE_REMODELING	14	0.315888	0.851863	0.626692	1	1	13516	tags=100%, list=68%, signal=317%
GO_RESPONSE_TO_METHYLMERCURY	GO_RESPONSE_TO_METHYLMERCURY	6	0.398055	0.851713	0.625498	1	1	11891	tags=100%, list=60%, signal=251%
GO_MONOCYTE_AGGREGATION	GO_MONOCYTE_AGGREGATION	5	0.431154	0.849819	0.627723	1	1	11237	tags=100%, list=57%, signal=232%
GO_GLUCOCORTICOID_METABOLIC_PROCESS	GO_GLUCOCORTICOID_METABOLIC_PROCESS	24	0.26554	0.849156	0.705078	1	1	744	tags=25%, list=4%, signal=26%
GO_TRANS_SYNAPTIC_SIGNALING_MODULATING_SYNAPTIC_TRANSMISSION	GO_TRANS_SYNAPTIC_SIGNALING_MODULATING_SYNAPTIC_TRANSMISSION	10	0.335376	0.848469	0.657315	1	1	13130	tags=100%, list=66%, signal=298%
GO_EGG_ACTIVATION	GO_EGG_ACTIVATION	5	0.416519	0.848355	0.655242	1	1	11526	tags=100%, list=58%, signal=240%
GO_AXONAL_TRANSPORT_OF_MITOCHONDRION	GO_AXONAL_TRANSPORT_OF_MITOCHONDRION	11	0.325921	0.845896	0.667335	1	1	13317	tags=100%, list=67%, signal=307%
GO_CARDIAC_NEURAL_CREST_CELL_DEVELOPMENT_INVOLVED_IN_OUTFLOW_TRACT_MORPHOGENESIS	GO_CARDIAC_NEURAL_CREST_CELL_DEVELOPMENT_INVOLVED_IN_OUTFLOW_TRACT_MORPHOGENESIS	9	0.343109	0.845886	0.671233	1	1	12977	tags=100%, list=66%, signal=291%
GO_LUNG_CELL_DIFFERENTIATION	GO_LUNG_CELL_DIFFERENTIATION	23	0.292311	0.845823	0.669492	1	1	13984	tags=100%, list=71%, signal=342%
GO_RESPONSE_TO_DIETARY_EXCESS	GO_RESPONSE_TO_DIETARY_EXCESS	24	0.262479	0.845743	0.722222	1	1	792	tags=25%, list=4%, signal=26%
GO_WATER_TRANSPORT	GO_WATER_TRANSPORT	19	0.290646	0.842898	0.683495	1	1	249	tags=16%, list=1%, signal=16%
GO_EPINEPHRINE_TRANSPORT	GO_EPINEPHRINE_TRANSPORT	9	0.361546	0.842646	0.682081	1	1	12613	tags=100%, list=64%, signal=277%
GO_REGULATION_OF_PHOSPHOLIPID_CATABOLIC_PROCESS	GO_REGULATION_OF_PHOSPHOLIPID_CATABOLIC_PROCESS	6	0.40474	0.842143	0.627049	1	1	11759	tags=100%, list=60%, signal=247%
GO_ANTIFUNGAL_HUMORAL_RESPONSE	GO_ANTIFUNGAL_HUMORAL_RESPONSE	5	0.428926	0.841986	0.658041	1	1	11281	tags=100%, list=57%, signal=233%
GO_HISTONE_H3_K27_TRIMETHYLATION	GO_HISTONE_H3_K27_TRIMETHYLATION	6	0.40365	0.841679	0.642	1	1	374	tags=50%, list=2%, signal=51%
GO_OXALATE_TRANSPORT	GO_OXALATE_TRANSPORT	11	0.341366	0.841383	0.668776	1	1	1490	tags=36%, list=8%, signal=39%
GO_CHEMICAL_HOMEOSTASIS_WITHIN_A_TISSUE	GO_CHEMICAL_HOMEOSTASIS_WITHIN_A_TISSUE	12	0.303293	0.840756	0.686475	1	1	13764	tags=100%, list=70%, signal=330%
GO_POSITIVE_REGULATION_OF_EPITHELIAL_CELL_PROLIFERATION_INVOLVED_IN_LUNG_MORPHOGENESIS	GO_POSITIVE_REGULATION_OF_EPITHELIAL_CELL_PROLIFERATION_INVOLVED_IN_LUNG_MORPHOGENESIS	5	0.3992	0.840556	0.674134	1	1	11868	tags=100%, list=60%, signal=250%
GO_CELLULAR_RESPONSE_TO_ALDEHYDE	GO_CELLULAR_RESPONSE_TO_ALDEHYDE	7	0.389603	0.836969	0.650485	1	1	273	tags=29%, list=1%, signal=29%
GO_CELLULAR_DETOXIFICATION_OF_ALDEHYDE	GO_CELLULAR_DETOXIFICATION_OF_ALDEHYDE	5	0.42239	0.836963	0.667308	1	1	273	tags=40%, list=1%, signal=41%
GO_POSITIVE_REGULATION_OF_GASTRULATION	GO_POSITIVE_REGULATION_OF_GASTRULATION	7	0.37017	0.836518	0.67126	1	1	12442	tags=100%, list=63%, signal=270%
GO_ASPARTATE_FAMILY_AMINO_ACID_CATABOLIC_PROCESS	GO_ASPARTATE_FAMILY_AMINO_ACID_CATABOLIC_PROCESS	21	0.305661	0.836257	0.608268	1	1	13720	tags=100%, list=69%, signal=327%
GO_DIRECT_OSSIFICATION	GO_DIRECT_OSSIFICATION	6	0.407019	0.832973	0.668561	1	1	11714	tags=100%, list=59%, signal=246%
GO_ASPARTATE_METABOLIC_PROCESS	GO_ASPARTATE_METABOLIC_PROCESS	6	0.404952	0.832555	0.664634	1	1	3243	tags=67%, list=16%, signal=80%
GO_LUNG_ASSOCIATED_MESENCHYME_DEVELOPMENT	GO_LUNG_ASSOCIATED_MESENCHYME_DEVELOPMENT	8	0.349107	0.831815	0.662879	1	1	479	tags=25%, list=2%, signal=26%
GO_POSITIVE_REGULATION_OF_SEQUESTERING_OF_TRIGLYCERIDE	GO_POSITIVE_REGULATION_OF_SEQUESTERING_OF_TRIGLYCERIDE	7	0.376649	0.831742	0.672065	1	1	2536	tags=43%, list=13%, signal=49%
GO_ATP_HYDROLYSIS_COUPLED_TRANSMEMBRANE_TRANSPORT	GO_ATP_HYDROLYSIS_COUPLED_TRANSMEMBRANE_TRANSPORT	30	0.295312	0.83171	0.627368	1	1	911	tags=23%, list=5%, signal=24%
GO_NEGATIVE_REGULATION_OF_AMINO_ACID_TRANSPORT	GO_NEGATIVE_REGULATION_OF_AMINO_ACID_TRANSPORT	12	0.308359	0.828074	0.684536	1	1	13664	tags=100%, list=69%, signal=324%
GO_REGULATION_OF_BRANCHING_INVOLVED_IN_LUNG_MORPHOGENESIS	GO_REGULATION_OF_BRANCHING_INVOLVED_IN_LUNG_MORPHOGENESIS	6	0.376127	0.82707	0.678917	1	1	12324	tags=100%, list=62%, signal=266%
GO_FLAVONOID_METABOLIC_PROCESS	GO_FLAVONOID_METABOLIC_PROCESS	15	0.337539	0.82497	0.663202	1	1	13089	tags=100%, list=66%, signal=296%
GO_NEGATIVE_REGULATION_OF_CAMP_DEPENDENT_PROTEIN_KINASE_ACTIVITY	GO_NEGATIVE_REGULATION_OF_CAMP_DEPENDENT_PROTEIN_KINASE_ACTIVITY	8	0.348714	0.824968	0.683673	1	1	12866	tags=100%, list=65%, signal=287%
GO_GLYCINE_TRANSPORT	GO_GLYCINE_TRANSPORT	12	0.314184	0.824745	0.67118	1	1	13549	tags=100%, list=69%, signal=318%
GO_REGULATION_OF_FEAR_RESPONSE	GO_REGULATION_OF_FEAR_RESPONSE	7	0.361509	0.82413	0.712851	1	1	12613	tags=100%, list=64%, signal=277%
GO_REGULATION_OF_SERINE_TYPE_PEPTIDASE_ACTIVITY	GO_REGULATION_OF_SERINE_TYPE_PEPTIDASE_ACTIVITY	9	0.358608	0.822382	0.679592	1	1	12671	tags=100%, list=64%, signal=279%
GO_PHAGOSOME_ACIDIFICATION	GO_PHAGOSOME_ACIDIFICATION	28	0.306783	0.822094	0.649789	1	1	201	tags=25%, list=1%, signal=25%
GO_EPITHELIAL_MESENCHYMAL_CELL_SIGNALING	GO_EPITHELIAL_MESENCHYMAL_CELL_SIGNALING	6	0.38028	0.821852	0.684982	1	1	12242	tags=100%, list=62%, signal=263%
GO_INTERMEDIATE_FILAMENT_BUNDLE_ASSEMBLY	GO_INTERMEDIATE_FILAMENT_BUNDLE_ASSEMBLY	7	0.366118	0.821481	0.676829	1	1	12522	tags=100%, list=63%, signal=273%
GO_ORGAN_INDUCTION	GO_ORGAN_INDUCTION	22	0.26665	0.820476	0.719697	1	1	14490	tags=100%, list=73%, signal=375%
GO_SENSORY_PERCEPTION_OF_TASTE	GO_SENSORY_PERCEPTION_OF_TASTE	66	0.284249	0.820466	0.633188	1	1	2163	tags=41%, list=11%, signal=46%
GO_LACRIMAL_GLAND_DEVELOPMENT	GO_LACRIMAL_GLAND_DEVELOPMENT	7	0.381565	0.817789	0.677291	1	1	12217	tags=100%, list=62%, signal=262%
GO_VITAMIN_A_METABOLIC_PROCESS	GO_VITAMIN_A_METABOLIC_PROCESS	7	0.361962	0.817315	0.700413	1	1	2551	tags=57%, list=13%, signal=66%
GO_NEGATIVE_REGULATION_OF_ACTION_POTENTIAL	GO_NEGATIVE_REGULATION_OF_ACTION_POTENTIAL	8	0.319945	0.817124	0.745631	1	1	13434	tags=100%, list=68%, signal=313%
GO_MIDGUT_DEVELOPMENT	GO_MIDGUT_DEVELOPMENT	13	0.298039	0.815742	0.691571	1	1	13868	tags=100%, list=70%, signal=335%
GO_NORADRENERGIC_NEURON_DIFFERENTIATION	GO_NORADRENERGIC_NEURON_DIFFERENTIATION	7	0.396404	0.814826	0.697211	1	1	11924	tags=100%, list=60%, signal=252%
GO_BRANCHING_INVOLVED_IN_PROSTATE_GLAND_MORPHOGENESIS	GO_BRANCHING_INVOLVED_IN_PROSTATE_GLAND_MORPHOGENESIS	12	0.31231	0.81178	0.679921	1	1	13586	tags=100%, list=69%, signal=320%
GO_NEGATIVE_REGULATION_OF_GASTRIC_ACID_SECRETION	GO_NEGATIVE_REGULATION_OF_GASTRIC_ACID_SECRETION	7	0.361509	0.811597	0.699588	1	1	12613	tags=100%, list=64%, signal=277%
GO_REGULATION_OF_BRANCHING_MORPHOGENESIS_OF_A_NERVE	GO_REGULATION_OF_BRANCHING_MORPHOGENESIS_OF_A_NERVE	5	0.388413	0.810797	0.708502	1	1	12081	tags=100%, list=61%, signal=257%
GO_XENOBIOTIC_GLUCURONIDATION	GO_XENOBIOTIC_GLUCURONIDATION	11	0.365331	0.809965	0.643287	1	1	12539	tags=100%, list=63%, signal=274%
GO_OLFACTORY_BULB_INTERNEURON_DEVELOPMENT	GO_OLFACTORY_BULB_INTERNEURON_DEVELOPMENT	7	0.362421	0.809551	0.696177	1	1	12595	tags=100%, list=64%, signal=276%
GO_HORMONE_MEDIATED_APOPTOTIC_SIGNALING_PATHWAY	GO_HORMONE_MEDIATED_APOPTOTIC_SIGNALING_PATHWAY	5	0.397868	0.809458	0.682186	1	1	2036	tags=60%, list=10%, signal=67%
GO_CYCLIC_NUCLEOTIDE_METABOLIC_PROCESS	GO_CYCLIC_NUCLEOTIDE_METABOLIC_PROCESS	5	0.38421	0.805427	0.707983	1	1	12164	tags=100%, list=62%, signal=260%
GO_INDUCTION_OF_BACTERIAL_AGGLUTINATION	GO_INDUCTION_OF_BACTERIAL_AGGLUTINATION	6	0.392687	0.804387	0.703488	1	1	11997	tags=100%, list=61%, signal=255%
GO_3_PHOSPHOADENOSINE_5_PHOSPHOSULFATE_METABOLIC_PROCESS	GO_3_PHOSPHOADENOSINE_5_PHOSPHOSULFATE_METABOLIC_PROCESS	18	0.281595	0.803237	0.713726	1	1	14194	tags=100%, list=72%, signal=355%
GO_NEGATIVE_REGULATION_OF_MEMBRANE_POTENTIAL	GO_NEGATIVE_REGULATION_OF_MEMBRANE_POTENTIAL	10	0.308327	0.802379	0.704365	1	1	13664	tags=100%, list=69%, signal=324%
GO_POSITIVE_REGULATION_OF_TAU_PROTEIN_KINASE_ACTIVITY	GO_POSITIVE_REGULATION_OF_TAU_PROTEIN_KINASE_ACTIVITY	6	0.362251	0.7986	0.690945	1	1	12598	tags=100%, list=64%, signal=276%
GO_ISOPRENOID_CATABOLIC_PROCESS	GO_ISOPRENOID_CATABOLIC_PROCESS	5	0.405732	0.796748	0.708171	1	1	11739	tags=100%, list=59%, signal=246%
GO_INTESTINAL_HEXOSE_ABSORPTION	GO_INTESTINAL_HEXOSE_ABSORPTION	6	0.409855	0.795928	0.710262	1	1	11658	tags=100%, list=59%, signal=244%
GO_SURFACTANT_HOMEOSTASIS	GO_SURFACTANT_HOMEOSTASIS	10	0.303262	0.795476	0.726027	1	1	13764	tags=100%, list=70%, signal=330%
GO_TRIGLYCERIDE_RICH_LIPOPROTEIN_PARTICLE_CLEARANCE	GO_TRIGLYCERIDE_RICH_LIPOPROTEIN_PARTICLE_CLEARANCE	9	0.391278	0.79472	0.72561	1	1	12026	tags=100%, list=61%, signal=256%
GO_REGULATION_OF_SYNAPSE_STRUCTURAL_PLASTICITY	GO_REGULATION_OF_SYNAPSE_STRUCTURAL_PLASTICITY	7	0.363228	0.79421	0.7	1	1	557	tags=29%, list=3%, signal=29%
GO_RELAXATION_OF_VASCULAR_SMOOTH_MUSCLE	GO_RELAXATION_OF_VASCULAR_SMOOTH_MUSCLE	6	0.350299	0.794185	0.737864	1	1	12834	tags=100%, list=65%, signal=285%
GO_NEGATIVE_REGULATION_OF_SERINE_TYPE_PEPTIDASE_ACTIVITY	GO_NEGATIVE_REGULATION_OF_SERINE_TYPE_PEPTIDASE_ACTIVITY	7	0.358572	0.793444	0.698545	1	1	12671	tags=100%, list=64%, signal=279%
GO_NEGATIVE_REGULATION_OF_NON_CANONICAL_WNT_SIGNALING_PATHWAY	GO_NEGATIVE_REGULATION_OF_NON_CANONICAL_WNT_SIGNALING_PATHWAY	5	0.379906	0.793121	0.717391	1	1	12249	tags=100%, list=62%, signal=263%
GO_SERINE_FAMILY_AMINO_ACID_CATABOLIC_PROCESS	GO_SERINE_FAMILY_AMINO_ACID_CATABOLIC_PROCESS	10	0.349205	0.790955	0.667327	1	1	12857	tags=100%, list=65%, signal=286%
GO_STEM_CELL_FATE_COMMITMENT	GO_STEM_CELL_FATE_COMMITMENT	9	0.324064	0.790809	0.721063	1	1	13353	tags=100%, list=68%, signal=309%
GO_CALCIUM_IMPORT_INTO_THE_MITOCHONDRION	GO_CALCIUM_IMPORT_INTO_THE_MITOCHONDRION	9	0.366611	0.790661	0.674847	1	1	12513	tags=100%, list=63%, signal=273%
GO_RESPONSE_TO_LIGHT_INTENSITY	GO_RESPONSE_TO_LIGHT_INTENSITY	12	0.288826	0.790422	0.743539	1	1	273	tags=17%, list=1%, signal=17%
GO_REGULATION_OF_NODAL_SIGNALING_PATHWAY	GO_REGULATION_OF_NODAL_SIGNALING_PATHWAY	7	0.343077	0.788987	0.720408	1	1	1193	tags=29%, list=6%, signal=30%
GO_PHOSPHOLIPID_HOMEOSTASIS	GO_PHOSPHOLIPID_HOMEOSTASIS	10	0.315824	0.788724	0.746507	1	1	13516	tags=100%, list=68%, signal=317%
GO_LEUKOTRIENE_D4_BIOSYNTHETIC_PROCESS	GO_LEUKOTRIENE_D4_BIOSYNTHETIC_PROCESS	8	0.346485	0.788524	0.700405	1	1	12910	tags=100%, list=65%, signal=289%
GO_REGULATION_OF_INTESTINAL_ABSORPTION	GO_REGULATION_OF_INTESTINAL_ABSORPTION	8	0.480924	0.788451	0.796781	1	1	2170	tags=75%, list=11%, signal=84%
GO_MEMBRANE_DEPOLARIZATION_DURING_SA_NODE_CELL_ACTION_POTENTIAL	GO_MEMBRANE_DEPOLARIZATION_DURING_SA_NODE_CELL_ACTION_POTENTIAL	5	0.410551	0.78615	0.71627	1	1	1406	tags=40%, list=7%, signal=43%
GO_TANGENTIAL_MIGRATION_FROM_THE_SUBVENTRICULAR_ZONE_TO_THE_OLFACTORY_BULB	GO_TANGENTIAL_MIGRATION_FROM_THE_SUBVENTRICULAR_ZONE_TO_THE_OLFACTORY_BULB	6	0.362403	0.785023	0.74645	1	1	12595	tags=100%, list=64%, signal=276%
GO_SODIUM_DEPENDENT_PHOSPHATE_TRANSPORT	GO_SODIUM_DEPENDENT_PHOSPHATE_TRANSPORT	9	0.309933	0.784487	0.745763	1	1	13632	tags=100%, list=69%, signal=323%
GO_PH_ELEVATION	GO_PH_ELEVATION	6	0.344996	0.783592	0.741273	1	1	385	tags=33%, list=2%, signal=34%
GO_NEGATIVE_REGULATION_OF_SYNAPTIC_TRANSMISSION_GABAERGIC	GO_NEGATIVE_REGULATION_OF_SYNAPTIC_TRANSMISSION_GABAERGIC	6	0.353793	0.781859	0.738095	1	1	12765	tags=100%, list=65%, signal=283%
GO_REGULATION_OF_DOPAMINE_RECEPTOR_SIGNALING_PATHWAY	GO_REGULATION_OF_DOPAMINE_RECEPTOR_SIGNALING_PATHWAY	11	0.296642	0.781837	0.752495	1	1	13895	tags=100%, list=70%, signal=337%
GO_CEREBELLAR_PURKINJE_CELL_GRANULE_CELL_PRECURSOR_CELL_SIGNALING_INVOLVED_IN_REGULATION_OF_GRANULE_CELL_PRECURSOR_CELL_PROLIFERATION	GO_CEREBELLAR_PURKINJE_CELL_GRANULE_CELL_PRECURSOR_CELL_SIGNALING_INVOLVED_IN_REGULATION_OF_GRANULE_CELL_PRECURSOR_CELL_PROLIFERATION	6	0.38028	0.781755	0.711397	1	1	12242	tags=100%, list=62%, signal=263%
GO_BILE_ACID_SECRETION	GO_BILE_ACID_SECRETION	6	0.386103	0.781586	0.722986	1	1	12127	tags=100%, list=61%, signal=259%
GO_AMINO_ACID_BETAINE_BIOSYNTHETIC_PROCESS	GO_AMINO_ACID_BETAINE_BIOSYNTHETIC_PROCESS	7	0.419549	0.781464	0.708984	1	1	11467	tags=100%, list=58%, signal=238%
GO_ARGININE_BIOSYNTHETIC_PROCESS	GO_ARGININE_BIOSYNTHETIC_PROCESS	5	0.431222	0.780341	0.760956	1	1	3325	tags=80%, list=17%, signal=96%
GO_NEGATIVE_REGULATION_OF_MESODERM_DEVELOPMENT	GO_NEGATIVE_REGULATION_OF_MESODERM_DEVELOPMENT	8	0.324048	0.775437	0.747984	1	1	13353	tags=100%, list=68%, signal=309%
GO_NEGATIVE_REGULATION_OF_CELLULAR_RESPONSE_TO_VASCULAR_ENDOTHELIAL_GROWTH_FACTOR_STIMULUS	GO_NEGATIVE_REGULATION_OF_CELLULAR_RESPONSE_TO_VASCULAR_ENDOTHELIAL_GROWTH_FACTOR_STIMULUS	8	0.335798	0.774145	0.777351	1	1	13121	tags=100%, list=66%, signal=298%
GO_INTEGRIN_BIOSYNTHETIC_PROCESS	GO_INTEGRIN_BIOSYNTHETIC_PROCESS	5	0.375146	0.773445	0.745631	1	1	12343	tags=100%, list=62%, signal=267%
GO_DE_NOVO_NAD_BIOSYNTHETIC_PROCESS_FROM_TRYPTOPHAN	GO_DE_NOVO_NAD_BIOSYNTHETIC_PROCESS_FROM_TRYPTOPHAN	7	0.347531	0.77328	0.736739	1	1	12889	tags=100%, list=65%, signal=288%
GO_REGULATION_OF_SKELETAL_MUSCLE_CONTRACTION_BY_REGULATION_OF_RELEASE_OF_SEQUESTERED_CALCIUM_ION	GO_REGULATION_OF_SKELETAL_MUSCLE_CONTRACTION_BY_REGULATION_OF_RELEASE_OF_SEQUESTERED_CALCIUM_ION	5	0.370942	0.771937	0.774757	1	1	12426	tags=100%, list=63%, signal=270%
GO_ASCENDING_AORTA_DEVELOPMENT	GO_ASCENDING_AORTA_DEVELOPMENT	5	0.396364	0.771392	0.760994	1	1	11924	tags=100%, list=60%, signal=252%
GO_RESPONSE_TO_L_ASCORBIC_ACID	GO_RESPONSE_TO_L_ASCORBIC_ACID	5	0.378336	0.771376	0.759296	1	1	12280	tags=100%, list=62%, signal=264%
GO_NEUROTRANSMITTER_REUPTAKE	GO_NEUROTRANSMITTER_REUPTAKE	22	0.259356	0.769812	0.759842	1	1	1384	tags=27%, list=7%, signal=29%
GO_CHROMATIN_SILENCING_AT_RDNA	GO_CHROMATIN_SILENCING_AT_RDNA	40	0.286934	0.769442	0.657143	1	1	463	tags=33%, list=2%, signal=33%
GO_DE_NOVO_NAD_BIOSYNTHETIC_PROCESS	GO_DE_NOVO_NAD_BIOSYNTHETIC_PROCESS	10	0.315723	0.768831	0.762195	1	1	13518	tags=100%, list=68%, signal=317%
GO_HEPARAN_SULFATE_PROTEOGLYCAN_BIOSYNTHETIC_PROCESS_ENZYMATIC_MODIFICATION	GO_HEPARAN_SULFATE_PROTEOGLYCAN_BIOSYNTHETIC_PROCESS_ENZYMATIC_MODIFICATION	6	0.35592	0.76855	0.775304	1	1	12723	tags=100%, list=64%, signal=281%
GO_CARTILAGE_MORPHOGENESIS	GO_CARTILAGE_MORPHOGENESIS	29	0.265933	0.766844	0.727799	1	1	14506	tags=100%, list=73%, signal=376%
GO_POSITIVE_REGULATION_OF_AMPA_RECEPTOR_ACTIVITY	GO_POSITIVE_REGULATION_OF_AMPA_RECEPTOR_ACTIVITY	7	0.348544	0.766623	0.794521	1	1	12869	tags=100%, list=65%, signal=287%
GO_EXOCRINE_PANCREAS_DEVELOPMENT	GO_EXOCRINE_PANCREAS_DEVELOPMENT	7	0.346604	0.766257	0.795802	1	1	3075	tags=57%, list=16%, signal=68%
GO_ETHANOL_OXIDATION	GO_ETHANOL_OXIDATION	12	0.364252	0.765601	0.740234	1	1	1824	tags=50%, list=9%, signal=55%
GO_XYLULOSE_5_PHOSPHATE_BIOSYNTHETIC_PROCESS	GO_XYLULOSE_5_PHOSPHATE_BIOSYNTHETIC_PROCESS	5	0.411151	0.764224	0.764471	1	1	11632	tags=100%, list=59%, signal=243%
GO_NEGATIVE_REGULATION_OF_GONAD_DEVELOPMENT	GO_NEGATIVE_REGULATION_OF_GONAD_DEVELOPMENT	6	0.364479	0.7635	0.765531	1	1	12554	tags=100%, list=64%, signal=274%
GO_NEGATIVE_REGULATION_OF_SMAD_PROTEIN_COMPLEX_ASSEMBLY	GO_NEGATIVE_REGULATION_OF_SMAD_PROTEIN_COMPLEX_ASSEMBLY	5	0.371651	0.762585	0.781746	1	1	12412	tags=100%, list=63%, signal=269%
GO_AMINO_ACID_BETAINE_TRANSPORT	GO_AMINO_ACID_BETAINE_TRANSPORT	5	0.370234	0.76229	0.754789	1	1	12440	tags=100%, list=63%, signal=270%
GO_EPITHELIAL_CELL_MATURATION	GO_EPITHELIAL_CELL_MATURATION	14	0.265781	0.760031	0.803879	1	1	1867	tags=43%, list=9%, signal=47%
GO_PANCREATIC_A_CELL_DIFFERENTIATION	GO_PANCREATIC_A_CELL_DIFFERENTIATION	7	0.352849	0.759996	0.791253	1	1	12784	tags=100%, list=65%, signal=283%
GO_ANTERIOR_POSTERIOR_AXON_GUIDANCE	GO_ANTERIOR_POSTERIOR_AXON_GUIDANCE	7	0.346751	0.757385	0.760417	1	1	208	tags=29%, list=1%, signal=29%
GO_ESTROGEN_BIOSYNTHETIC_PROCESS	GO_ESTROGEN_BIOSYNTHETIC_PROCESS	13	0.270986	0.755593	0.778226	1	1	14402	tags=100%, list=73%, signal=369%
GO_NEGATIVE_REGULATION_OF_SYNAPTIC_TRANSMISSION_GLUTAMATERGIC	GO_NEGATIVE_REGULATION_OF_SYNAPTIC_TRANSMISSION_GLUTAMATERGIC	9	0.301828	0.755421	0.793319	1	1	13792	tags=100%, list=70%, signal=331%
GO_PHENYLPROPANOID_METABOLIC_PROCESS	GO_PHENYLPROPANOID_METABOLIC_PROCESS	7	0.422415	0.754369	0.779798	1	1	1567	tags=43%, list=8%, signal=47%
GO_HIS_PURKINJE_SYSTEM_DEVELOPMENT	GO_HIS_PURKINJE_SYSTEM_DEVELOPMENT	5	0.359649	0.754054	0.804	1	1	12649	tags=100%, list=64%, signal=278%
GO_ENAMEL_MINERALIZATION	GO_ENAMEL_MINERALIZATION	14	0.277758	0.752362	0.794926	1	1	978	tags=36%, list=5%, signal=38%
GO_RESPONSE_TO_MERCURY_ION	GO_RESPONSE_TO_MERCURY_ION	11	0.305962	0.75149	0.782364	1	1	13711	tags=100%, list=69%, signal=327%
GO_DENSE_CORE_GRANULE_EXOCYTOSIS	GO_DENSE_CORE_GRANULE_EXOCYTOSIS	9	0.321582	0.750354	0.797217	1	1	13402	tags=100%, list=68%, signal=311%
GO_ANTIBACTERIAL_HUMORAL_RESPONSE	GO_ANTIBACTERIAL_HUMORAL_RESPONSE	41	0.232901	0.750197	0.791748	1	1	2562	tags=29%, list=13%, signal=34%
GO_EQUILIBRIOCEPTION	GO_EQUILIBRIOCEPTION	7	0.347987	0.749935	0.80167	1	1	12880	tags=100%, list=65%, signal=287%
GO_NEGATIVE_REGULATION_OF_EPINEPHRINE_SECRETION	GO_NEGATIVE_REGULATION_OF_EPINEPHRINE_SECRETION	6	0.361491	0.749638	0.781853	1	1	12613	tags=100%, list=64%, signal=277%
GO_MIDDLE_EAR_MORPHOGENESIS	GO_MIDDLE_EAR_MORPHOGENESIS	20	0.266623	0.749272	0.756487	1	1	14490	tags=100%, list=73%, signal=375%
GO_POSITIVE_REGULATION_OF_HEART_INDUCTION	GO_POSITIVE_REGULATION_OF_HEART_INDUCTION	5	0.362384	0.748227	0.780392	1	1	12595	tags=100%, list=64%, signal=276%
GO_GLOMERULUS_MORPHOGENESIS	GO_GLOMERULUS_MORPHOGENESIS	8	0.350385	0.74683	0.741617	1	1	12833	tags=100%, list=65%, signal=285%
GO_REGULATION_OF_AXON_DIAMETER	GO_REGULATION_OF_AXON_DIAMETER	5	0.379551	0.745919	0.763598	1	1	12256	tags=100%, list=62%, signal=263%
GO_REGULATION_OF_DELAYED_RECTIFIER_POTASSIUM_CHANNEL_ACTIVITY	GO_REGULATION_OF_DELAYED_RECTIFIER_POTASSIUM_CHANNEL_ACTIVITY	18	0.25637	0.743838	0.821501	1	1	12293	tags=94%, list=62%, signal=250%
GO_LYSINE_CATABOLIC_PROCESS	GO_LYSINE_CATABOLIC_PROCESS	12	0.305522	0.742484	0.769857	1	1	13720	tags=100%, list=69%, signal=327%
GO_FLAVONOID_GLUCURONIDATION	GO_FLAVONOID_GLUCURONIDATION	9	0.365294	0.742414	0.734	1	1	12539	tags=100%, list=63%, signal=274%
GO_FLAVONE_METABOLIC_PROCESS	GO_FLAVONE_METABOLIC_PROCESS	6	0.365239	0.741501	0.756	1	1	12539	tags=100%, list=63%, signal=274%
GO_REGULATION_OF_APPETITE	GO_REGULATION_OF_APPETITE	21	0.246211	0.740889	0.859184	1	1	14893	tags=100%, list=75%, signal=406%
GO_POLYOL_TRANSPORT	GO_POLYOL_TRANSPORT	10	0.285787	0.740631	0.820202	1	1	14109	tags=100%, list=71%, signal=350%
GO_RESPONSE_TO_CGMP	GO_RESPONSE_TO_CGMP	7	0.316767	0.739059	0.80202	1	1	509	tags=29%, list=3%, signal=29%
GO_GLYCEROL_ETHER_METABOLIC_PROCESS	GO_GLYCEROL_ETHER_METABOLIC_PROCESS	7	0.310762	0.737878	0.816284	1	1	13615	tags=100%, list=69%, signal=322%
GO_FORMATION_OF_ANATOMICAL_BOUNDARY	GO_FORMATION_OF_ANATOMICAL_BOUNDARY	5	0.340204	0.737587	0.817308	1	1	13033	tags=100%, list=66%, signal=294%
GO_REGULATION_OF_THYROID_HORMONE_GENERATION	GO_REGULATION_OF_THYROID_HORMONE_GENERATION	5	0.362333	0.737029	0.812866	1	1	12596	tags=100%, list=64%, signal=276%
GO_REGULATION_OF_NODAL_SIGNALING_PATHWAY_INVOLVED_IN_DETERMINATION_OF_LEFT_RIGHT_ASYMMETRY	GO_REGULATION_OF_NODAL_SIGNALING_PATHWAY_INVOLVED_IN_DETERMINATION_OF_LEFT_RIGHT_ASYMMETRY	5	0.340204	0.735684	0.837449	1	1	13033	tags=100%, list=66%, signal=294%
GO_RESPONSE_TO_NITROSATIVE_STRESS	GO_RESPONSE_TO_NITROSATIVE_STRESS	10	0.29379	0.735248	0.787149	1	1	13951	tags=100%, list=71%, signal=340%
GO_VERY_LOW_DENSITY_LIPOPROTEIN_PARTICLE_REMODELING	GO_VERY_LOW_DENSITY_LIPOPROTEIN_PARTICLE_REMODELING	11	0.400167	0.735215	0.845098	1	1	1751	tags=45%, list=9%, signal=50%
GO_CARNITINE_BIOSYNTHETIC_PROCESS	GO_CARNITINE_BIOSYNTHETIC_PROCESS	5	0.419507	0.734883	0.802817	1	1	11467	tags=100%, list=58%, signal=238%
GO_EPOXYGENASE_P450_PATHWAY	GO_EPOXYGENASE_P450_PATHWAY	19	0.327771	0.734752	0.800407	1	1	3064	tags=42%, list=16%, signal=50%
GO_TRANSEPITHELIAL_TRANSPORT	GO_TRANSEPITHELIAL_TRANSPORT	18	0.246602	0.732487	0.807611	1	1	70	tags=17%, list=0%, signal=17%
GO_MACROPHAGE_COLONY_STIMULATING_FACTOR_PRODUCTION	GO_MACROPHAGE_COLONY_STIMULATING_FACTOR_PRODUCTION	5	0.346078	0.731092	0.808765	1	1	12917	tags=100%, list=65%, signal=289%
GO_MESODERMAL_CELL_FATE_SPECIFICATION	GO_MESODERMAL_CELL_FATE_SPECIFICATION	14	0.266542	0.729826	0.811429	1	1	14490	tags=100%, list=73%, signal=375%
GO_CITRATE_TRANSPORT	GO_CITRATE_TRANSPORT	6	0.336777	0.729292	0.812121	1	1	13101	tags=100%, list=66%, signal=297%
GO_WATER_SOLUBLE_VITAMIN_BIOSYNTHETIC_PROCESS	GO_WATER_SOLUBLE_VITAMIN_BIOSYNTHETIC_PROCESS	8	0.321363	0.727	0.788119	1	1	13406	tags=100%, list=68%, signal=311%
GO_ENERGY_DERIVATION_BY_OXIDATION_OF_ORGANIC_COMPOUNDS	GO_ENERGY_DERIVATION_BY_OXIDATION_OF_ORGANIC_COMPOUNDS	268	0.18947	0.725522	0.727092	1	1	1272	tags=21%, list=6%, signal=22%
GO_POSITIVE_REGULATION_OF_EPITHELIAL_CELL_PROLIFERATION_INVOLVED_IN_WOUND_HEALING	GO_POSITIVE_REGULATION_OF_EPITHELIAL_CELL_PROLIFERATION_INVOLVED_IN_WOUND_HEALING	7	0.32891	0.724721	0.753846	1	1	1890	tags=29%, list=10%, signal=32%
GO_LUTEINIZING_HORMONE_SECRETION	GO_LUTEINIZING_HORMONE_SECRETION	10	0.303566	0.72357	0.794922	1	1	13758	tags=100%, list=70%, signal=329%
GO_NEGATIVE_REGULATION_OF_FEMALE_GONAD_DEVELOPMENT	GO_NEGATIVE_REGULATION_OF_FEMALE_GONAD_DEVELOPMENT	5	0.364461	0.723243	0.812623	1	1	12554	tags=100%, list=64%, signal=274%
GO_NONRIBOSOMAL_PEPTIDE_BIOSYNTHETIC_PROCESS	GO_NONRIBOSOMAL_PEPTIDE_BIOSYNTHETIC_PROCESS	18	0.245617	0.722736	0.8	1	1	14904	tags=100%, list=75%, signal=407%
GO_NADH_METABOLIC_PROCESS	GO_NADH_METABOLIC_PROCESS	9	0.309725	0.722645	0.789796	1	1	566	tags=33%, list=3%, signal=34%
GO_PRIMARY_AMINO_COMPOUND_METABOLIC_PROCESS	GO_PRIMARY_AMINO_COMPOUND_METABOLIC_PROCESS	8	0.297154	0.722539	0.817635	1	1	13884	tags=100%, list=70%, signal=336%
GO_CELLULAR_DIVALENT_INORGANIC_ANION_HOMEOSTASIS	GO_CELLULAR_DIVALENT_INORGANIC_ANION_HOMEOSTASIS	8	0.303687	0.721162	0.813525	1	1	13755	tags=100%, list=70%, signal=329%
GO_REGULATION_OF_GONADOTROPIN_SECRETION	GO_REGULATION_OF_GONADOTROPIN_SECRETION	11	0.285774	0.720408	0.834677	1	1	825	tags=27%, list=4%, signal=28%
GO_POSITIVE_REGULATION_OF_PENILE_ERECTION	GO_POSITIVE_REGULATION_OF_PENILE_ERECTION	5	0.352307	0.720061	0.820663	1	1	12794	tags=100%, list=65%, signal=284%
GO_VENTRICULAR_CARDIAC_MUSCLE_CELL_ACTION_POTENTIAL	GO_VENTRICULAR_CARDIAC_MUSCLE_CELL_ACTION_POTENTIAL	33	0.215275	0.718876	0.856031	1	1	15506	tags=100%, list=79%, signal=464%
GO_REGULATION_OF_VENTRICULAR_CARDIAC_MUSCLE_CELL_MEMBRANE_DEPOLARIZATION	GO_REGULATION_OF_VENTRICULAR_CARDIAC_MUSCLE_CELL_MEMBRANE_DEPOLARIZATION	6	0.317244	0.716904	0.852362	1	1	1073	tags=33%, list=5%, signal=35%
GO_POSITIVE_REGULATION_OF_FEAR_RESPONSE	GO_POSITIVE_REGULATION_OF_FEAR_RESPONSE	5	0.361473	0.716052	0.812749	1	1	12613	tags=100%, list=64%, signal=277%
GO_GROWTH_PLATE_CARTILAGE_MORPHOGENESIS	GO_GROWTH_PLATE_CARTILAGE_MORPHOGENESIS	19	0.265798	0.715908	0.793499	1	1	14506	tags=100%, list=73%, signal=376%
GO_MEMBRANE_DEPOLARIZATION_DURING_CARDIAC_MUSCLE_CELL_ACTION_POTENTIAL	GO_MEMBRANE_DEPOLARIZATION_DURING_CARDIAC_MUSCLE_CELL_ACTION_POTENTIAL	22	0.233097	0.715835	0.8583	1	1	15152	tags=100%, list=77%, signal=429%
GO_REVERSE_CHOLESTEROL_TRANSPORT	GO_REVERSE_CHOLESTEROL_TRANSPORT	17	0.315936	0.710763	0.846	1	1	13516	tags=100%, list=68%, signal=316%
GO_REGULATION_OF_RETINA_DEVELOPMENT_IN_CAMERA_TYPE_EYE	GO_REGULATION_OF_RETINA_DEVELOPMENT_IN_CAMERA_TYPE_EYE	7	0.335275	0.707806	0.799599	1	1	13131	tags=100%, list=66%, signal=298%
GO_CHONDROCYTE_PROLIFERATION	GO_CHONDROCYTE_PROLIFERATION	13	0.265718	0.70722	0.819253	1	1	14506	tags=100%, list=73%, signal=376%
GO_EMBRYONIC_DIGESTIVE_TRACT_MORPHOGENESIS	GO_EMBRYONIC_DIGESTIVE_TRACT_MORPHOGENESIS	18	0.244958	0.706468	0.850187	1	1	14917	tags=100%, list=76%, signal=408%
GO_HYDROGEN_PEROXIDE_CATABOLIC_PROCESS	GO_HYDROGEN_PEROXIDE_CATABOLIC_PROCESS	32	0.252728	0.704812	0.796078	1	1	1893	tags=31%, list=10%, signal=35%
GO_OXYGEN_TRANSPORT	GO_OXYGEN_TRANSPORT	15	0.321156	0.70409	0.77621	1	1	2835	tags=47%, list=14%, signal=54%
GO_POSITIVE_REGULATION_OF_FLAGELLATED_SPERM_MOTILITY	GO_POSITIVE_REGULATION_OF_FLAGELLATED_SPERM_MOTILITY	11	0.264171	0.703569	0.847222	1	1	14536	tags=100%, list=74%, signal=378%
GO_REGULATION_OF_BRANCHING_INVOLVED_IN_PROSTATE_GLAND_MORPHOGENESIS	GO_REGULATION_OF_BRANCHING_INVOLVED_IN_PROSTATE_GLAND_MORPHOGENESIS	7	0.312231	0.702328	0.837255	1	1	13586	tags=100%, list=69%, signal=320%
GO_SEROTONIN_RECEPTOR_SIGNALING_PATHWAY	GO_SEROTONIN_RECEPTOR_SIGNALING_PATHWAY	36	0.23746	0.70172	0.855626	1	1	9895	tags=92%, list=50%, signal=183%
GO_POSITIVE_REGULATION_OF_CATECHOLAMINE_SECRETION	GO_POSITIVE_REGULATION_OF_CATECHOLAMINE_SECRETION	12	0.262918	0.700214	0.870155	1	1	14561	tags=100%, list=74%, signal=380%
GO_DORSAL_VENTRAL_AXIS_SPECIFICATION	GO_DORSAL_VENTRAL_AXIS_SPECIFICATION	10	0.286749	0.698465	0.829659	1	1	14090	tags=100%, list=71%, signal=349%
GO_HIGH_DENSITY_LIPOPROTEIN_PARTICLE_REMODELING	GO_HIGH_DENSITY_LIPOPROTEIN_PARTICLE_REMODELING	17	0.315936	0.698391	0.839921	1	1	13516	tags=100%, list=68%, signal=316%
GO_INHIBITORY_POSTSYNAPTIC_POTENTIAL	GO_INHIBITORY_POSTSYNAPTIC_POTENTIAL	15	0.249075	0.698046	0.863905	1	1	14835	tags=100%, list=75%, signal=401%
GO_PLASMA_MEMBRANE_FUSION	GO_PLASMA_MEMBRANE_FUSION	17	0.276558	0.697762	0.871636	1	1	2332	tags=47%, list=12%, signal=53%
GO_ANTIBIOTIC_CATABOLIC_PROCESS	GO_ANTIBIOTIC_CATABOLIC_PROCESS	50	0.225137	0.697586	0.8659	1	1	2998	tags=40%, list=15%, signal=47%
GO_REGULATION_OF_ATRIAL_CARDIAC_MUSCLE_CELL_MEMBRANE_DEPOLARIZATION	GO_REGULATION_OF_ATRIAL_CARDIAC_MUSCLE_CELL_MEMBRANE_DEPOLARIZATION	7	0.303469	0.697547	0.864078	1	1	13759	tags=100%, list=70%, signal=329%
GO_SPERMATOGENESIS_EXCHANGE_OF_CHROMOSOMAL_PROTEINS	GO_SPERMATOGENESIS_EXCHANGE_OF_CHROMOSOMAL_PROTEINS	8	0.315285	0.697134	0.825431	1	1	851	tags=38%, list=4%, signal=39%
[truncated: 185 more rows]

## Sheet: RHBDF2 High MF
NAME	GS<br> follow link to MSigDB	SIZE	ES	NES	NOM p-val	FDR q-val	FWER p-val	RANK AT MAX	LEADING EDGE
[truncated: 1,373 more rows]

[truncated: 5 more sheets: RHBDF2 Low MF, RHBDF2 High CC, RHBDF2 Low CC, RHBDF2 High KEGG, RHBDF2 Low KEGG]
